# Supplementary material for: Uncovering the pharmacological mechanisms of Zizhu ointment against diabetic ulcer by integrating network analysis and experimental evaluation in vivo and in vitro
Source: Front Pharmacol. 2022 Dec 13;13:1027677. doi: 10.3389/fphar.2022.1027677 (PMC9793990; doi:10.3389/fphar.2022.1027677)
Supplement: Supplementary file 2 [file Table3.XLSX]

## Sheet: Sheet1
ID	Description	GeneRatio	BgRatio	pvalue	p.adjust	qvalue	geneID	Count	ONT
GO:1901700	response to oxygen-containing compound	62/99	1551/17910	3.90128e-41	1.81527e-37	6.77591e-38	PTPN1/EGFR/PTGS2/ESR1/CDK4/AR/AKR1B1/PPARA/HMGCR/MMP3/SRC/PPARG/PPARD/AKT1/PIK3CG/PDE4D/PARP1/MIF/NR3C1/HSD11B2/PIK3CA/GSK3B/NOS2/NR1H3/MTOR/TNF/MMP2/SLC6A4/IL2/CASP3/G6PD/MET/NR1H4/MMP9/FABP1/PTPN2/CNR1/ERN1/MAPK8/ADRA2A/CYP1B1/VDR/MAPK14/PIK3R1/COMT/ELANE/MMP13/MAPK1/PTPN11/BCHE/JAK3/IGF1R/PDGFRB/PTGER4/RET/AHR/HDAC9/PRKDC/PRKCD/MMP12/DRD2/CPT1A	62	BP
GO:0010033	response to organic substance	75/99	3138/17910	6.21837e-37	1.4467e-33	5.40016e-34	ESR2/PTPN1/ALOX5/EGFR/PTGS2/ESR1/CDK4/AR/AKR1B1/PPARA/MMP1/HMGCR/MMP3/XDH/SRC/PPARG/PPARD/FABP4/AKT1/PIK3CG/PDE4D/PARP1/MIF/KDR/NR3C1/HSD11B2/ALOX12/PIK3CA/GSK3B/NOS2/NR1H3/MTOR/TNF/SYK/MMP2/SLC6A4/IL2/CASP3/G6PD/NR1H4/MMP9/PTPN2/CNR1/ERN1/MAPK8/ADRA2A/MCL1/CYP1B1/VDR/MAPK14/PIK3R1/MMP14/COMT/ELANE/FLT1/FGFR1/CXCR1/MMP13/MAPK1/PTPN11/BCHE/TLR9/JAK3/IGF1R/PDGFRB/PTGER4/RET/AHR/HDAC9/PRKDC/PRKCD/MM…	75	BP
GO:0042221	response to chemical	84/99	4520/17910	1.0315e-35	1.59986e-32	5.97185e-33	ESR2/PTPN1/ALOX5/PTGS1/EGFR/PTGS2/ESR1/CDK4/AR/AKR1B1/PPARA/MMP1/HMGCR/MMP3/TERT/XDH/SRC/PPARG/PPARD/ABCB1/FABP4/AKT1/PIK3CG/PDE4D/PARP1/MIF/ABCG2/KDR/NR3C1/HSD11B2/ALOX12/PIK3CA/GSK3B/NOS2/NR1H3/MTOR/TNF/SYK/MMP2/SLC6A4/IL2/CASP3/G6PD/MET/NR1H4/CYP2C19/MMP9/FABP1/PTPN2/CNR1/ERN1/MAPK8/ADRA2A/MCL1/CYP1B1/VDR/MAPK14/PIK3R1/MMP14/COMT/ELANE/FLT1/FGFR1/CXCR1/MMP13/MAPK1/PTPN11/BCHE/TLR9/GSR/JAK3/MAP…	84	BP
GO:0070887	cellular response to chemical stimulus	73/99	3100/17910	5.38224e-35	6.26089e-32	2.33702e-32	ESR2/PTPN1/ALOX5/PTGS1/EGFR/PTGS2/ESR1/CDK4/AR/AKR1B1/PPARA/MMP1/HMGCR/MMP3/TERT/XDH/SRC/PPARG/PPARD/FABP4/AKT1/PIK3CG/PDE4D/PARP1/MIF/ABCG2/KDR/NR3C1/ALOX12/PIK3CA/GSK3B/NOS2/NR1H3/MTOR/TNF/SYK/MMP2/SLC6A4/IL2/CASP3/G6PD/MET/NR1H4/CYP2C19/MMP9/FABP1/PTPN2/ERN1/MAPK8/ADRA2A/MCL1/CYP1B1/VDR/MAPK14/PIK3R1/FLT1/FGFR1/CXCR1/MAPK1/PTPN11/BCHE/GSR/JAK3/IGF1R/PDGFRB/RET/AHR/HDAC9/PRKDC/PRKCD/MMP12/CPT1A…	73	BP
GO:1901701	cellular response to oxygen-containing compound	48/99	1068/17910	1.56335e-32	1.45485e-29	5.43058e-30	PTPN1/EGFR/PTGS2/ESR1/CDK4/AR/AKR1B1/HMGCR/MMP3/SRC/PPARG/PPARD/AKT1/PIK3CG/PDE4D/PARP1/MIF/NR3C1/PIK3CA/GSK3B/NOS2/NR1H3/MTOR/TNF/MMP2/SLC6A4/MET/NR1H4/MMP9/FABP1/PTPN2/ERN1/MAPK8/ADRA2A/CYP1B1/VDR/MAPK14/PIK3R1/MAPK1/PTPN11/JAK3/IGF1R/RET/AHR/HDAC9/PRKDC/PRKCD/CPT1A	48	BP
GO:0071310	cellular response to organic substance	64/99	2564/17910	1.87471e-30	1.45384e-27	5.42679e-28	ESR2/PTPN1/ALOX5/EGFR/PTGS2/ESR1/CDK4/AR/AKR1B1/PPARA/MMP1/HMGCR/MMP3/XDH/SRC/PPARG/PPARD/FABP4/AKT1/PIK3CG/PDE4D/PARP1/MIF/KDR/NR3C1/ALOX12/PIK3CA/GSK3B/NOS2/NR1H3/MTOR/TNF/SYK/MMP2/SLC6A4/IL2/CASP3/NR1H4/MMP9/PTPN2/ERN1/MAPK8/ADRA2A/MCL1/CYP1B1/VDR/MAPK14/PIK3R1/FLT1/FGFR1/CXCR1/MAPK1/PTPN11/JAK3/IGF1R/PDGFRB/RET/AHR/HDAC9/PRKDC/PRKCD/MMP12/CPT1A/NR1H2	64	BP
GO:0065008	regulation of biological quality	72/99	3661/17910	4.62573e-29	3.07479e-26	1.14774e-26	HSD11B1/ACHE/PTGS1/EGFR/PTGS2/ESR1/CDK4/AR/AKR1B1/PPARA/HMGCR/TERT/XDH/SRC/PPARG/PPARD/ABCB1/MMP8/FABP4/FABP5/AKT1/PIK3CG/PDE4D/PARP1/MIF/ABCG2/KDR/HSD11B2/ALOX12/PIK3CA/GSK3B/NOS2/NR1H3/MTOR/TNF/SYK/SLC6A4/IL2/CASP3/F2/G6PD/MET/NR1H4/PTPN2/CNR1/ERN1/LNPEP/MAPK8/ADRA2A/MCL1/CYP1B1/VDR/SCD/MAPK14/PIK3R1/COMT/ELANE/FGFR1/MAPK1/PTPN11/BCHE/TLR9/JAK3/IGF1R/RET/HDAC9/PRKDC/PRKCD/EDNRA/DRD2/CPT1A/NR1H2	72	BP
GO:0051239	regulation of multicellular organismal process	67/99	3144/17910	3.30757e-28	1.92377e-25	7.18091e-26	ACHE/EGFR/PTGS2/ESR1/CDK4/AR/PPARA/HMGCR/TERT/XDH/SRC/PPARG/PPARD/MMP8/FABP4/FABP5/AKT1/PIK3CG/PDE4D/PARP1/MIF/KDR/ALOX12/PIK3CA/GSK3B/NOS2/NR1H3/MTOR/TNF/SYK/SLC6A4/IL2/F2/G6PD/MET/PDE5A/NR1H4/MMP9/PTPN2/CNR1/LNPEP/ADRA2A/CYP1B1/VDR/SCD/MAPK14/PIK3R1/MMP14/COMT/ELANE/FLT1/FGFR1/MAPK1/PTPN11/TLR9/JAK3/MAP2K1/IGF1R/PDGFRB/PTGER4/RET/HDAC9/PRKDC/PRKCD/MMP12/DRD2/NR1H2	67	BP
GO:0006950	response to stress	72/99	3822/17910	7.81658e-28	4.04117e-25	1.50846e-25	PTPN1/ALOX5/ACHE/PTGS1/EGFR/PTGS2/ESR1/CDK4/AKR1B1/PPARA/HMGCR/MMP3/TERT/XDH/SRC/PPARG/PPARD/ABCB1/MMP8/FABP4/AKT1/PIK3CG/PARP1/MIF/HSD11B2/ALOX12/PIK3CA/GSK3B/NOS2/NR1H3/MTOR/TNF/SYK/MMP2/SLC6A4/IL2/CASP3/F2/G6PD/MET/NR1H4/MMP9/FABP1/PTPN2/CNR1/ERN1/MAPK8/ADRA2A/MCL1/CYP1B1/MAPK14/PIK3R1/MMP14/COMT/ELANE/MAPK1/PTPN11/TLR9/GSR/JAK3/MAP2K1/IGF1R/PDGFRB/PTGER4/RET/HDAC9/PRKDC/PRKCD/EDNRA/MMP12/DRD2…	72	BP
GO:0042592	homeostatic process	52/99	1730/17910	3.88181e-27	1.80621e-24	6.74209e-25	ACHE/EGFR/PTGS2/ESR1/AKR1B1/HMGCR/TERT/SRC/PPARG/FABP4/FABP5/AKT1/PIK3CG/PDE4D/PARP1/MIF/ABCG2/KDR/ALOX12/PIK3CA/NOS2/NR1H3/TNF/SYK/IL2/CASP3/F2/G6PD/MET/NR1H4/PTPN2/CNR1/ERN1/LNPEP/ADRA2A/MCL1/VDR/SCD/MAPK14/PIK3R1/COMT/ELANE/MAPK1/PTPN11/TLR9/JAK3/IGF1R/HDAC9/PRKDC/EDNRA/DRD2/NR1H2	52	BP
GO:0009893	positive regulation of metabolic process	67/99	3313/17910	7.97667e-27	3.37413e-24	1.25947e-24	ESR2/PTPN1/ACHE/EGFR/PTGS2/ESR1/CDK4/AR/PPARA/HMGCR/TERT/XDH/SRC/PPARG/PPARD/MMP8/FABP4/FABP5/AKT1/PIK3CG/PARP1/MIF/KDR/NR3C1/ALOX12/PIK3CA/GSK3B/NR1H3/MTOR/TNF/SYK/SLC6A4/IL2/CASP3/F2/MET/PDE5A/NR1H4/MMP9/FABP1/PTPN2/ERN1/MAPK8/ADRA2A/VDR/SCD/MAPK14/PIK3R1/MMP14/COMT/ELANE/FLT1/FGFR1/MAPK1/PTPN11/TLR9/MAP2K1/IGF1R/PDGFRB/RET/AHR/PRKDC/PRKCD/MMP12/DRD2/CPT1A/NR1H2	67	BP
GO:0080134	regulation of response to stress	50/99	1592/17910	9.00134e-27	3.49027e-24	1.30283e-24	PTPN1/EGFR/PTGS2/ESR1/PPARA/HMGCR/MMP3/TERT/XDH/SRC/PPARG/PPARD/ABCB1/MMP8/FABP4/AKT1/PIK3CG/PARP1/MIF/ALOX12/GSK3B/NOS2/NR1H3/MTOR/TNF/SYK/IL2/F2/MET/NR1H4/MMP9/PTPN2/CNR1/ERN1/ADRA2A/MCL1/MAPK14/PIK3R1/ELANE/MAPK1/PTPN11/TLR9/MAP2K1/IGF1R/PTGER4/PRKDC/PRKCD/MMP12/DRD2/NR1H2	50	BP
GO:0032879	regulation of localization	61/99	2688/17910	2.93029e-26	1.04882e-23	3.91496e-24	PTPN1/ACHE/EGFR/PTGS2/AR/PPARA/HMGCR/TERT/SRC/PPARG/PPARD/ABCB1/MMP8/FABP5/AKT1/PIK3CG/PDE4D/PARP1/MIF/KDR/ALOX12/GSK3B/NOS2/NR1H3/MTOR/TNF/SYK/SLC6A4/IL2/F2/G6PD/MET/NR1H4/MMP9/PTPN2/CNR1/MAPK8/ADRA2A/CYP1B1/MAPK14/PIK3R1/MMP14/COMT/ELANE/FLT1/FGFR1/MAPK1/PTPN11/TLR9/MAP2K1/IGF1R/PDGFRB/PTGER4/RET/HDAC9/PRKCD/EDNRA/MMP12/DRD2/CPT1A/NR1H2	61	BP
GO:0010647	positive regulation of cell communication	51/99	1730/17910	4.05774e-26	1.34862e-23	5.03404e-24	PTPN1/EGFR/PTGS2/ESR1/AR/AKR1B1/HMGCR/TERT/XDH/SRC/PPARD/MMP8/FABP5/AKT1/PIK3CG/PARP1/MIF/KDR/PIK3CA/GSK3B/NR1H3/MTOR/TNF/SYK/IL2/F2/MET/PDE5A/NR1H4/MMP9/PTPN2/CNR1/ERN1/MAPK8/ADRA2A/MCL1/CYP1B1/MAPK14/PIK3R1/ELANE/FLT1/FGFR1/MAPK1/PTPN11/TLR9/MAP2K1/PDGFRB/RET/PRKCD/MMP12/DRD2	51	BP
GO:0023056	positive regulation of signaling	51/99	1736/17910	4.77017e-26	1.47971e-23	5.52336e-24	PTPN1/EGFR/PTGS2/ESR1/AR/AKR1B1/HMGCR/TERT/XDH/SRC/PPARD/MMP8/FABP5/AKT1/PIK3CG/PARP1/MIF/KDR/PIK3CA/GSK3B/NR1H3/MTOR/TNF/SYK/IL2/F2/MET/PDE5A/NR1H4/MMP9/PTPN2/CNR1/ERN1/MAPK8/ADRA2A/MCL1/CYP1B1/MAPK14/PIK3R1/ELANE/FLT1/FGFR1/MAPK1/PTPN11/TLR9/MAP2K1/PDGFRB/RET/PRKCD/MMP12/DRD2	51	BP
GO:0006629	lipid metabolic process	46/99	1338/17910	5.85749e-26	1.70343e-23	6.35845e-24	HSD11B1/ALOX5/ACHE/PTGS1/EGFR/PTGS2/ESR1/CDK4/AKR1B1/PPARA/HMGCR/SRC/PPARG/PPARD/FABP4/FABP5/AKT1/PIK3CG/MIF/HSD11B2/ALOX12/PIK3CA/NR1H3/MTOR/TNF/F2/G6PD/NR1H4/CYP2C19/FABP1/CNR1/ADRA2A/CYP1B1/VDR/SCD/MAPK14/PIK3R1/COMT/FLT1/FGFR1/FABP2/PTPN11/PDGFRB/PRKCD/CPT1A/NR1H2	46	BP
GO:0010243	response to organonitrogen compound	40/99	932/17910	8.69511e-26	2.3799e-23	8.88355e-24	PTPN1/EGFR/PTGS2/CDK4/AKR1B1/PPARA/MMP3/SRC/PPARG/AKT1/PIK3CG/PDE4D/PARP1/HSD11B2/PIK3CA/GSK3B/MTOR/TNF/SYK/MMP2/SLC6A4/CASP3/NR1H4/MMP9/PTPN2/CNR1/MAPK14/PIK3R1/MMP13/MAPK1/PTPN11/BCHE/JAK3/IGF1R/AHR/HDAC9/PRKDC/PRKCD/MMP12/DRD2	40	BP
GO:0009967	positive regulation of signal transduction	49/99	1591/17910	9.26449e-26	2.39487e-23	8.93942e-24	PTPN1/EGFR/ESR1/AR/AKR1B1/HMGCR/TERT/XDH/SRC/PPARD/MMP8/FABP5/AKT1/PIK3CG/PARP1/MIF/KDR/PIK3CA/GSK3B/NR1H3/MTOR/TNF/SYK/IL2/F2/MET/PDE5A/NR1H4/MMP9/PTPN2/ERN1/MAPK8/ADRA2A/MCL1/CYP1B1/MAPK14/PIK3R1/ELANE/FLT1/FGFR1/MAPK1/PTPN11/TLR9/MAP2K1/PDGFRB/RET/PRKCD/MMP12/DRD2	49	BP
GO:0009605	response to external stimulus	57/99	2331/17910	1.08927e-25	2.66755e-23	9.95727e-24	EGFR/PTGS2/ESR1/CDK4/PPARA/HMGCR/MMP3/SRC/PPARG/PPARD/MMP8/FABP4/AKT1/PIK3CG/PDE4D/MMP7/MIF/KDR/HSD11B2/ALOX12/PIK3CA/NOS2/NR1H3/MTOR/TNF/SYK/SLC6A4/IL2/CASP3/F2/G6PD/MET/NR1H4/MMP9/PTPN2/CNR1/MAPK8/VDR/MAPK14/PIK3R1/MMP14/COMT/ELANE/FLT1/FGFR1/CXCR1/MAPK1/PTPN11/BCHE/TLR9/MAP2K1/PDGFRB/PTGER4/RET/PRKCD/MMP12/DRD2	57	BP
GO:0008283	cell proliferation	53/99	1969/17910	1.91671e-25	4.45923e-23	1.66451e-23	ACHE/PTGS1/EGFR/PTGS2/ESR1/CDK4/AR/AKR1B1/HMGCR/TERT/XDH/SRC/PPARG/PPARD/ABCB1/AKT1/PIK3CG/MIF/KDR/ALOX12/NOS2/MTOR/TNF/MMP2/SLC6A4/IL2/CASP3/F2/PDE5A/MMP9/PTPN2/ERN1/ADRA2A/CYP1B1/VDR/MAPK14/MMP14/COMT/ELANE/FLT1/FGFR1/MAPK1/BCHE/TLR9/MAP2K1/IGF1R/PDGFRB/AHR/PRKDC/PRKCD/EDNRA/MMP12/DRD2	53	BP
GO:0048584	positive regulation of response to stimulus	56/99	2322/17910	8.15514e-25	1.80695e-22	6.74485e-23	PTPN1/EGFR/PTGS2/ESR1/AR/AKR1B1/HMGCR/MMP3/TERT/XDH/SRC/PPARD/MMP8/FABP4/FABP5/AKT1/PIK3CG/PDE4D/PARP1/MIF/KDR/PIK3CA/GSK3B/NR1H3/MTOR/TNF/SYK/IL2/F2/MET/PDE5A/NR1H4/MMP9/PTPN2/CNR1/ERN1/MAPK8/ADRA2A/MCL1/CYP1B1/MAPK14/PIK3R1/ELANE/FLT1/FGFR1/MAPK1/PTPN11/TLR9/MAP2K1/PDGFRB/PTGER4/RET/PRKDC/PRKCD/MMP12/DRD2	56	BP
GO:1901698	response to nitrogen compound	40/99	1006/17910	1.53123e-24	3.23856e-22	1.20887e-22	PTPN1/EGFR/PTGS2/CDK4/AKR1B1/PPARA/MMP3/SRC/PPARG/AKT1/PIK3CG/PDE4D/PARP1/HSD11B2/PIK3CA/GSK3B/MTOR/TNF/SYK/MMP2/SLC6A4/CASP3/NR1H4/MMP9/PTPN2/CNR1/MAPK14/PIK3R1/MMP13/MAPK1/PTPN11/BCHE/JAK3/IGF1R/AHR/HDAC9/PRKDC/PRKCD/MMP12/DRD2	40	BP
GO:0051240	positive regulation of multicellular organismal process	49/99	1750/17910	6.54374e-24	1.32383e-21	4.94149e-22	ACHE/EGFR/PTGS2/AR/HMGCR/TERT/SRC/PPARG/MMP8/FABP4/FABP5/AKT1/PDE4D/PARP1/MIF/KDR/ALOX12/MTOR/TNF/SYK/IL2/F2/MET/PDE5A/NR1H4/MMP9/CNR1/ADRA2A/CYP1B1/VDR/SCD/MAPK14/PIK3R1/MMP14/ELANE/FLT1/FGFR1/MAPK1/PTPN11/TLR9/MAP2K1/IGF1R/PDGFRB/PTGER4/RET/HDAC9/PRKDC/MMP12/DRD2	49	BP
GO:0051049	regulation of transport	49/99	1773/17910	1.1677e-23	2.26388e-21	8.45047e-22	PTPN1/ACHE/EGFR/PTGS2/PPARA/HMGCR/TERT/SRC/PPARG/PPARD/ABCB1/MMP8/FABP5/AKT1/PIK3CG/PDE4D/MIF/GSK3B/NOS2/NR1H3/MTOR/TNF/SYK/SLC6A4/IL2/F2/G6PD/NR1H4/MMP9/CNR1/MAPK8/ADRA2A/MAPK14/PIK3R1/COMT/FGFR1/MAPK1/PTPN11/TLR9/MAP2K1/PDGFRB/PTGER4/HDAC9/PRKCD/EDNRA/MMP12/DRD2/CPT1A/NR1H2	49	BP
GO:0033993	response to lipid	37/99	883/17910	2.41052e-23	4.48646e-21	1.67468e-21	ESR2/EGFR/PTGS2/ESR1/CDK4/AR/PPARA/SRC/PPARG/PPARD/AKT1/PDE4D/PARP1/MIF/NR3C1/HSD11B2/ALOX12/NOS2/NR1H3/TNF/SLC6A4/CASP3/NR1H4/CNR1/MAPK8/VDR/MAPK14/COMT/ELANE/MAPK1/BCHE/PDGFRB/PTGER4/RET/AHR/CPT1A/NR1H2	37	BP
GO:1902533	positive regulation of intracellular signal transduction	39/99	1019/17910	2.8434e-23	5.08859e-21	1.89944e-21	PTPN1/EGFR/ESR1/AR/AKR1B1/HMGCR/XDH/SRC/PPARD/MMP8/AKT1/PIK3CG/MIF/KDR/PIK3CA/MTOR/TNF/SYK/IL2/F2/MET/PDE5A/PTPN2/ERN1/ADRA2A/MCL1/CYP1B1/MAPK14/PIK3R1/ELANE/FLT1/FGFR1/MAPK1/PTPN11/TLR9/MAP2K1/PDGFRB/RET/DRD2	39	BP
GO:0044093	positive regulation of molecular function	47/99	1636/17910	3.02636e-23	5.21543e-21	1.94678e-21	ESR2/PTPN1/EGFR/ESR1/AR/TERT/XDH/SRC/PPARG/ABCB1/MMP8/AKT1/PIK3CG/PARP1/MIF/ALOX12/PIK3CA/GSK3B/NR1H3/MTOR/TNF/SYK/IL2/CASP3/F2/MET/PDE5A/MMP9/FABP1/ERN1/MAPK8/ADRA2A/VDR/MAPK14/ELANE/FLT1/FGFR1/MAPK1/PTPN11/TLR9/MAP2K1/PDGFRB/RET/PRKCD/EDNRA/DRD2/NR1H2	47	BP
GO:0042493	response to drug	38/99	958/17910	3.55112e-23	5.9012e-21	2.20276e-21	EGFR/PTGS2/CDK4/PPARA/HMGCR/MMP3/SRC/PPARG/ABCB1/ABCG2/KDR/NR3C1/HSD11B2/NOS2/NR1H3/MTOR/TNF/SLC6A4/IL2/CASP3/G6PD/MET/CYP2C19/FABP1/CNR1/CYP1B1/MAPK14/COMT/MAPK1/PTPN11/BCHE/PDGFRB/RET/AHR/HDAC9/PRKCD/DRD2/CPT1A	38	BP
GO:0010941	regulation of cell death	47/99	1659/17910	5.47979e-23	8.79222e-21	3.28191e-21	PTPN1/EGFR/PTGS2/ESR1/CDK4/AR/AKR1B1/PPARA/HMGCR/MMP3/TERT/XDH/SRC/PPARG/PPARD/AKT1/PIK3CG/PARP1/MIF/KDR/ALOX12/PIK3CA/GSK3B/MTOR/TNF/IL2/CASP3/G6PD/MET/NR1H4/MMP9/FABP1/PTPN2/CNR1/MAPK8/MCL1/CYP1B1/VDR/PIK3R1/FGFR1/JAK3/IGF1R/PDGFRB/RET/PRKDC/PRKCD/DRD2	47	BP
GO:0048523	negative regulation of cellular process	72/99	4580/17910	9.17839e-23	1.42357e-20	5.3138e-21	ESR2/PTPN1/ACHE/EGFR/PTGS2/ESR1/CDK4/AR/AKR1B1/PPARA/HMGCR/MMP3/TERT/XDH/SRC/PPARG/PPARD/FABP4/AKT1/PIK3CG/PDE4D/PARP1/MIF/KDR/NR3C1/ALOX12/PIK3CA/GSK3B/NR1H3/MTOR/TNF/SLC6A4/IL2/CASP3/F2/G6PD/MET/PDE5A/NR1H4/MMP9/FABP1/PTPN2/CNR1/ERN1/MAPK8/ADRA2A/MCL1/CYP1B1/VDR/MAPK14/PIK3R1/MMP14/COMT/ELANE/FLT1/FGFR1/MAPK1/PTPN11/BCHE/TLR9/JAK3/MAP2K1/IGF1R/PDGFRB/PTGER4/AHR/HDAC9/PRKDC/PRKCD/MMP12/DRD2/NR1H2	72	BP
GO:0009725	response to hormone	37/99	919/17910	9.59503e-23	1.44018e-20	5.37582e-21	ESR2/PTPN1/EGFR/PTGS2/ESR1/CDK4/AR/AKR1B1/PPARA/SRC/PPARG/PPARD/AKT1/PARP1/NR3C1/HSD11B2/PIK3CA/NR1H3/MTOR/TNF/SLC6A4/CASP3/NR1H4/PTPN2/ADRA2A/VDR/PIK3R1/MMP14/PTPN11/BCHE/JAK3/IGF1R/PDGFRB/HDAC9/PRKDC/PRKCD/NR1H2	37	BP
GO:0031325	positive regulation of cellular metabolic process	60/99	3007/17910	1.06375e-22	1.54677e-20	5.77367e-21	ESR2/PTPN1/EGFR/PTGS2/ESR1/CDK4/AR/PPARA/HMGCR/TERT/XDH/SRC/PPARG/PPARD/MMP8/AKT1/PIK3CG/PARP1/MIF/KDR/NR3C1/ALOX12/PIK3CA/GSK3B/NR1H3/MTOR/TNF/SYK/IL2/CASP3/F2/MET/PDE5A/NR1H4/MMP9/FABP1/PTPN2/ERN1/ADRA2A/VDR/MAPK14/PIK3R1/MMP14/COMT/ELANE/FLT1/FGFR1/MAPK1/PTPN11/TLR9/MAP2K1/PDGFRB/RET/AHR/PRKDC/PRKCD/MMP12/DRD2/CPT1A/NR1H2	60	BP
GO:0065009	regulation of molecular function	60/99	3065/17910	2.91682e-22	4.11272e-20	1.53517e-20	ESR2/PTPN1/EGFR/PTGS2/ESR1/CDK4/AR/PPARA/HMGCR/TERT/XDH/SRC/PPARG/ABCB1/MMP8/FABP4/AKT1/PIK3CG/PDE4D/PARP1/MIF/ALOX12/PIK3CA/GSK3B/NR1H3/MTOR/TNF/SYK/IL2/CASP3/F2/MET/PDE5A/NR1H4/MMP9/FABP1/PTPN2/CNR1/ERN1/MAPK8/ADRA2A/CYP1B1/VDR/MAPK14/PIK3R1/ELANE/FLT1/FGFR1/MAPK1/PTPN11/TLR9/MAP2K1/IGF1R/PDGFRB/RET/HDAC9/PRKCD/EDNRA/DRD2/NR1H2	60	BP
GO:0009719	response to endogenous stimulus	45/99	1560/17910	3.50292e-22	4.79385e-20	1.78942e-20	ESR2/PTPN1/EGFR/PTGS2/ESR1/CDK4/AR/AKR1B1/PPARA/SRC/PPARG/PPARD/AKT1/PIK3CG/PDE4D/PARP1/NR3C1/HSD11B2/PIK3CA/GSK3B/NR1H3/MTOR/TNF/SYK/MMP2/SLC6A4/CASP3/NR1H4/PTPN2/ADRA2A/VDR/PIK3R1/MMP14/FGFR1/MAPK1/PTPN11/BCHE/JAK3/IGF1R/PDGFRB/AHR/HDAC9/PRKDC/PRKCD/NR1H2	45	BP
GO:0050790	regulation of catalytic activity	51/99	2116/17910	4.33139e-22	5.75827e-20	2.14941e-20	PTPN1/EGFR/PTGS2/ESR1/CDK4/HMGCR/TERT/XDH/SRC/PPARG/FABP4/AKT1/PIK3CG/PARP1/MIF/ALOX12/PIK3CA/GSK3B/NR1H3/MTOR/TNF/SYK/IL2/CASP3/F2/PDE5A/MMP9/FABP1/PTPN2/CNR1/ERN1/MAPK8/ADRA2A/VDR/MAPK14/PIK3R1/ELANE/FLT1/FGFR1/MAPK1/PTPN11/TLR9/MAP2K1/IGF1R/PDGFRB/RET/HDAC9/PRKCD/EDNRA/DRD2/NR1H2	51	BP
GO:0010646	regulation of cell communication	64/99	3589/17910	4.88785e-22	6.23104e-20	2.32588e-20	ESR2/PTPN1/ACHE/EGFR/PTGS2/ESR1/CDK4/AR/AKR1B1/HMGCR/TERT/XDH/SRC/PPARG/PPARD/MMP8/FABP5/AKT1/PIK3CG/PDE4D/PARP1/MIF/KDR/PIK3CA/GSK3B/NOS2/NR1H3/MTOR/TNF/SYK/SLC6A4/IL2/F2/MET/PDE5A/NR1H4/MMP9/PTPN2/CNR1/ERN1/MAPK8/ADRA2A/MCL1/CYP1B1/MAPK14/PIK3R1/MMP14/ELANE/FLT1/FGFR1/MAPK1/PTPN11/BCHE/TLR9/JAK3/MAP2K1/IGF1R/PDGFRB/RET/PRKCD/MMP12/DRD2/CPT1A/NR1H2	64	BP
GO:1902531	regulation of intracellular signal transduction	48/99	1838/17910	4.95484e-22	6.23104e-20	2.32588e-20	PTPN1/EGFR/PTGS2/ESR1/AR/AKR1B1/HMGCR/XDH/SRC/PPARD/MMP8/AKT1/PIK3CG/PDE4D/PARP1/MIF/KDR/PIK3CA/GSK3B/MTOR/TNF/SYK/IL2/F2/MET/PDE5A/NR1H4/MMP9/PTPN2/ERN1/ADRA2A/MCL1/CYP1B1/MAPK14/PIK3R1/ELANE/FLT1/FGFR1/MAPK1/PTPN11/TLR9/JAK3/MAP2K1/IGF1R/PDGFRB/RET/PRKCD/DRD2	48	BP
GO:0042127	regulation of cell proliferation	46/99	1664/17910	5.55449e-22	6.62932e-20	2.47455e-20	PTGS1/EGFR/PTGS2/ESR1/CDK4/AR/AKR1B1/HMGCR/TERT/XDH/PPARG/PPARD/AKT1/MIF/KDR/ALOX12/NOS2/MTOR/TNF/MMP2/SLC6A4/IL2/CASP3/F2/PDE5A/MMP9/PTPN2/ERN1/ADRA2A/CYP1B1/VDR/MAPK14/COMT/ELANE/FLT1/FGFR1/MAPK1/BCHE/TLR9/MAP2K1/IGF1R/PDGFRB/AHR/PRKDC/MMP12/DRD2	46	BP
GO:0051173	positive regulation of nitrogen compound metabolic process	58/99	2870/17910	5.55649e-22	6.62932e-20	2.47455e-20	ESR2/PTPN1/EGFR/PTGS2/ESR1/CDK4/AR/PPARA/HMGCR/TERT/XDH/SRC/PPARG/PPARD/MMP8/AKT1/PIK3CG/PARP1/MIF/KDR/NR3C1/ALOX12/PIK3CA/GSK3B/NR1H3/MTOR/TNF/SYK/IL2/CASP3/F2/MET/PDE5A/NR1H4/MMP9/ERN1/MAPK8/ADRA2A/VDR/MAPK14/PIK3R1/MMP14/COMT/ELANE/FLT1/FGFR1/MAPK1/PTPN11/TLR9/MAP2K1/PDGFRB/RET/AHR/PRKDC/PRKCD/MMP12/DRD2/NR1H2	58	BP
GO:0051338	regulation of transferase activity	36/99	902/17910	5.81101e-22	6.75966e-20	2.5232e-20	PTPN1/EGFR/CDK4/HMGCR/SRC/PPARG/FABP4/AKT1/PIK3CG/MIF/PIK3CA/GSK3B/MTOR/TNF/SYK/IL2/CASP3/F2/PDE5A/PTPN2/ERN1/ADRA2A/MAPK14/PIK3R1/ELANE/FLT1/FGFR1/MAPK1/PTPN11/TLR9/MAP2K1/IGF1R/PDGFRB/RET/PRKCD/DRD2	36	BP
GO:0019220	regulation of phosphate metabolic process	46/99	1671/17910	6.60671e-22	7.4978e-20	2.79873e-20	PTPN1/EGFR/PTGS2/CDK4/AR/PPARA/HMGCR/XDH/SRC/MMP8/FABP4/AKT1/PIK3CG/PDE4D/PARP1/MIF/KDR/PIK3CA/GSK3B/MTOR/TNF/SYK/IL2/CASP3/F2/PDE5A/NR1H4/MMP9/PTPN2/ERN1/ADRA2A/MAPK14/PIK3R1/ELANE/FLT1/FGFR1/MAPK1/PTPN11/TLR9/MAP2K1/IGF1R/PDGFRB/RET/PRKDC/PRKCD/DRD2	46	BP
GO:0051174	regulation of phosphorus metabolic process	46/99	1673/17910	6.94135e-22	7.69002e-20	2.87048e-20	PTPN1/EGFR/PTGS2/CDK4/AR/PPARA/HMGCR/XDH/SRC/MMP8/FABP4/AKT1/PIK3CG/PDE4D/PARP1/MIF/KDR/PIK3CA/GSK3B/MTOR/TNF/SYK/IL2/CASP3/F2/PDE5A/NR1H4/MMP9/PTPN2/ERN1/ADRA2A/MAPK14/PIK3R1/ELANE/FLT1/FGFR1/MAPK1/PTPN11/TLR9/MAP2K1/IGF1R/PDGFRB/RET/PRKDC/PRKCD/DRD2	46	BP
GO:0023051	regulation of signaling	64/99	3635/17910	9.96167e-22	1.07795e-19	4.02369e-20	ESR2/PTPN1/ACHE/EGFR/PTGS2/ESR1/CDK4/AR/AKR1B1/HMGCR/TERT/XDH/SRC/PPARG/PPARD/MMP8/FABP5/AKT1/PIK3CG/PDE4D/PARP1/MIF/KDR/PIK3CA/GSK3B/NOS2/NR1H3/MTOR/TNF/SYK/SLC6A4/IL2/F2/MET/PDE5A/NR1H4/MMP9/PTPN2/CNR1/ERN1/MAPK8/ADRA2A/MCL1/CYP1B1/MAPK14/PIK3R1/MMP14/ELANE/FLT1/FGFR1/MAPK1/PTPN11/BCHE/TLR9/JAK3/MAP2K1/IGF1R/PDGFRB/RET/PRKCD/MMP12/DRD2/CPT1A/NR1H2	64	BP
GO:0008219	cell death	51/99	2178/17910	1.59864e-21	1.69056e-19	6.31043e-20	PTPN1/EGFR/PTGS2/ESR1/CDK4/AR/AKR1B1/PPARA/HMGCR/MMP3/TERT/XDH/SRC/PPARG/PPARD/AKT1/PIK3CG/PARP1/MIF/KDR/NR3C1/ALOX12/PIK3CA/GSK3B/MTOR/TNF/IL2/CASP3/G6PD/MET/NR1H4/MMP9/FABP1/PTPN2/CNR1/MAPK8/MCL1/CYP1B1/VDR/MAPK14/PIK3R1/FGFR1/MAPK1/JAK3/IGF1R/PDGFRB/RET/AHR/PRKDC/PRKCD/DRD2	51	BP
GO:0043067	regulation of programmed cell death	44/99	1539/17910	1.81178e-21	1.87338e-19	6.99282e-20	PTPN1/EGFR/PTGS2/ESR1/CDK4/AR/AKR1B1/HMGCR/TERT/XDH/SRC/PPARG/PPARD/AKT1/PIK3CG/PARP1/MIF/KDR/ALOX12/PIK3CA/GSK3B/MTOR/TNF/IL2/CASP3/G6PD/MET/NR1H4/MMP9/FABP1/PTPN2/CNR1/MAPK8/MCL1/CYP1B1/VDR/PIK3R1/FGFR1/JAK3/IGF1R/PDGFRB/RET/PRKDC/PRKCD	44	BP
GO:0043549	regulation of kinase activity	34/99	807/17910	2.02908e-21	2.05246e-19	7.66128e-20	PTPN1/EGFR/CDK4/HMGCR/SRC/FABP4/AKT1/PIK3CG/MIF/PIK3CA/MTOR/TNF/SYK/IL2/CASP3/F2/PDE5A/PTPN2/ERN1/ADRA2A/MAPK14/PIK3R1/ELANE/FLT1/FGFR1/MAPK1/PTPN11/TLR9/MAP2K1/IGF1R/PDGFRB/RET/PRKCD/DRD2	34	BP
GO:0032101	regulation of response to external stimulus	35/99	873/17910	2.22172e-21	2.1995e-19	8.21017e-20	EGFR/PTGS2/ESR1/PPARA/HMGCR/MMP3/PPARG/PPARD/MMP8/FABP4/PIK3CG/MIF/KDR/ALOX12/NOS2/NR1H3/MTOR/TNF/SYK/IL2/F2/MET/MMP9/PTPN2/CNR1/MAPK14/ELANE/FGFR1/TLR9/MAP2K1/PDGFRB/PTGER4/PRKCD/MMP12/DRD2	35	BP
GO:0071495	cellular response to endogenous stimulus	41/99	1305/17910	2.39221e-21	2.31895e-19	8.65604e-20	ESR2/PTPN1/EGFR/PTGS2/ESR1/CDK4/AR/AKR1B1/PPARA/SRC/PPARG/PPARD/AKT1/PIK3CG/PDE4D/PARP1/NR3C1/PIK3CA/GSK3B/NR1H3/MTOR/TNF/MMP2/SLC6A4/CASP3/NR1H4/PTPN2/ADRA2A/VDR/PIK3R1/FGFR1/MAPK1/PTPN11/JAK3/IGF1R/PDGFRB/AHR/HDAC9/PRKDC/PRKCD/NR1H2	41	BP
GO:0042325	regulation of phosphorylation	43/99	1467/17910	2.45342e-21	2.32974e-19	8.69632e-20	PTPN1/EGFR/PTGS2/CDK4/AR/PPARA/HMGCR/XDH/SRC/MMP8/FABP4/AKT1/PIK3CG/PDE4D/MIF/KDR/PIK3CA/MTOR/TNF/SYK/IL2/CASP3/F2/PDE5A/MMP9/PTPN2/ERN1/ADRA2A/MAPK14/PIK3R1/ELANE/FLT1/FGFR1/MAPK1/PTPN11/TLR9/MAP2K1/IGF1R/PDGFRB/RET/PRKDC/PRKCD/DRD2	43	BP
GO:0014070	response to organic cyclic compound	35/99	878/17910	2.67495e-21	2.48931e-19	9.29195e-20	ESR2/EGFR/PTGS2/ESR1/CDK4/AR/PPARA/SRC/PPARG/PPARD/AKT1/PIK3CG/PDE4D/PARP1/NR3C1/HSD11B2/NR1H3/MTOR/TNF/SLC6A4/CASP3/G6PD/NR1H4/CNR1/CYP1B1/VDR/MMP14/COMT/MAPK1/BCHE/PDGFRB/AHR/DRD2/CPT1A/NR1H2	35	BP
GO:0000165	MAPK cascade	35/99	882/17910	3.10061e-21	2.82885e-19	1.05593e-19	PTPN1/EGFR/AR/HMGCR/XDH/SRC/MMP8/AKT1/PIK3CG/MIF/KDR/TNF/SYK/IL2/MET/PDE5A/PTPN2/ERN1/MAPK8/ADRA2A/MAPK14/ELANE/FLT1/FGFR1/MAPK1/PTPN11/TLR9/JAK3/MAP2K1/IGF1R/PDGFRB/PTGER4/RET/PRKCD/DRD2	35	BP
GO:0023014	signal transduction by protein phosphorylation	35/99	886/17910	3.59129e-21	3.21351e-19	1.19952e-19	PTPN1/EGFR/AR/HMGCR/XDH/SRC/MMP8/AKT1/PIK3CG/MIF/KDR/TNF/SYK/IL2/MET/PDE5A/PTPN2/ERN1/MAPK8/ADRA2A/MAPK14/ELANE/FLT1/FGFR1/MAPK1/PTPN11/TLR9/JAK3/MAP2K1/IGF1R/PDGFRB/PTGER4/RET/PRKCD/DRD2	35	BP
GO:0006468	protein phosphorylation	47/99	1835/17910	3.84197e-21	3.37296e-19	1.25904e-19	PTPN1/EGFR/PTGS2/CDK4/AR/HMGCR/XDH/SRC/MMP8/FABP4/AKT1/PIK3CG/PDE4D/MIF/KDR/PIK3CA/GSK3B/MTOR/TNF/SYK/IL2/CASP3/F2/MET/PDE5A/MMP9/PTPN2/ERN1/MAPK8/ADRA2A/MAPK14/PIK3R1/ELANE/FLT1/FGFR1/MAPK1/PTPN11/TLR9/JAK3/MAP2K1/IGF1R/PDGFRB/PTGER4/RET/PRKDC/PRKCD/DRD2	47	BP
GO:0001932	regulation of protein phosphorylation	41/99	1324/17910	4.09363e-21	3.50123e-19	1.30692e-19	PTPN1/EGFR/PTGS2/CDK4/AR/HMGCR/XDH/SRC/MMP8/FABP4/AKT1/PIK3CG/PDE4D/MIF/KDR/PIK3CA/MTOR/TNF/SYK/IL2/CASP3/F2/PDE5A/MMP9/PTPN2/ERN1/ADRA2A/MAPK14/ELANE/FLT1/FGFR1/MAPK1/PTPN11/TLR9/MAP2K1/IGF1R/PDGFRB/RET/PRKDC/PRKCD/DRD2	41	BP
GO:0048583	regulation of response to stimulus	68/99	4275/17910	4.13857e-21	3.50123e-19	1.30692e-19	ESR2/PTPN1/EGFR/PTGS2/ESR1/CDK4/AR/AKR1B1/PPARA/HMGCR/MMP3/TERT/XDH/SRC/PPARG/PPARD/ABCB1/MMP8/FABP4/FABP5/AKT1/PIK3CG/PDE4D/PARP1/MIF/KDR/ALOX12/PIK3CA/GSK3B/NOS2/NR1H3/MTOR/TNF/SYK/IL2/F2/G6PD/MET/PDE5A/NR1H4/MMP9/PTPN2/CNR1/ERN1/MAPK8/ADRA2A/MCL1/CYP1B1/MAPK14/PIK3R1/MMP14/ELANE/FLT1/FGFR1/MAPK1/PTPN11/TLR9/JAK3/MAP2K1/IGF1R/PDGFRB/PTGER4/RET/PRKDC/PRKCD/MMP12/DRD2/NR1H2	68	BP
GO:1901652	response to peptide	28/99	491/17910	5.0927e-21	4.23149e-19	1.5795e-19	PTPN1/PTGS2/CDK4/AKR1B1/PPARA/MMP3/SRC/PPARG/AKT1/PARP1/HSD11B2/PIK3CA/GSK3B/MTOR/MMP2/NR1H4/MMP9/PTPN2/MAPK14/PIK3R1/MMP13/PTPN11/JAK3/IGF1R/HDAC9/PRKDC/PRKCD/MMP12	28	BP
GO:0042981	regulation of apoptotic process	43/99	1512/17910	7.89215e-21	6.44249e-19	2.40481e-19	PTPN1/EGFR/PTGS2/ESR1/CDK4/AR/AKR1B1/HMGCR/TERT/XDH/SRC/PPARG/PPARD/AKT1/PIK3CG/PARP1/MIF/KDR/ALOX12/PIK3CA/GSK3B/MTOR/TNF/IL2/CASP3/G6PD/NR1H4/MMP9/FABP1/PTPN2/CNR1/MAPK8/MCL1/CYP1B1/VDR/PIK3R1/FGFR1/JAK3/IGF1R/PDGFRB/RET/PRKDC/PRKCD	43	BP
GO:0032880	regulation of protein localization	36/99	979/17910	8.8912e-21	7.13289e-19	2.66252e-19	PTPN1/ACHE/EGFR/PTGS2/AR/HMGCR/TERT/SRC/PPARD/MMP8/AKT1/PARP1/MIF/GSK3B/NOS2/NR1H3/TNF/SYK/IL2/F2/NR1H4/CNR1/MAPK8/ADRA2A/MAPK14/PIK3R1/MMP14/MAPK1/PTPN11/TLR9/PTGER4/HDAC9/PRKCD/MMP12/DRD2/CPT1A	36	BP
GO:0010604	positive regulation of macromolecule metabolic process	58/99	3041/17910	1.04155e-20	8.21414e-19	3.06612e-19	ESR2/PTPN1/EGFR/PTGS2/ESR1/CDK4/AR/PPARA/HMGCR/TERT/XDH/SRC/PPARG/PPARD/MMP8/AKT1/PIK3CG/PARP1/MIF/KDR/NR3C1/ALOX12/PIK3CA/GSK3B/NR1H3/MTOR/TNF/SYK/SLC6A4/IL2/CASP3/F2/MET/PDE5A/NR1H4/MMP9/ERN1/MAPK8/ADRA2A/VDR/MAPK14/PIK3R1/MMP14/ELANE/FLT1/FGFR1/MAPK1/PTPN11/TLR9/MAP2K1/PDGFRB/RET/AHR/PRKDC/PRKCD/MMP12/DRD2/NR1H2	58	BP
GO:0071417	cellular response to organonitrogen compound	29/99	559/17910	1.21554e-20	9.42649e-19	3.51866e-19	PTPN1/EGFR/PTGS2/CDK4/AKR1B1/SRC/PPARG/AKT1/PIK3CG/PDE4D/PARP1/PIK3CA/GSK3B/MTOR/TNF/MMP2/SLC6A4/CASP3/NR1H4/PTPN2/PIK3R1/MAPK1/PTPN11/JAK3/IGF1R/AHR/HDAC9/PRKDC/PRKCD	29	BP
GO:0043085	positive regulation of catalytic activity	40/99	1293/17910	1.56532e-20	1.194e-18	4.4569e-19	PTPN1/EGFR/ESR1/TERT/XDH/SRC/PPARG/AKT1/PIK3CG/MIF/ALOX12/PIK3CA/GSK3B/NR1H3/MTOR/TNF/SYK/IL2/CASP3/F2/PDE5A/FABP1/ERN1/MAPK8/ADRA2A/VDR/MAPK14/ELANE/FLT1/FGFR1/MAPK1/PTPN11/TLR9/MAP2K1/PDGFRB/RET/PRKCD/EDNRA/DRD2/NR1H2	40	BP
GO:1901699	cellular response to nitrogen compound	30/99	620/17910	1.65833e-20	1.24455e-18	4.64559e-19	PTPN1/EGFR/PTGS2/CDK4/AKR1B1/MMP3/SRC/PPARG/AKT1/PIK3CG/PDE4D/PARP1/PIK3CA/GSK3B/MTOR/TNF/MMP2/SLC6A4/CASP3/NR1H4/PTPN2/PIK3R1/MAPK1/PTPN11/JAK3/IGF1R/AHR/HDAC9/PRKDC/PRKCD	30	BP
GO:0006915	apoptotic process	47/99	1907/17910	1.91023e-20	1.41084e-18	5.26629e-19	PTPN1/EGFR/PTGS2/ESR1/CDK4/AR/AKR1B1/HMGCR/TERT/XDH/SRC/PPARG/PPARD/AKT1/PIK3CG/PARP1/MIF/KDR/NR3C1/ALOX12/PIK3CA/GSK3B/MTOR/TNF/IL2/CASP3/G6PD/NR1H4/MMP9/FABP1/PTPN2/CNR1/MAPK8/MCL1/CYP1B1/VDR/MAPK14/PIK3R1/FGFR1/MAPK1/JAK3/IGF1R/PDGFRB/RET/AHR/PRKDC/PRKCD	47	BP
GO:0051247	positive regulation of protein metabolic process	43/99	1548/17910	1.95304e-20	1.41992e-18	5.30019e-19	PTPN1/EGFR/PTGS2/CDK4/AR/HMGCR/XDH/SRC/PPARG/MMP8/AKT1/PIK3CG/MIF/KDR/ALOX12/PIK3CA/GSK3B/NR1H3/MTOR/TNF/SYK/IL2/CASP3/F2/PDE5A/MMP9/ERN1/MAPK8/ADRA2A/MAPK14/MMP14/ELANE/FLT1/FGFR1/MAPK1/PTPN11/TLR9/MAP2K1/PDGFRB/RET/PRKCD/DRD2/NR1H2	43	BP
GO:0012501	programmed cell death	48/99	2049/17910	5.04378e-20	3.61057e-18	1.34773e-18	PTPN1/EGFR/PTGS2/ESR1/CDK4/AR/AKR1B1/HMGCR/TERT/XDH/SRC/PPARG/PPARD/AKT1/PIK3CG/PARP1/MIF/KDR/NR3C1/ALOX12/PIK3CA/GSK3B/MTOR/TNF/IL2/CASP3/G6PD/MET/NR1H4/MMP9/FABP1/PTPN2/CNR1/MAPK8/MCL1/CYP1B1/VDR/MAPK14/PIK3R1/FGFR1/MAPK1/JAK3/IGF1R/PDGFRB/RET/AHR/PRKDC/PRKCD	48	BP
GO:0001934	positive regulation of protein phosphorylation	34/99	907/17910	8.05377e-20	5.67791e-18	2.11941e-18	PTPN1/EGFR/PTGS2/AR/HMGCR/XDH/SRC/MMP8/AKT1/PIK3CG/MIF/KDR/PIK3CA/MTOR/TNF/SYK/IL2/F2/PDE5A/MMP9/ERN1/ADRA2A/MAPK14/ELANE/FLT1/FGFR1/MAPK1/PTPN11/TLR9/MAP2K1/PDGFRB/RET/PRKCD/DRD2	34	BP
GO:0019216	regulation of lipid metabolic process	25/99	402/17910	1.13723e-19	7.89781e-18	2.94805e-18	PTGS2/CDK4/PPARA/HMGCR/SRC/PPARG/FABP5/AKT1/PIK3CG/NR1H3/MTOR/TNF/F2/NR1H4/FABP1/CNR1/ADRA2A/VDR/SCD/PIK3R1/FLT1/PDGFRB/PRKCD/CPT1A/NR1H2	25	BP
GO:0044255	cellular lipid metabolic process	35/99	991/17910	1.3261e-19	9.07401e-18	3.38709e-18	ALOX5/ACHE/PTGS1/EGFR/PTGS2/AKR1B1/PPARA/SRC/PPARG/PPARD/FABP4/FABP5/AKT1/PIK3CG/MIF/ALOX12/PIK3CA/NR1H3/MTOR/TNF/NR1H4/CYP2C19/FABP1/CNR1/CYP1B1/SCD/MAPK14/PIK3R1/FLT1/FABP2/PTPN11/PDGFRB/PRKCD/CPT1A/NR1H2	35	BP
GO:0031399	regulation of protein modification process	44/99	1718/17910	1.35866e-19	9.1621e-18	3.41997e-18	PTPN1/EGFR/PTGS2/CDK4/AR/HMGCR/XDH/SRC/MMP8/FABP4/AKT1/PIK3CG/PDE4D/MIF/KDR/PIK3CA/GSK3B/MTOR/TNF/SYK/IL2/CASP3/F2/G6PD/PDE5A/MMP9/PTPN2/ERN1/MAPK8/ADRA2A/MAPK14/ELANE/FLT1/FGFR1/MAPK1/PTPN11/TLR9/MAP2K1/IGF1R/PDGFRB/RET/PRKDC/PRKCD/DRD2	44	BP
GO:0035556	intracellular signal transduction	53/99	2624/17910	1.41367e-19	9.36808e-18	3.49686e-18	PTPN1/EGFR/PTGS2/ESR1/AR/AKR1B1/HMGCR/XDH/SRC/PPARD/MMP8/AKT1/PIK3CG/PDE4D/PARP1/MIF/KDR/PIK3CA/GSK3B/MTOR/TNF/SYK/IL2/CASP3/F2/MET/PDE5A/NR1H4/MMP9/PTPN2/ERN1/MAPK8/ADRA2A/MCL1/CYP1B1/MAPK14/PIK3R1/ELANE/FLT1/FGFR1/MAPK1/PTPN11/TLR9/JAK3/MAP2K1/IGF1R/PDGFRB/PTGER4/RET/AHR/PRKDC/PRKCD/DRD2	53	BP
GO:0032270	positive regulation of cellular protein metabolic process	41/99	1458/17910	1.42947e-19	9.36808e-18	3.49686e-18	PTPN1/EGFR/PTGS2/CDK4/AR/HMGCR/XDH/SRC/PPARG/MMP8/AKT1/PIK3CG/MIF/KDR/ALOX12/PIK3CA/GSK3B/NR1H3/MTOR/TNF/SYK/IL2/F2/PDE5A/MMP9/ERN1/ADRA2A/MAPK14/MMP14/ELANE/FLT1/FGFR1/MAPK1/PTPN11/TLR9/MAP2K1/PDGFRB/RET/PRKCD/DRD2/NR1H2	41	BP
GO:0045859	regulation of protein kinase activity	31/99	732/17910	1.59147e-19	1.02195e-17	3.81468e-18	PTPN1/EGFR/CDK4/HMGCR/SRC/FABP4/AKT1/PIK3CG/MIF/PIK3CA/MTOR/TNF/SYK/CASP3/PDE5A/PTPN2/ERN1/ADRA2A/MAPK14/ELANE/FLT1/FGFR1/MAPK1/PTPN11/TLR9/MAP2K1/IGF1R/PDGFRB/RET/PRKCD/DRD2	31	BP
GO:0033002	muscle cell proliferation	21/99	243/17910	1.60332e-19	1.02195e-17	3.81468e-18	EGFR/PTGS2/AKR1B1/HMGCR/TERT/PPARG/PPARD/AKT1/ALOX12/MTOR/TNF/MMP2/MMP9/ERN1/MAPK14/COMT/ELANE/FGFR1/MAPK1/PDGFRB/PRKDC	21	BP
GO:0043405	regulation of MAP kinase activity	23/99	322/17910	1.83958e-19	1.1567e-17	4.31766e-18	PTPN1/EGFR/HMGCR/SRC/PIK3CG/MIF/TNF/SYK/PDE5A/ERN1/ADRA2A/MAPK14/ELANE/FLT1/FGFR1/MAPK1/PTPN11/TLR9/MAP2K1/IGF1R/PDGFRB/RET/PRKCD	23	BP
GO:0051050	positive regulation of transport	34/99	942/17910	2.62397e-19	1.62791e-17	6.07656e-18	ACHE/EGFR/PTGS2/TERT/SRC/PPARG/PPARD/ABCB1/MMP8/AKT1/MIF/GSK3B/NR1H3/TNF/SYK/SLC6A4/IL2/F2/G6PD/NR1H4/CNR1/MAPK8/ADRA2A/MAPK14/PIK3R1/FGFR1/MAPK1/PTPN11/PDGFRB/PTGER4/PRKCD/MMP12/DRD2/NR1H2	34	BP
GO:0048878	chemical homeostasis	35/99	1015/17910	2.8469e-19	1.74298e-17	6.50607e-18	EGFR/ESR1/AKR1B1/HMGCR/SRC/PPARG/FABP4/FABP5/AKT1/PIK3CG/PDE4D/PARP1/ABCG2/KDR/ALOX12/PIK3CA/NR1H3/IL2/F2/MET/NR1H4/PTPN2/CNR1/ERN1/ADRA2A/VDR/PIK3R1/COMT/ELANE/MAPK1/PTPN11/HDAC9/EDNRA/DRD2/NR1H2	35	BP
GO:0043408	regulation of MAPK cascade	30/99	689/17910	3.23772e-19	1.95651e-17	7.30312e-18	PTPN1/EGFR/AR/HMGCR/XDH/SRC/MMP8/AKT1/PIK3CG/MIF/KDR/TNF/SYK/PDE5A/PTPN2/ERN1/ADRA2A/MAPK14/ELANE/FLT1/FGFR1/MAPK1/PTPN11/TLR9/MAP2K1/IGF1R/PDGFRB/RET/PRKCD/DRD2	30	BP
GO:0071396	cellular response to lipid	28/99	575/17910	3.42206e-19	2.04139e-17	7.61997e-18	ESR2/EGFR/ESR1/CDK4/AR/PPARA/SRC/PPARG/PPARD/AKT1/PDE4D/PARP1/MIF/NR3C1/ALOX12/NOS2/NR1H3/TNF/SLC6A4/NR1H4/MAPK8/VDR/MAPK14/MAPK1/RET/AHR/CPT1A/NR1H2	28	BP
GO:0009966	regulation of signal transduction	58/99	3265/17910	3.63164e-19	2.13899e-17	7.98429e-18	ESR2/PTPN1/EGFR/PTGS2/ESR1/CDK4/AR/AKR1B1/HMGCR/TERT/XDH/SRC/PPARG/PPARD/MMP8/FABP5/AKT1/PIK3CG/PDE4D/PARP1/MIF/KDR/PIK3CA/GSK3B/NR1H3/MTOR/TNF/SYK/IL2/F2/MET/PDE5A/NR1H4/MMP9/PTPN2/ERN1/MAPK8/ADRA2A/MCL1/CYP1B1/MAPK14/PIK3R1/MMP14/ELANE/FLT1/FGFR1/MAPK1/PTPN11/TLR9/JAK3/MAP2K1/IGF1R/PDGFRB/RET/PRKCD/MMP12/DRD2/NR1H2	58	BP
GO:0010562	positive regulation of phosphorus metabolic process	35/99	1025/17910	3.89033e-19	2.23478e-17	8.34184e-18	PTPN1/EGFR/PTGS2/AR/HMGCR/XDH/SRC/MMP8/AKT1/PIK3CG/MIF/KDR/PIK3CA/MTOR/TNF/SYK/IL2/F2/PDE5A/NR1H4/MMP9/ERN1/ADRA2A/MAPK14/ELANE/FLT1/FGFR1/MAPK1/PTPN11/TLR9/MAP2K1/PDGFRB/RET/PRKCD/DRD2	35	BP
GO:0045937	positive regulation of phosphate metabolic process	35/99	1025/17910	3.89033e-19	2.23478e-17	8.34184e-18	PTPN1/EGFR/PTGS2/AR/HMGCR/XDH/SRC/MMP8/AKT1/PIK3CG/MIF/KDR/PIK3CA/MTOR/TNF/SYK/IL2/F2/PDE5A/NR1H4/MMP9/ERN1/ADRA2A/MAPK14/ELANE/FLT1/FGFR1/MAPK1/PTPN11/TLR9/MAP2K1/PDGFRB/RET/PRKCD/DRD2	35	BP
GO:0042327	positive regulation of phosphorylation	34/99	955/17910	4.01783e-19	2.27987e-17	8.51016e-18	PTPN1/EGFR/PTGS2/AR/HMGCR/XDH/SRC/MMP8/AKT1/PIK3CG/MIF/KDR/PIK3CA/MTOR/TNF/SYK/IL2/F2/PDE5A/MMP9/ERN1/ADRA2A/MAPK14/ELANE/FLT1/FGFR1/MAPK1/PTPN11/TLR9/MAP2K1/PDGFRB/RET/PRKCD/DRD2	34	BP
GO:0071900	regulation of protein serine/threonine kinase activity	26/99	479/17910	5.58141e-19	3.12895e-17	1.16795e-17	PTPN1/EGFR/CDK4/HMGCR/SRC/AKT1/PIK3CG/MIF/TNF/SYK/CASP3/PDE5A/ERN1/ADRA2A/MAPK14/ELANE/FLT1/FGFR1/MAPK1/PTPN11/TLR9/MAP2K1/IGF1R/PDGFRB/RET/PRKCD	26	BP
GO:0009892	negative regulation of metabolic process	58/99	3321/17910	8.4248e-19	4.66674e-17	1.74197e-17	ESR2/PTPN1/EGFR/PTGS2/ESR1/AR/PPARA/HMGCR/MMP3/TERT/XDH/SRC/PPARG/PPARD/MMP8/FABP4/AKT1/PIK3CG/PDE4D/PARP1/MIF/KDR/NR3C1/PIK3CA/GSK3B/NOS2/NR1H3/MTOR/TNF/IL2/CASP3/F2/G6PD/MET/NR1H4/MMP9/FABP1/PTPN2/CNR1/ERN1/LNPEP/ADRA2A/MCL1/VDR/MAPK14/COMT/ELANE/FGFR1/JAK3/MAP2K1/IGF1R/AHR/HDAC9/PRKDC/PRKCD/MMP12/DRD2/NR1H2	58	BP
GO:0033674	positive regulation of kinase activity	27/99	541/17910	8.94152e-19	4.89469e-17	1.82706e-17	PTPN1/EGFR/SRC/AKT1/PIK3CG/MIF/PIK3CA/MTOR/TNF/SYK/IL2/F2/PDE5A/ERN1/ADRA2A/MAPK14/ELANE/FLT1/FGFR1/MAPK1/PTPN11/TLR9/MAP2K1/PDGFRB/RET/PRKCD/DRD2	27	BP
GO:0070201	regulation of establishment of protein localization	30/99	723/17910	1.24137e-18	6.7164e-17	2.50705e-17	PTPN1/ACHE/EGFR/PTGS2/HMGCR/SRC/PPARD/MMP8/MIF/GSK3B/NOS2/NR1H3/TNF/SYK/IL2/NR1H4/CNR1/MAPK8/ADRA2A/MAPK14/PIK3R1/MAPK1/PTPN11/TLR9/PTGER4/HDAC9/PRKCD/MMP12/DRD2/CPT1A	30	BP
GO:0009056	catabolic process	49/99	2320/17910	1.34179e-18	7.17627e-17	2.67871e-17	PTPN1/ACHE/EGFR/CDK4/PPARA/MMP1/HMGCR/MMP3/XDH/SRC/PPARD/MMP8/FABP4/FABP5/AKT1/PIK3CG/PDE4D/MMP7/KDR/PIK3CA/GSK3B/NOS2/MTOR/TNF/MMP2/CASP3/MET/PDE5A/CYP2C19/MMP9/FABP1/CNR1/ALDH2/ERN1/LNPEP/MAPK8/ADRA2A/MCL1/CYP1B1/MAPK14/MMP14/COMT/ELANE/MMP13/FABP2/PRKCD/MMP12/DRD2/CPT1A	49	BP
GO:0031324	negative regulation of cellular metabolic process	50/99	2432/17910	1.49397e-18	7.87167e-17	2.93829e-17	ESR2/PTPN1/PTGS2/ESR1/AR/PPARA/HMGCR/MMP3/TERT/XDH/SRC/PPARG/PPARD/FABP4/AKT1/PIK3CG/PDE4D/PARP1/MIF/NR3C1/PIK3CA/GSK3B/NR1H3/MTOR/TNF/IL2/CASP3/F2/G6PD/MET/NR1H4/MMP9/FABP1/PTPN2/CNR1/MCL1/VDR/MAPK14/COMT/ELANE/FGFR1/JAK3/IGF1R/AHR/HDAC9/PRKDC/PRKCD/MMP12/DRD2/NR1H2	50	BP
GO:0006796	phosphate-containing compound metabolic process	56/99	3115/17910	1.50565e-18	7.87167e-17	2.93829e-17	PTPN1/ACHE/EGFR/PTGS2/CDK4/AR/PPARA/HMGCR/XDH/SRC/PPARD/MMP8/FABP4/FABP5/AKT1/PIK3CG/PDE4D/PARP1/MIF/KDR/PIK3CA/GSK3B/MTOR/TNF/SYK/IL2/CASP3/F2/G6PD/MET/PDE5A/NR1H4/MMP9/PTPN2/ACP1/ERN1/MAPK8/ADRA2A/SCD/MAPK14/PIK3R1/ELANE/FLT1/FGFR1/MAPK1/PTPN11/TLR9/JAK3/MAP2K1/IGF1R/PDGFRB/PTGER4/RET/PRKDC/PRKCD/DRD2	56	BP
GO:0043410	positive regulation of MAPK cascade	26/99	499/17910	1.53421e-18	7.93188e-17	2.96076e-17	PTPN1/EGFR/AR/HMGCR/XDH/SRC/MMP8/PIK3CG/MIF/KDR/TNF/SYK/PDE5A/ERN1/ADRA2A/MAPK14/ELANE/FLT1/FGFR1/MAPK1/PTPN11/TLR9/MAP2K1/PDGFRB/RET/DRD2	26	BP
GO:0060548	negative regulation of cell death	34/99	1003/17910	1.83272e-18	9.37106e-17	3.49797e-17	PTPN1/EGFR/PTGS2/AR/AKR1B1/PPARA/HMGCR/TERT/SRC/PPARD/AKT1/PIK3CG/MIF/KDR/ALOX12/PIK3CA/GSK3B/MTOR/TNF/IL2/CASP3/MET/NR1H4/MMP9/FABP1/MAPK8/MCL1/PIK3R1/JAK3/IGF1R/PDGFRB/PRKDC/PRKCD/DRD2	34	BP
GO:0032268	regulation of cellular protein metabolic process	50/99	2452/17910	2.12402e-18	1.07425e-16	4.00988e-17	PTPN1/EGFR/PTGS2/CDK4/AR/HMGCR/XDH/SRC/PPARG/MMP8/FABP4/AKT1/PIK3CG/PDE4D/MIF/KDR/ALOX12/PIK3CA/GSK3B/NR1H3/MTOR/TNF/SYK/IL2/CASP3/F2/G6PD/PDE5A/MMP9/FABP1/PTPN2/ERN1/MAPK8/ADRA2A/MAPK14/MMP14/ELANE/FLT1/FGFR1/MAPK1/PTPN11/TLR9/MAP2K1/IGF1R/PDGFRB/RET/PRKDC/PRKCD/DRD2/NR1H2	50	BP
GO:0006793	phosphorus metabolic process	56/99	3139/17910	2.16989e-18	1.08565e-16	4.05243e-17	PTPN1/ACHE/EGFR/PTGS2/CDK4/AR/PPARA/HMGCR/XDH/SRC/PPARD/MMP8/FABP4/FABP5/AKT1/PIK3CG/PDE4D/PARP1/MIF/KDR/PIK3CA/GSK3B/MTOR/TNF/SYK/IL2/CASP3/F2/G6PD/MET/PDE5A/NR1H4/MMP9/PTPN2/ACP1/ERN1/MAPK8/ADRA2A/SCD/MAPK14/PIK3R1/ELANE/FLT1/FGFR1/MAPK1/PTPN11/TLR9/JAK3/MAP2K1/IGF1R/PDGFRB/PTGER4/RET/PRKDC/PRKCD/DRD2	56	BP
GO:0016310	phosphorylation	48/99	2243/17910	2.20681e-18	1.09237e-16	4.07753e-17	PTPN1/EGFR/PTGS2/CDK4/AR/PPARA/HMGCR/XDH/SRC/MMP8/FABP4/AKT1/PIK3CG/PDE4D/MIF/KDR/PIK3CA/GSK3B/MTOR/TNF/SYK/IL2/CASP3/F2/MET/PDE5A/MMP9/PTPN2/ERN1/MAPK8/ADRA2A/MAPK14/PIK3R1/ELANE/FLT1/FGFR1/MAPK1/PTPN11/TLR9/JAK3/MAP2K1/IGF1R/PDGFRB/PTGER4/RET/PRKDC/PRKCD/DRD2	48	BP
GO:0051223	regulation of protein transport	29/99	677/17910	2.25689e-18	1.1054e-16	4.12617e-17	PTPN1/ACHE/EGFR/PTGS2/HMGCR/SRC/PPARD/MMP8/MIF/GSK3B/NOS2/NR1H3/TNF/SYK/IL2/NR1H4/CNR1/ADRA2A/MAPK14/PIK3R1/MAPK1/PTPN11/TLR9/PTGER4/HDAC9/PRKCD/MMP12/DRD2/CPT1A	29	BP
GO:0048660	regulation of smooth muscle cell proliferation	18/99	172/17910	2.50873e-18	1.21595e-16	4.53882e-17	EGFR/PTGS2/AKR1B1/HMGCR/TERT/PPARG/PPARD/AKT1/ALOX12/MTOR/TNF/MMP2/MMP9/ERN1/COMT/ELANE/PDGFRB/PRKDC	18	BP
GO:0048659	smooth muscle cell proliferation	18/99	174/17910	3.09625e-18	1.48524e-16	5.54402e-17	EGFR/PTGS2/AKR1B1/HMGCR/TERT/PPARG/PPARD/AKT1/ALOX12/MTOR/TNF/MMP2/MMP9/ERN1/COMT/ELANE/PDGFRB/PRKDC	18	BP
GO:0051246	regulation of protein metabolic process	52/99	2700/17910	3.38851e-18	1.60885e-16	6.00541e-17	PTPN1/EGFR/PTGS2/CDK4/AR/HMGCR/XDH/SRC/PPARG/MMP8/FABP4/AKT1/PIK3CG/PDE4D/MIF/KDR/ALOX12/PIK3CA/GSK3B/NOS2/NR1H3/MTOR/TNF/SYK/IL2/CASP3/F2/G6PD/PDE5A/MMP9/FABP1/PTPN2/ERN1/MAPK8/ADRA2A/MAPK14/MMP14/ELANE/FLT1/FGFR1/MAPK1/PTPN11/TLR9/JAK3/MAP2K1/IGF1R/PDGFRB/RET/PRKDC/PRKCD/DRD2/NR1H2	52	BP
GO:0007166	cell surface receptor signaling pathway	53/99	2831/17910	4.4574e-18	2.09498e-16	7.82e-17	PTPN1/ALOX5/EGFR/PTGS2/ESR1/CDK4/AR/MMP1/MMP3/TERT/XDH/SRC/PPARG/AKT1/PDE4D/PARP1/MIF/KDR/PIK3CA/GSK3B/NOS2/NR1H3/TNF/SYK/MMP2/IL2/CASP3/F2/MET/NR1H4/MMP9/PTPN2/GPBAR1/LNPEP/MAPK8/ADRA2A/MCL1/MAPK14/PIK3R1/MMP14/FLT1/FGFR1/CXCR1/MAPK1/PTPN11/JAK3/IGF1R/PDGFRB/RET/PRKCD/MMP12/DRD2/NR1H2	53	BP
GO:0043406	positive regulation of MAP kinase activity	20/99	250/17910	5.91097e-18	2.75037e-16	1.02664e-16	PTPN1/EGFR/SRC/PIK3CG/MIF/TNF/SYK/PDE5A/ERN1/ADRA2A/MAPK14/ELANE/FLT1/FGFR1/MAPK1/PTPN11/TLR9/MAP2K1/PDGFRB/RET	20	BP
GO:0048585	negative regulation of response to stimulus	41/99	1620/17910	6.51253e-18	3.00028e-16	1.11992e-16	PTPN1/EGFR/PTGS2/ESR1/AR/PPARA/HMGCR/TERT/XDH/SRC/PPARG/AKT1/PDE4D/MIF/ALOX12/GSK3B/NR1H3/MTOR/TNF/IL2/F2/MET/NR1H4/MMP9/PTPN2/CNR1/ADRA2A/MCL1/MAPK14/MMP14/ELANE/PTPN11/TLR9/JAK3/IGF1R/PTGER4/PRKDC/PRKCD/MMP12/DRD2/NR1H2	41	BP
GO:0090087	regulation of peptide transport	29/99	706/17910	6.97283e-18	3.18084e-16	1.18732e-16	PTPN1/ACHE/EGFR/PTGS2/HMGCR/SRC/PPARD/MMP8/MIF/GSK3B/NOS2/NR1H3/TNF/SYK/IL2/NR1H4/CNR1/ADRA2A/MAPK14/PIK3R1/MAPK1/PTPN11/TLR9/PTGER4/HDAC9/PRKCD/MMP12/DRD2/CPT1A	29	BP
GO:0043069	negative regulation of programmed cell death	32/99	916/17910	1.03192e-17	4.66169e-16	1.74009e-16	PTPN1/EGFR/PTGS2/AR/AKR1B1/HMGCR/TERT/SRC/PPARD/AKT1/PIK3CG/MIF/KDR/ALOX12/PIK3CA/GSK3B/MTOR/TNF/IL2/CASP3/MET/NR1H4/MMP9/FABP1/MAPK8/MCL1/PIK3R1/JAK3/IGF1R/PDGFRB/PRKDC/PRKCD	32	BP
GO:0016477	cell migration	39/99	1474/17910	1.30171e-17	5.8239e-16	2.17391e-16	EGFR/PTGS2/MMP1/TERT/SRC/PPARG/PPARD/AKT1/PIK3CG/PDE4D/MIF/KDR/ALOX12/PIK3CA/MTOR/TNF/SYK/F2/MET/MMP9/ADRA2A/CYP1B1/MAPK14/PIK3R1/MMP14/ELANE/FLT1/FGFR1/CXCR1/MAPK1/PTPN11/IGF1R/PDGFRB/PTGER4/RET/HDAC9/PRKCD/MMP12/DRD2	39	BP
GO:0051347	positive regulation of transferase activity	27/99	609/17910	1.79557e-17	7.90297e-16	2.94997e-16	PTPN1/EGFR/SRC/AKT1/PIK3CG/MIF/PIK3CA/MTOR/TNF/SYK/IL2/F2/PDE5A/ERN1/ADRA2A/MAPK14/ELANE/FLT1/FGFR1/MAPK1/PTPN11/TLR9/MAP2K1/PDGFRB/RET/PRKCD/DRD2	27	BP
GO:0007169	transmembrane receptor protein tyrosine kinase signaling pathway	28/99	669/17910	1.80038e-17	7.90297e-16	2.94997e-16	PTPN1/EGFR/CDK4/AR/XDH/SRC/AKT1/KDR/PIK3CA/SYK/MMP2/CASP3/MET/NR1H4/MMP9/PTPN2/ADRA2A/MAPK14/PIK3R1/FLT1/FGFR1/MAPK1/PTPN11/JAK3/IGF1R/PDGFRB/RET/PRKCD	28	BP
GO:0045860	positive regulation of protein kinase activity	25/99	501/17910	2.1762e-17	9.4634e-16	3.53244e-16	PTPN1/EGFR/SRC/AKT1/PIK3CG/MIF/PIK3CA/MTOR/TNF/SYK/PDE5A/ERN1/ADRA2A/MAPK14/ELANE/FLT1/FGFR1/MAPK1/PTPN11/TLR9/MAP2K1/PDGFRB/RET/PRKCD/DRD2	25	BP
GO:0001775	cell activation	37/99	1342/17910	3.2269e-17	1.39026e-15	5.18946e-16	ALOX5/EGFR/SRC/MMP8/FABP5/AKT1/PIK3CG/MIF/ALOX12/PIK3CA/NR1H3/MTOR/TNF/SYK/IL2/CASP3/F2/PDE5A/MMP9/PTPN2/CNR1/ADRA2A/MAPK14/PIK3R1/MMP14/ELANE/CXCR1/MAPK1/PTPN11/TLR9/JAK3/PDGFRB/PTGER4/AHR/HDAC9/PRKDC/PRKCD	37	BP
GO:0031347	regulation of defense response	31/99	885/17910	3.55554e-17	1.51779e-15	5.66552e-16	PTPN1/EGFR/PTGS2/ESR1/PPARA/MMP3/SRC/PPARG/MMP8/FABP4/PIK3CG/NOS2/NR1H3/TNF/SYK/IL2/F2/NR1H4/MMP9/PTPN2/CNR1/MAPK14/ELANE/PTPN11/TLR9/PTGER4/PRKDC/PRKCD/MMP12/DRD2/NR1H2	31	BP
GO:0018193	peptidyl-amino acid modification	34/99	1107/17910	3.75483e-17	1.58829e-15	5.92867e-16	PTPN1/EGFR/PTGS2/SRC/AKT1/PDE4D/PARP1/MIF/KDR/PIK3CA/GSK3B/NOS2/MTOR/TNF/SYK/IL2/MET/NR1H4/PTPN2/ERN1/MAPK8/ADRA2A/MAPK14/FLT1/FGFR1/MAPK1/JAK3/MAP2K1/IGF1R/PDGFRB/RET/HDAC9/PRKDC/PRKCD	34	BP
GO:0048870	cell motility	40/99	1611/17910	3.85496e-17	1.60153e-15	5.97809e-16	EGFR/PTGS2/MMP1/TERT/SRC/PPARG/PPARD/AKT1/PIK3CG/PDE4D/MIF/KDR/ALOX12/PIK3CA/MTOR/TNF/SYK/F2/MET/MMP9/ADRA2A/CYP1B1/MAPK14/PIK3R1/MMP14/ELANE/FLT1/FGFR1/CXCR1/MAPK1/PTPN11/MAP2K1/IGF1R/PDGFRB/PTGER4/RET/HDAC9/PRKCD/MMP12/DRD2	40	BP
GO:0051674	localization of cell	40/99	1611/17910	3.85496e-17	1.60153e-15	5.97809e-16	EGFR/PTGS2/MMP1/TERT/SRC/PPARG/PPARD/AKT1/PIK3CG/PDE4D/MIF/KDR/ALOX12/PIK3CA/MTOR/TNF/SYK/F2/MET/MMP9/ADRA2A/CYP1B1/MAPK14/PIK3R1/MMP14/ELANE/FLT1/FGFR1/CXCR1/MAPK1/PTPN11/MAP2K1/IGF1R/PDGFRB/PTGER4/RET/HDAC9/PRKCD/MMP12/DRD2	40	BP
GO:0043066	negative regulation of apoptotic process	31/99	894/17910	4.725e-17	1.94561e-15	7.26246e-16	PTPN1/EGFR/PTGS2/AR/AKR1B1/HMGCR/TERT/SRC/PPARD/AKT1/PIK3CG/MIF/KDR/ALOX12/PIK3CA/GSK3B/MTOR/TNF/IL2/CASP3/NR1H4/MMP9/FABP1/MAPK8/MCL1/PIK3R1/JAK3/IGF1R/PDGFRB/PRKDC/PRKCD	31	BP
GO:0051241	negative regulation of multicellular organismal process	36/99	1276/17910	4.87907e-17	1.99143e-15	7.43349e-16	EGFR/PTGS2/PPARA/HMGCR/TERT/XDH/PPARG/MMP8/PIK3CG/PDE4D/ALOX12/GSK3B/NR1H3/MTOR/TNF/SLC6A4/IL2/F2/G6PD/PDE5A/NR1H4/MMP9/PTPN2/LNPEP/PIK3R1/COMT/ELANE/FGFR1/PTPN11/TLR9/JAK3/PTGER4/HDAC9/PRKCD/DRD2/NR1H2	36	BP
GO:0031401	positive regulation of protein modification process	34/99	1117/17910	4.93319e-17	1.99601e-15	7.45058e-16	PTPN1/EGFR/PTGS2/AR/HMGCR/XDH/SRC/MMP8/AKT1/PIK3CG/MIF/KDR/PIK3CA/MTOR/TNF/SYK/IL2/F2/PDE5A/MMP9/ERN1/ADRA2A/MAPK14/ELANE/FLT1/FGFR1/MAPK1/PTPN11/TLR9/MAP2K1/PDGFRB/RET/PRKCD/DRD2	34	BP
GO:0071902	positive regulation of protein serine/threonine kinase activity	21/99	322/17910	5.30134e-17	2.12648e-15	7.93757e-16	PTPN1/EGFR/SRC/AKT1/PIK3CG/MIF/TNF/SYK/PDE5A/ERN1/ADRA2A/MAPK14/ELANE/FLT1/FGFR1/MAPK1/PTPN11/TLR9/MAP2K1/PDGFRB/RET	21	BP
GO:0032870	cellular response to hormone stimulus	27/99	646/17910	7.87386e-17	3.13137e-15	1.16886e-15	ESR2/PTPN1/EGFR/ESR1/CDK4/AR/PPARA/SRC/PPARG/PPARD/AKT1/PARP1/NR3C1/PIK3CA/NR1H3/NR1H4/PTPN2/ADRA2A/VDR/PIK3R1/PTPN11/JAK3/IGF1R/HDAC9/PRKDC/PRKCD/NR1H2	27	BP
GO:0045834	positive regulation of lipid metabolic process	16/99	144/17910	8.33733e-17	3.28759e-15	1.22717e-15	PTGS2/PPARA/SRC/PPARG/AKT1/NR1H3/MTOR/TNF/F2/NR1H4/FABP1/FLT1/PDGFRB/PRKCD/CPT1A/NR1H2	16	BP
GO:0071407	cellular response to organic cyclic compound	25/99	532/17910	8.91762e-17	3.48687e-15	1.30155e-15	ESR2/EGFR/PTGS2/ESR1/CDK4/AR/PPARA/SRC/PPARG/PPARD/AKT1/PIK3CG/PDE4D/PARP1/NR3C1/NR1H3/TNF/SLC6A4/CASP3/NR1H4/CYP1B1/VDR/MAPK1/AHR/NR1H2	25	BP
GO:0003824	catalytic activity	70/100	4828/16967	7.37513e-18	4.19645e-15	2.09609e-15	PTPN1/HSD11B1/ALOX5/ACHE/PTGS1/EGFR/PTGS2/CDK4/AKR1B1/MMP1/HMGCR/MMP3/TERT/XDH/SRC/ABCB1/MMP8/AKT1/PIK3CG/PDE4D/PARP1/MMP7/MIF/ABCG2/KDR/HSD11B2/ALOX12/PIK3CA/GSK3B/NOS2/MTOR/SYK/MMP2/CASP3/F2/G6PD/MET/PDE5A/CYP2C19/MMP9/PTPN2/ACP1/ALDH2/ERN1/LNPEP/MAPK8/CYP1B1/SCD/MAPK14/MMP14/COMT/ELANE/FLT1/FGFR1/MMP13/MAPK1/PTPN11/BCHE/GSR/JAK3/MAP2K1/IGF1R/PDGFRB/RET/HDAC9/PRKDC/PRKCD/EDNRA/MMP12/CPT1A	70	MF
GO:0006954	inflammatory response	29/99	784/17910	1.13657e-16	4.40707e-15	1.64504e-15	ALOX5/PTGS1/EGFR/PTGS2/ESR1/PPARA/MMP3/PPARG/MMP8/FABP4/AKT1/PIK3CG/MIF/NOS2/NR1H3/TNF/SYK/IL2/F2/NR1H4/MMP9/PTPN2/CNR1/MAPK14/ELANE/TLR9/PTGER4/HDAC9/PRKCD	29	BP
GO:0018209	peptidyl-serine modification	19/99	252/17910	1.30932e-16	5.03491e-15	1.8794e-15	EGFR/PTGS2/SRC/AKT1/PDE4D/PARP1/MIF/PIK3CA/GSK3B/MTOR/TNF/SYK/ERN1/MAPK8/MAPK14/MAPK1/RET/PRKDC/PRKCD	19	BP
GO:0004879	nuclear receptor activity	12/100	46/16967	2.93261e-17	5.56218e-15	2.77826e-15	ESR2/ESR1/AR/PPARA/PPARG/PPARD/NR3C1/NR1H3/NR1H4/VDR/AHR/NR1H2	12	MF
GO:0098531	transcription factor activity, direct ligand regulated sequence-specific DNA binding	12/100	46/16967	2.93261e-17	5.56218e-15	2.77826e-15	ESR2/ESR1/AR/PPARA/PPARG/PPARD/NR3C1/NR1H3/NR1H4/VDR/AHR/NR1H2	12	MF
GO:0008284	positive regulation of cell proliferation	31/99	931/17910	1.47064e-16	5.60892e-15	2.09366e-15	EGFR/PTGS2/ESR1/CDK4/AR/AKR1B1/HMGCR/TERT/PPARD/AKT1/MIF/KDR/ALOX12/MTOR/TNF/MMP2/IL2/F2/MMP9/ERN1/ADRA2A/MAPK14/ELANE/FGFR1/MAPK1/TLR9/IGF1R/PDGFRB/PRKDC/MMP12/DRD2	31	BP
GO:0002376	immune system process	53/99	3063/17910	1.50011e-16	5.62374e-15	2.09919e-15	PTPN1/ALOX5/ESR1/MMP1/SRC/PPARG/MMP8/FABP5/AKT1/PIK3CG/PDE4D/PARP1/MIF/KDR/PIK3CA/NOS2/NR1H3/MTOR/TNF/SYK/IL2/CASP3/F2/G6PD/PDE5A/NR1H4/MMP9/PTPN2/CNR1/LNPEP/MAPK8/MAPK14/PIK3R1/MMP14/ELANE/FLT1/CXCR1/MAPK1/PTPN11/TLR9/JAK3/MAP2K1/IGF1R/PTGER4/RET/AHR/HDAC9/PRKDC/PRKCD/KIF11/MMP12/DRD2/NR1H2	53	BP
GO:0051172	negative regulation of nitrogen compound metabolic process	46/99	2271/17910	1.5031e-16	5.62374e-15	2.09919e-15	ESR2/PTPN1/EGFR/PTGS2/ESR1/AR/PPARA/HMGCR/TERT/XDH/SRC/PPARG/PPARD/FABP4/AKT1/PDE4D/PARP1/MIF/NR3C1/GSK3B/NOS2/NR1H3/MTOR/TNF/IL2/CASP3/F2/G6PD/NR1H4/MMP9/FABP1/PTPN2/VDR/MAPK14/COMT/ELANE/FGFR1/JAK3/IGF1R/AHR/HDAC9/PRKDC/PRKCD/MMP12/DRD2/NR1H2	46	BP
GO:0050793	regulation of developmental process	49/99	2598/17910	1.51078e-16	5.62374e-15	2.09919e-15	EGFR/PTGS2/ESR1/CDK4/AR/PPARA/HMGCR/TERT/XDH/SRC/PPARG/PPARD/AKT1/PARP1/MIF/KDR/ALOX12/PIK3CA/GSK3B/NR1H3/MTOR/TNF/SYK/SLC6A4/IL2/F2/G6PD/PDE5A/NR1H4/MMP9/PTPN2/CNR1/CYP1B1/VDR/MAPK14/PIK3R1/MMP14/FLT1/FGFR1/MAPK1/TLR9/JAK3/MAP2K1/PDGFRB/RET/HDAC9/PRKDC/DRD2/NR1H2	49	BP
GO:0071345	cellular response to cytokine stimulus	33/99	1084/17910	1.63839e-16	6.05034e-15	2.25843e-15	PTPN1/ALOX5/PTGS2/CDK4/MMP1/MMP3/PPARG/FABP4/AKT1/MIF/PIK3CA/GSK3B/NOS2/NR1H3/TNF/SYK/MMP2/IL2/CASP3/NR1H4/MMP9/PTPN2/MAPK8/MCL1/MAPK14/PIK3R1/CXCR1/MAPK1/PTPN11/JAK3/PRKCD/MMP12/NR1H2	33	BP
GO:0034097	response to cytokine	34/99	1167/17910	1.85277e-16	6.78813e-15	2.53383e-15	PTPN1/ALOX5/PTGS2/CDK4/MMP1/MMP3/SRC/PPARG/FABP4/AKT1/MIF/PIK3CA/GSK3B/NOS2/NR1H3/TNF/SYK/MMP2/IL2/CASP3/NR1H4/MMP9/PTPN2/MAPK8/MCL1/MAPK14/PIK3R1/CXCR1/MAPK1/PTPN11/JAK3/PRKCD/MMP12/NR1H2	34	BP
GO:0009636	response to toxic substance	24/99	499/17910	2.42068e-16	8.79955e-15	3.28464e-15	PTGS1/PTGS2/CDK4/PPARA/HMGCR/SRC/ABCG2/KDR/TNF/SLC6A4/IL2/CASP3/G6PD/MET/FABP1/CNR1/CYP1B1/MAPK1/GSR/PDGFRB/AHR/HDAC9/PRKCD/DRD2	24	BP
GO:0048661	positive regulation of smooth muscle cell proliferation	14/99	101/17910	3.31944e-16	1.19731e-14	4.46926e-15	EGFR/PTGS2/AKR1B1/HMGCR/TERT/AKT1/ALOX12/MTOR/TNF/MMP2/MMP9/ERN1/ELANE/PDGFRB	14	BP
GO:0009628	response to abiotic stimulus	34/99	1191/17910	3.41611e-16	1.2227e-14	4.56403e-15	EGFR/PTGS2/CDK4/AKR1B1/PPARA/HMGCR/TERT/SRC/PPARG/PPARD/ABCB1/AKT1/PARP1/MMP7/HSD11B2/GSK3B/NOS2/MTOR/TNF/SLC6A4/CASP3/FABP1/MAPK8/MAPK14/PIK3R1/MMP14/ELANE/MAPK1/PTPN11/PDGFRB/PTGER4/PRKDC/EDNRA/DRD2	34	BP
GO:0033554	cellular response to stress	42/99	1914/17910	3.79237e-16	1.34702e-14	5.02805e-15	PTPN1/EGFR/PTGS2/AKR1B1/HMGCR/MMP3/TERT/XDH/SRC/PPARG/PPARD/MMP8/AKT1/PARP1/MIF/GSK3B/MTOR/TNF/SYK/MMP2/CASP3/G6PD/MET/MMP9/FABP1/PTPN2/ERN1/MAPK8/MCL1/CYP1B1/MAPK14/PIK3R1/COMT/MAPK1/PTPN11/TLR9/GSR/MAP2K1/IGF1R/PTGER4/PRKDC/PRKCD	42	BP
GO:0050708	regulation of protein secretion	23/99	456/17910	4.01014e-16	1.41357e-14	5.2765e-15	ACHE/EGFR/HMGCR/SRC/PPARD/MMP8/MIF/NOS2/NR1H3/TNF/SYK/IL2/NR1H4/CNR1/ADRA2A/MAPK14/PTPN11/TLR9/PTGER4/HDAC9/MMP12/DRD2/CPT1A	23	BP
GO:0018105	peptidyl-serine phosphorylation	18/99	231/17910	4.99955e-16	1.74909e-14	6.52889e-15	EGFR/PTGS2/SRC/AKT1/PDE4D/MIF/PIK3CA/GSK3B/MTOR/TNF/SYK/ERN1/MAPK8/MAPK14/MAPK1/RET/PRKDC/PRKCD	18	BP
GO:0040011	locomotion	41/99	1835/17910	5.41739e-16	1.88113e-14	7.02175e-15	EGFR/PTGS2/MMP1/TERT/SRC/PPARG/PPARD/AKT1/PIK3CG/PDE4D/MIF/KDR/ALOX12/PIK3CA/MTOR/TNF/SYK/F2/MET/MMP9/PTPN2/ADRA2A/CYP1B1/MAPK14/PIK3R1/MMP14/ELANE/FLT1/FGFR1/CXCR1/MAPK1/PTPN11/MAP2K1/IGF1R/PDGFRB/PTGER4/RET/HDAC9/PRKCD/MMP12/DRD2	41	BP
GO:0001816	cytokine production	28/99	765/17910	5.64726e-16	1.94642e-14	7.26548e-15	PTGS2/SRC/MMP8/FABP4/PIK3CG/PDE4D/MIF/NOS2/TNF/SYK/IL2/F2/NR1H4/ADRA2A/CYP1B1/MAPK14/PIK3R1/ELANE/FGFR1/PTPN11/TLR9/JAK3/PTGER4/HDAC9/PRKDC/PRKCD/MMP12/DRD2	28	BP
GO:0140096	catalytic activity, acting on a protein	43/100	1837/16967	1.46626e-16	2.08575e-14	1.04181e-14	PTPN1/EGFR/CDK4/MMP1/MMP3/SRC/MMP8/AKT1/PIK3CG/PARP1/MMP7/KDR/PIK3CA/GSK3B/MTOR/SYK/MMP2/CASP3/F2/MET/MMP9/PTPN2/ACP1/ERN1/LNPEP/MAPK8/MAPK14/MMP14/ELANE/FLT1/FGFR1/MMP13/MAPK1/PTPN11/JAK3/MAP2K1/IGF1R/PDGFRB/RET/HDAC9/PRKDC/PRKCD/MMP12	43	MF
GO:0009891	positive regulation of biosynthetic process	41/99	1842/17910	6.18989e-16	2.11776e-14	7.90504e-15	ESR2/EGFR/PTGS2/ESR1/CDK4/AR/PPARA/TERT/SRC/PPARG/PPARD/MMP8/AKT1/PARP1/KDR/NR3C1/NR1H3/MTOR/TNF/SYK/IL2/F2/MET/NR1H4/PTPN2/VDR/MAPK14/PIK3R1/ELANE/FGFR1/MAPK1/TLR9/MAP2K1/PDGFRB/RET/AHR/PRKDC/PRKCD/MMP12/DRD2/NR1H2	41	BP
GO:0036094	small molecule binding	48/100	2340/16967	1.88255e-16	2.14234e-14	1.07008e-14	EGFR/CDK4/HMGCR/XDH/SRC/PPARG/PPARD/ABCB1/FABP4/FABP5/AKT1/PIK3CG/PDE4D/PARP1/ABCG2/KDR/HSD11B2/PIK3CA/GSK3B/NOS2/NR1H3/MTOR/SYK/G6PD/MET/PDE5A/NR1H4/CYP2C19/FABP1/ALDH2/ERN1/MAPK8/CYP1B1/VDR/MAPK14/FLT1/FGFR1/FABP2/MAPK1/GSR/JAK3/MAP2K1/IGF1R/PDGFRB/RET/PRKDC/PRKCD/KIF11	48	MF
GO:0014065	phosphatidylinositol 3-kinase signaling	15/99	138/17910	1.14461e-15	3.8875e-14	1.4511e-14	EGFR/SRC/PPARD/AKT1/PIK3CG/KDR/PIK3CA/TNF/F2/PIK3R1/FLT1/FGFR1/MAPK1/IGF1R/PDGFRB	15	BP
GO:0002791	regulation of peptide secretion	23/99	483/17910	1.38939e-15	4.68466e-14	1.74866e-14	ACHE/EGFR/HMGCR/SRC/PPARD/MMP8/MIF/NOS2/NR1H3/TNF/SYK/IL2/NR1H4/CNR1/ADRA2A/MAPK14/PTPN11/TLR9/PTGER4/HDAC9/MMP12/DRD2/CPT1A	23	BP
GO:0006631	fatty acid metabolic process	20/99	339/17910	2.20183e-15	7.37058e-14	2.75124e-14	ALOX5/PTGS1/PTGS2/PPARA/PPARG/PPARD/FABP5/AKT1/MIF/ALOX12/NR1H3/MTOR/CYP2C19/FABP1/CNR1/CYP1B1/SCD/MAPK14/CPT1A/NR1H2	20	BP
GO:0044281	small molecule metabolic process	42/99	2012/17910	2.24718e-15	7.46865e-14	2.78785e-14	ALOX5/PTGS1/PTGS2/AKR1B1/PPARA/HMGCR/XDH/SRC/PPARG/PPARD/FABP5/AKT1/PDE4D/PARP1/MIF/ABCG2/ALOX12/PIK3CA/GSK3B/NOS2/NR1H3/MTOR/TNF/SYK/G6PD/PDE5A/NR1H4/CYP2C19/FABP1/PTPN2/CNR1/ALDH2/CYP1B1/VDR/SCD/MAPK14/COMT/FGFR1/MAPK1/GSR/CPT1A/NR1H2	42	BP
GO:0032868	response to insulin	18/99	252/17910	2.31615e-15	7.64328e-14	2.85303e-14	PTPN1/CDK4/PPARA/SRC/PPARG/AKT1/PARP1/HSD11B2/PIK3CA/MTOR/NR1H4/PTPN2/PIK3R1/PTPN11/IGF1R/HDAC9/PRKDC/PRKCD	18	BP
GO:0008610	lipid biosynthetic process	26/99	676/17910	2.39385e-15	7.84407e-14	2.92798e-14	HSD11B1/ALOX5/ACHE/PTGS1/PTGS2/CDK4/AKR1B1/HMGCR/PPARD/FABP5/AKT1/PIK3CG/MIF/HSD11B2/ALOX12/PIK3CA/NR1H3/MTOR/TNF/G6PD/NR1H4/VDR/SCD/PIK3R1/PRKCD/NR1H2	26	BP
GO:0006979	response to oxidative stress	22/99	442/17910	2.53248e-15	8.24032e-14	3.07589e-14	PTGS1/EGFR/PTGS2/MMP3/SRC/AKT1/PARP1/TNF/MMP2/CASP3/G6PD/MET/MMP9/FABP1/MAPK8/MCL1/CYP1B1/MMP14/MAPK1/GSR/PDGFRB/PRKCD	22	BP
GO:0010648	negative regulation of cell communication	35/99	1364/17910	2.82636e-15	9.13268e-14	3.40899e-14	PTPN1/ACHE/EGFR/PTGS2/ESR1/AR/HMGCR/TERT/XDH/SRC/PPARG/AKT1/PDE4D/MIF/GSK3B/NR1H3/MTOR/TNF/SLC6A4/MET/NR1H4/MMP9/PTPN2/ADRA2A/MCL1/MAPK14/MMP14/PTPN11/BCHE/TLR9/IGF1R/PRKCD/MMP12/DRD2/NR1H2	35	BP
GO:0008144	drug binding	40/100	1658/16967	1.00296e-15	9.51142e-14	4.75087e-14	ACHE/EGFR/CDK4/PPARA/SRC/PPARG/PPARD/ABCB1/AKT1/PIK3CG/PDE4D/ABCG2/KDR/PIK3CA/GSK3B/NOS2/MTOR/SYK/SLC6A4/MET/CYP2C19/FABP1/CNR1/ERN1/MAPK8/CYP1B1/VDR/MAPK14/FLT1/FGFR1/MAPK1/JAK3/MAP2K1/IGF1R/PDGFRB/RET/PRKDC/PRKCD/KIF11/DRD2	40	MF
GO:0023057	negative regulation of signaling	35/99	1368/17910	3.08888e-15	9.91212e-14	3.69993e-14	PTPN1/ACHE/EGFR/PTGS2/ESR1/AR/HMGCR/TERT/XDH/SRC/PPARG/AKT1/PDE4D/MIF/GSK3B/NR1H3/MTOR/TNF/SLC6A4/MET/NR1H4/MMP9/PTPN2/ADRA2A/MCL1/MAPK14/MMP14/PTPN11/BCHE/TLR9/IGF1R/PRKCD/MMP12/DRD2/NR1H2	35	BP
GO:0018108	peptidyl-tyrosine phosphorylation	20/99	346/17910	3.25416e-15	1.0371e-13	3.87121e-14	PTPN1/EGFR/SRC/MIF/KDR/MTOR/TNF/SYK/IL2/MET/PTPN2/ADRA2A/FLT1/FGFR1/JAK3/MAP2K1/IGF1R/PDGFRB/RET/PRKCD	20	BP
GO:0007167	enzyme linked receptor protein signaling pathway	30/99	968/17910	3.53849e-15	1.12004e-13	4.18081e-14	PTPN1/EGFR/CDK4/AR/XDH/SRC/AKT1/PARP1/KDR/PIK3CA/SYK/MMP2/CASP3/MET/NR1H4/MMP9/PTPN2/LNPEP/ADRA2A/MAPK14/PIK3R1/FLT1/FGFR1/MAPK1/PTPN11/JAK3/IGF1R/PDGFRB/RET/PRKCD	30	BP
GO:0048869	cellular developmental process	59/99	4088/17910	3.67826e-15	1.15641e-13	4.31659e-14	ACHE/EGFR/PTGS2/ESR1/AR/PPARA/HMGCR/TERT/XDH/SRC/PPARG/PPARD/MMP8/FABP4/AKT1/PDE4D/PARP1/MIF/KDR/PIK3CA/GSK3B/NR1H3/MTOR/TNF/SYK/MMP2/SLC6A4/IL2/CASP3/F2/G6PD/MET/PDE5A/MMP9/PTPN2/CNR1/MCL1/VDR/MAPK14/PIK3R1/MMP14/FLT1/FGFR1/MAPK1/PTPN11/BCHE/TLR9/JAK3/MAP2K1/PDGFRB/PTGER4/RET/HDAC9/PRKDC/PRKCD/EDNRA/DRD2/CPT1A/NR1H2	59	BP
GO:0018212	peptidyl-tyrosine modification	20/99	349/17910	3.83695e-15	1.19821e-13	4.4726e-14	PTPN1/EGFR/SRC/MIF/KDR/MTOR/TNF/SYK/IL2/MET/PTPN2/ADRA2A/FLT1/FGFR1/JAK3/MAP2K1/IGF1R/PDGFRB/RET/PRKCD	20	BP
GO:0051046	regulation of secretion	27/99	757/17910	3.95507e-15	1.22686e-13	4.57955e-14	ACHE/EGFR/HMGCR/SRC/PPARD/MMP8/MIF/GSK3B/NOS2/NR1H3/TNF/SYK/SLC6A4/IL2/NR1H4/CNR1/ADRA2A/MAPK14/COMT/FGFR1/PTPN11/TLR9/PTGER4/HDAC9/MMP12/DRD2/CPT1A	27	BP
GO:0019221	cytokine-mediated signaling pathway	27/99	764/17910	4.95125e-15	1.52571e-13	5.69506e-14	PTPN1/ALOX5/PTGS2/MMP1/MMP3/PPARG/AKT1/MIF/PIK3CA/NOS2/NR1H3/TNF/SYK/MMP2/IL2/CASP3/NR1H4/MMP9/PTPN2/MCL1/PIK3R1/CXCR1/PTPN11/JAK3/PRKCD/MMP12/NR1H2	27	BP
GO:0030334	regulation of cell migration	29/99	906/17910	4.99842e-15	1.53011e-13	5.71149e-14	EGFR/PTGS2/TERT/SRC/PPARG/PPARD/AKT1/MIF/KDR/ALOX12/MTOR/TNF/MET/MMP9/ADRA2A/CYP1B1/MAPK14/PIK3R1/MMP14/ELANE/FLT1/FGFR1/MAPK1/IGF1R/PDGFRB/PTGER4/RET/HDAC9/DRD2	29	BP
GO:0050994	regulation of lipid catabolic process	11/99	53/17910	5.23178e-15	1.59108e-13	5.93906e-14	CDK4/PPARA/AKT1/PIK3CG/MTOR/TNF/FABP1/CNR1/ADRA2A/PRKCD/CPT1A	11	BP
GO:0002237	response to molecule of bacterial origin	19/99	309/17910	5.62347e-15	1.69909e-13	6.34226e-14	PTGS2/CDK4/SRC/PPARD/AKT1/PDE4D/MIF/NOS2/NR1H3/TNF/CASP3/CNR1/MAPK8/MAPK14/COMT/ELANE/MAPK1/TLR9/PTGER4	19	BP
GO:0030335	positive regulation of cell migration	23/99	516/17910	5.73063e-15	1.71425e-13	6.39883e-14	EGFR/PTGS2/TERT/SRC/AKT1/KDR/ALOX12/MTOR/TNF/MET/MMP9/ADRA2A/MAPK14/PIK3R1/MMP14/ELANE/FLT1/FGFR1/MAPK1/IGF1R/PDGFRB/RET/HDAC9	23	BP
GO:0009888	tissue development	41/99	1964/17910	5.74731e-15	1.71425e-13	6.39883e-14	EGFR/PTGS2/ESR1/CDK4/AR/PPARA/HMGCR/XDH/SRC/PPARG/PPARD/MMP8/FABP5/AKT1/PDE4D/KDR/ALOX12/PIK3CA/GSK3B/MTOR/TNF/MMP2/G6PD/MET/NR1H4/MMP9/CYP1B1/VDR/MAPK14/MMP14/FGFR1/MMP13/MAPK1/MAP2K1/PDGFRB/RET/HDAC9/PRKDC/EDNRA/MMP12/CPT1A	41	BP
GO:0044706	multi-multicellular organism process	17/99	225/17910	5.84917e-15	1.73352e-13	6.47076e-14	PTGS2/ESR1/AR/AKR1B1/PPARD/AKT1/MMP7/HSD11B2/MTOR/MMP2/SLC6A4/MMP9/CNR1/LNPEP/VDR/COMT/MAPK1	17	BP
GO:1903530	regulation of secretion by cell	26/99	703/17910	6.05131e-15	1.78207e-13	6.652e-14	ACHE/EGFR/HMGCR/SRC/PPARD/MMP8/MIF/GSK3B/NOS2/NR1H3/TNF/SYK/SLC6A4/IL2/NR1H4/CNR1/ADRA2A/MAPK14/FGFR1/PTPN11/TLR9/PTGER4/HDAC9/MMP12/DRD2/CPT1A	26	BP
GO:0004672	protein kinase activity	24/100	517/16967	2.24572e-15	1.82545e-13	9.11796e-14	EGFR/CDK4/SRC/AKT1/PIK3CG/KDR/PIK3CA/GSK3B/MTOR/SYK/MET/ERN1/MAPK8/MAPK14/FLT1/FGFR1/MAPK1/JAK3/MAP2K1/IGF1R/PDGFRB/RET/PRKDC/PRKCD	24	MF
GO:0046903	secretion	37/99	1584/17910	6.64499e-15	1.9446e-13	7.25867e-14	ALOX5/ACHE/EGFR/HMGCR/XDH/SRC/PPARD/MMP8/FABP5/PIK3CG/MIF/GSK3B/NOS2/NR1H3/TNF/SYK/SLC6A4/IL2/NR1H4/MMP9/CNR1/ADRA2A/VDR/MAPK14/COMT/ELANE/FGFR1/CXCR1/MAPK1/PTPN11/TLR9/PTGER4/HDAC9/PRKCD/MMP12/DRD2/CPT1A	37	BP
GO:0044267	cellular protein metabolic process	64/99	4871/17910	7.07516e-15	2.05755e-13	7.68027e-14	PTPN1/EGFR/PTGS2/ESR1/CDK4/AR/MMP1/HMGCR/XDH/SRC/PPARG/MMP8/FABP4/AKT1/PIK3CG/PDE4D/PARP1/MIF/KDR/ALOX12/PIK3CA/GSK3B/NOS2/NR1H3/MTOR/TNF/SYK/MMP2/IL2/CASP3/F2/G6PD/MET/PDE5A/NR1H4/MMP9/FABP1/PTPN2/ACP1/ERN1/LNPEP/MAPK8/ADRA2A/MAPK14/PIK3R1/MMP14/ELANE/FLT1/FGFR1/MMP13/MAPK1/PTPN11/TLR9/JAK3/MAP2K1/IGF1R/PDGFRB/PTGER4/RET/HDAC9/PRKDC/PRKCD/DRD2/NR1H2	64	BP
GO:0008015	blood circulation	23/99	523/17910	7.63908e-15	2.20774e-13	8.24091e-14	PTGS1/EGFR/PTGS2/AR/PPARA/HMGCR/SRC/PPARG/PPARD/AKT1/PIK3CG/PDE4D/HSD11B2/ALOX12/PIK3CA/MTOR/SLC6A4/IL2/PDE5A/CNR1/ADRA2A/EDNRA/DRD2	23	BP
GO:0080135	regulation of cellular response to stress	26/99	713/17910	8.44391e-15	2.42528e-13	9.05292e-14	PTPN1/EGFR/PTGS2/HMGCR/MMP3/TERT/XDH/MMP8/AKT1/PARP1/MIF/GSK3B/MTOR/TNF/SYK/MET/PTPN2/ERN1/MCL1/PIK3R1/MAPK1/TLR9/MAP2K1/IGF1R/PRKDC/PRKCD	26	BP
GO:0007565	female pregnancy	16/99	193/17910	9.13263e-15	2.607e-13	9.73125e-14	PTGS2/ESR1/AR/AKR1B1/PPARD/AKT1/MMP7/HSD11B2/MTOR/MMP2/MMP9/CNR1/LNPEP/VDR/COMT/MAPK1	16	BP
GO:0010035	response to inorganic substance	23/99	528/17910	9.35539e-15	2.64547e-13	9.87485e-14	EGFR/PTGS2/CDK4/AKR1B1/MMP3/TERT/SRC/FABP4/AKT1/PARP1/KDR/TNF/CASP3/G6PD/MET/MMP9/FABP1/MAPK8/CYP1B1/MAPK1/PDGFRB/PRKCD/DRD2	23	BP
GO:0009617	response to bacterium	24/99	588/17910	9.38111e-15	2.64547e-13	9.87485e-14	PTGS2/CDK4/SRC/PPARD/FABP4/AKT1/PDE4D/MIF/NOS2/NR1H3/TNF/SYK/CASP3/F2/NR1H4/CNR1/MAPK8/MAPK14/COMT/ELANE/MAPK1/TLR9/PTGER4/PRKCD	24	BP
GO:0010876	lipid localization	20/99	366/17910	9.48254e-15	2.65797e-13	9.92149e-14	PPARA/PPARG/PPARD/ABCB1/FABP4/AKT1/MIF/NOS2/NR1H3/TNF/SYK/NR1H4/FABP1/PTPN2/FABP2/PTPN11/PRKCD/DRD2/CPT1A/NR1H2	20	BP
GO:0048015	phosphatidylinositol-mediated signaling	15/99	160/17910	1.068e-14	2.9757e-13	1.11075e-13	EGFR/SRC/PPARD/AKT1/PIK3CG/KDR/PIK3CA/TNF/F2/PIK3R1/FLT1/FGFR1/MAPK1/IGF1R/PDGFRB	15	BP
GO:0003013	circulatory system process	23/99	532/17910	1.09851e-14	3.04247e-13	1.13568e-13	PTGS1/EGFR/PTGS2/AR/PPARA/HMGCR/SRC/PPARG/PPARD/AKT1/PIK3CG/PDE4D/HSD11B2/ALOX12/PIK3CA/MTOR/SLC6A4/IL2/PDE5A/CNR1/ADRA2A/EDNRA/DRD2	23	BP
GO:0035295	tube development	31/99	1093/17910	1.2218e-14	3.36392e-13	1.25566e-13	HSD11B1/EGFR/PTGS2/ESR1/AR/AKR1B1/TERT/XDH/SRC/PPARG/AKT1/PIK3CG/KDR/ALOX12/PIK3CA/TNF/SYK/MMP2/MET/CYP1B1/VDR/MAPK14/MMP14/FLT1/FGFR1/MAPK1/MAP2K1/PDGFRB/RET/HDAC9/EDNRA	31	BP
GO:0050865	regulation of cell activation	23/99	535/17910	1.238e-14	3.38819e-13	1.26472e-13	SRC/MMP8/AKT1/MIF/ALOX12/PIK3CA/NR1H3/TNF/SYK/IL2/CASP3/F2/PDE5A/PTPN2/CNR1/PIK3R1/MMP14/PTPN11/TLR9/JAK3/PDGFRB/AHR/PRKCD	23	BP
GO:0032963	collagen metabolic process	13/99	102/17910	1.24517e-14	3.38819e-13	1.26472e-13	MMP1/MMP3/PPARG/PPARD/MMP8/MMP7/MMP2/F2/MMP9/MMP14/MMP13/PDGFRB/MMP12	13	BP
GO:0031328	positive regulation of cellular biosynthetic process	39/99	1809/17910	1.27005e-14	3.43578e-13	1.28249e-13	ESR2/EGFR/PTGS2/ESR1/CDK4/AR/PPARA/TERT/SRC/PPARG/PPARD/MMP8/AKT1/PARP1/NR3C1/NR1H3/MTOR/TNF/SYK/IL2/MET/NR1H4/PTPN2/VDR/MAPK14/PIK3R1/ELANE/FGFR1/MAPK1/TLR9/MAP2K1/PDGFRB/RET/AHR/PRKDC/PRKCD/MMP12/DRD2/NR1H2	39	BP
GO:0006928	movement of cell or subcellular component	41/99	2012/17910	1.31865e-14	3.54218e-13	1.3222e-13	EGFR/PTGS2/MMP1/TERT/SRC/PPARG/PPARD/AKT1/PIK3CG/PDE4D/MIF/KDR/ALOX12/PIK3CA/MTOR/TNF/SYK/F2/MET/MMP9/ADRA2A/CYP1B1/MAPK14/PIK3R1/MMP14/ELANE/FLT1/FGFR1/CXCR1/MAPK1/PTPN11/MAP2K1/IGF1R/PDGFRB/PTGER4/RET/HDAC9/PRKCD/KIF11/MMP12/DRD2	41	BP
GO:0050727	regulation of inflammatory response	22/99	479/17910	1.32466e-14	3.54218e-13	1.3222e-13	EGFR/PTGS2/ESR1/PPARA/MMP3/PPARG/MMP8/FABP4/PIK3CG/NOS2/NR1H3/TNF/IL2/F2/MMP9/PTPN2/CNR1/MAPK14/ELANE/TLR9/PTGER4/PRKCD	22	BP
GO:0030154	cell differentiation	57/99	3923/17910	1.33222e-14	3.54218e-13	1.3222e-13	ACHE/EGFR/PTGS2/ESR1/AR/PPARA/HMGCR/TERT/XDH/SRC/PPARG/PPARD/MMP8/FABP4/AKT1/PDE4D/PARP1/KDR/PIK3CA/GSK3B/NR1H3/MTOR/TNF/SYK/MMP2/SLC6A4/IL2/CASP3/F2/G6PD/MET/PDE5A/MMP9/PTPN2/CNR1/MCL1/VDR/MAPK14/PIK3R1/MMP14/FLT1/FGFR1/MAPK1/PTPN11/BCHE/TLR9/JAK3/MAP2K1/PDGFRB/PTGER4/RET/HDAC9/PRKDC/EDNRA/DRD2/CPT1A/NR1H2	57	BP
GO:0048017	inositol lipid-mediated signaling	15/99	163/17910	1.41057e-14	3.72919e-13	1.39201e-13	EGFR/SRC/PPARD/AKT1/PIK3CG/KDR/PIK3CA/TNF/F2/PIK3R1/FLT1/FGFR1/MAPK1/IGF1R/PDGFRB	15	BP
GO:2000147	positive regulation of cell motility	23/99	540/17910	1.50842e-14	3.96536e-13	1.48017e-13	EGFR/PTGS2/TERT/SRC/AKT1/KDR/ALOX12/MTOR/TNF/MET/MMP9/ADRA2A/MAPK14/PIK3R1/MMP14/ELANE/FLT1/FGFR1/MAPK1/IGF1R/PDGFRB/RET/HDAC9	23	BP
GO:0040007	growth	29/99	948/17910	1.60696e-14	4.19973e-13	1.56765e-13	ESR2/EGFR/ESR1/CDK4/AR/PPARA/SRC/PPARG/PPARD/AKT1/PDE4D/PIK3CA/GSK3B/MTOR/TNF/SLC6A4/IL2/F2/G6PD/MAPK14/MMP14/ELANE/FGFR1/MMP13/MAPK1/PTPN11/PDGFRB/PRKDC/DRD2	29	BP
GO:0045321	leukocyte activation	32/99	1186/17910	1.61563e-14	4.19973e-13	1.56765e-13	ALOX5/SRC/MMP8/FABP5/AKT1/PIK3CG/MIF/PIK3CA/NR1H3/MTOR/TNF/SYK/IL2/CASP3/PDE5A/MMP9/PTPN2/CNR1/MAPK14/PIK3R1/MMP14/ELANE/CXCR1/MAPK1/PTPN11/TLR9/JAK3/PTGER4/AHR/HDAC9/PRKDC/PRKCD	32	BP
GO:0040012	regulation of locomotion	30/99	1035/17910	2.08579e-14	5.39177e-13	2.01261e-13	EGFR/PTGS2/TERT/SRC/PPARG/PPARD/AKT1/MIF/KDR/ALOX12/MTOR/TNF/MET/MMP9/PTPN2/ADRA2A/CYP1B1/MAPK14/PIK3R1/MMP14/ELANE/FLT1/FGFR1/MAPK1/IGF1R/PDGFRB/PTGER4/RET/HDAC9/DRD2	30	BP
GO:0009306	protein secretion	23/99	549/17910	2.14153e-14	5.50526e-13	2.05497e-13	ACHE/EGFR/HMGCR/SRC/PPARD/MMP8/MIF/NOS2/NR1H3/TNF/SYK/IL2/NR1H4/CNR1/ADRA2A/MAPK14/PTPN11/TLR9/PTGER4/HDAC9/MMP12/DRD2/CPT1A	23	BP
GO:0048511	rhythmic process	18/99	287/17910	2.23385e-14	5.71105e-13	2.13178e-13	EGFR/ESR1/CDK4/PPARA/SRC/PPARG/MMP7/GSK3B/NOS2/NR1H3/MTOR/SLC6A4/CASP3/MAPK8/AHR/PRKDC/DRD2/CPT1A	18	BP
GO:0062012	regulation of small molecule metabolic process	21/99	439/17910	2.59546e-14	6.58104e-13	2.45653e-13	PTGS2/PPARA/HMGCR/SRC/PPARG/FABP5/AKT1/PARP1/GSK3B/NR1H3/MTOR/TNF/NR1H4/FABP1/PTPN2/CNR1/VDR/SCD/COMT/CPT1A/NR1H2	21	BP
GO:2000145	regulation of cell motility	29/99	966/17910	2.60243e-14	6.58104e-13	2.45653e-13	EGFR/PTGS2/TERT/SRC/PPARG/PPARD/AKT1/MIF/KDR/ALOX12/MTOR/TNF/MET/MMP9/ADRA2A/CYP1B1/MAPK14/PIK3R1/MMP14/ELANE/FLT1/FGFR1/MAPK1/IGF1R/PDGFRB/PTGER4/RET/HDAC9/DRD2	29	BP
GO:0051272	positive regulation of cellular component movement	23/99	555/17910	2.69542e-14	6.77935e-13	2.53055e-13	EGFR/PTGS2/TERT/SRC/AKT1/KDR/ALOX12/MTOR/TNF/MET/MMP9/ADRA2A/MAPK14/PIK3R1/MMP14/ELANE/FLT1/FGFR1/MAPK1/IGF1R/PDGFRB/RET/HDAC9	23	BP
GO:0051270	regulation of cellular component movement	30/99	1046/17910	2.75518e-14	6.8924e-13	2.57275e-13	EGFR/PTGS2/TERT/SRC/PPARG/PPARD/AKT1/PDE4D/MIF/KDR/ALOX12/MTOR/TNF/MET/MMP9/ADRA2A/CYP1B1/MAPK14/PIK3R1/MMP14/ELANE/FLT1/FGFR1/MAPK1/IGF1R/PDGFRB/PTGER4/RET/HDAC9/DRD2	30	BP
GO:0002682	regulation of immune system process	36/99	1570/17910	3.15218e-14	7.84337e-13	2.92772e-13	PTPN1/ESR1/SRC/PPARG/MMP8/AKT1/PDE4D/MIF/PIK3CA/NR1H3/MTOR/TNF/SYK/IL2/CASP3/F2/PDE5A/NR1H4/PTPN2/CNR1/MAPK8/MAPK14/PIK3R1/MMP14/ELANE/MAPK1/PTPN11/TLR9/JAK3/PTGER4/AHR/PRKDC/PRKCD/MMP12/DRD2/NR1H2	36	BP
GO:0032496	response to lipopolysaccharide	18/99	295/17910	3.59269e-14	8.8919e-13	3.31911e-13	PTGS2/CDK4/SRC/PPARD/AKT1/PDE4D/MIF/NOS2/NR1H3/TNF/CASP3/CNR1/MAPK8/MAPK14/COMT/ELANE/MAPK1/PTGER4	18	BP
GO:0003707	steroid hormone receptor activity	11/100	54/16967	1.31514e-14	9.3539e-13	4.67219e-13	ESR2/ESR1/AR/PPARA/PPARG/PPARD/NR3C1/NR1H3/NR1H4/VDR/NR1H2	11	MF
GO:2000026	regulation of multicellular organismal development	41/99	2077/17910	3.90669e-14	9.61789e-13	3.5901e-13	EGFR/PTGS2/ESR1/AR/PPARA/HMGCR/TERT/XDH/SRC/PPARG/PPARD/AKT1/KDR/ALOX12/GSK3B/MTOR/TNF/SYK/SLC6A4/IL2/F2/G6PD/NR1H4/MMP9/PTPN2/CNR1/CYP1B1/VDR/MAPK14/PIK3R1/MMP14/FLT1/FGFR1/MAPK1/TLR9/JAK3/MAP2K1/PDGFRB/RET/HDAC9/DRD2	41	BP
GO:0006952	defense response	37/99	1681/17910	4.29477e-14	1.05177e-12	3.92597e-13	PTPN1/ALOX5/PTGS1/EGFR/PTGS2/ESR1/PPARA/MMP3/SRC/PPARG/MMP8/FABP4/AKT1/PIK3CG/MIF/NOS2/NR1H3/TNF/SYK/IL2/F2/NR1H4/MMP9/PTPN2/CNR1/MAPK14/ELANE/PTPN11/TLR9/JAK3/PTGER4/HDAC9/PRKDC/PRKCD/MMP12/DRD2/NR1H2	37	BP
GO:0001817	regulation of cytokine production	25/99	698/17910	4.6035e-14	1.12147e-12	4.18615e-13	PTGS2/SRC/MMP8/PDE4D/MIF/NOS2/TNF/SYK/IL2/F2/NR1H4/ADRA2A/CYP1B1/MAPK14/PIK3R1/ELANE/FGFR1/PTPN11/TLR9/JAK3/PTGER4/HDAC9/PRKDC/MMP12/DRD2	25	BP
GO:0040017	positive regulation of locomotion	23/99	570/17910	4.73272e-14	1.14695e-12	4.28124e-13	EGFR/PTGS2/TERT/SRC/AKT1/KDR/ALOX12/MTOR/TNF/MET/MMP9/ADRA2A/MAPK14/PIK3R1/MMP14/ELANE/FLT1/FGFR1/MAPK1/IGF1R/PDGFRB/RET/HDAC9	23	BP
GO:0060135	maternal process involved in female pregnancy	11/99	64/17910	4.85621e-14	1.17077e-12	4.37019e-13	PTGS2/ESR1/AR/AKR1B1/PPARD/AKT1/MMP7/MTOR/CNR1/VDR/MAPK1	11	BP
GO:0043434	response to peptide hormone	20/99	404/17910	6.11257e-14	1.46607e-12	5.47246e-13	PTPN1/PTGS2/CDK4/PPARA/SRC/PPARG/AKT1/PARP1/HSD11B2/PIK3CA/MTOR/NR1H4/PTPN2/PIK3R1/PTPN11/JAK3/IGF1R/HDAC9/PRKDC/PRKCD	20	BP
GO:0010942	positive regulation of cell death	25/99	710/17910	6.75973e-14	1.61298e-12	6.02082e-13	PTGS2/CDK4/HMGCR/MMP3/XDH/SRC/PPARG/AKT1/PARP1/ALOX12/GSK3B/MTOR/TNF/CASP3/MMP9/PTPN2/CNR1/MAPK8/MCL1/CYP1B1/VDR/PDGFRB/RET/PRKDC/PRKCD	25	BP
GO:0002790	peptide secretion	23/99	582/17910	7.33641e-14	1.74165e-12	6.50112e-13	ACHE/EGFR/HMGCR/SRC/PPARD/MMP8/MIF/NOS2/NR1H3/TNF/SYK/IL2/NR1H4/CNR1/ADRA2A/MAPK14/PTPN11/TLR9/PTGER4/HDAC9/MMP12/DRD2/CPT1A	23	BP
GO:0003008	system process	41/99	2118/17910	7.58431e-14	1.79136e-12	6.68668e-13	PTGS1/EGFR/PTGS2/AR/AKR1B1/PPARA/HMGCR/SRC/PPARG/PPARD/FABP5/AKT1/PIK3CG/PDE4D/PARP1/HSD11B2/ALOX12/PIK3CA/GSK3B/NR1H3/MTOR/TNF/SLC6A4/IL2/CASP3/G6PD/PDE5A/FABP1/CNR1/ADRA2A/CYP1B1/VDR/COMT/FGFR1/FABP2/MAPK1/PTPN11/BCHE/TLR9/EDNRA/DRD2	41	BP
GO:0014066	regulation of phosphatidylinositol 3-kinase signaling	13/99	117/17910	7.70502e-14	1.81068e-12	6.75879e-13	EGFR/SRC/PPARD/PIK3CG/KDR/PIK3CA/TNF/F2/PIK3R1/FLT1/FGFR1/MAPK1/PDGFRB	13	BP
GO:0010628	positive regulation of gene expression	38/99	1827/17910	1.01542e-13	2.37424e-12	8.86242e-13	ESR2/EGFR/ESR1/CDK4/AR/PPARA/TERT/SRC/PPARG/PPARD/MMP8/AKT1/PARP1/NR3C1/ALOX12/GSK3B/NR1H3/MTOR/TNF/SLC6A4/IL2/MET/NR1H4/ERN1/MAPK8/VDR/MAPK14/PIK3R1/MMP14/MAPK1/TLR9/MAP2K1/RET/AHR/PRKDC/MMP12/DRD2/NR1H2	38	BP
GO:0043491	protein kinase B signaling	17/99	268/17910	1.04874e-13	2.4399e-12	9.10752e-13	EGFR/ESR1/XDH/SRC/AKT1/PIK3CG/KDR/PIK3CA/MTOR/TNF/MET/PIK3R1/FGFR1/PTPN11/PDGFRB/RET/DRD2	17	BP
GO:0048871	multicellular organismal homeostasis	21/99	472/17910	1.06975e-13	2.47638e-12	9.24368e-13	ACHE/EGFR/PTGS2/AKR1B1/SRC/FABP4/FABP5/ALOX12/PIK3CA/NR1H3/TNF/SYK/MET/CNR1/LNPEP/SCD/PTPN11/TLR9/IGF1R/DRD2/NR1H2	21	BP
GO:0032940	secretion by cell	34/99	1449/17910	1.10067e-13	2.53536e-12	9.46384e-13	ALOX5/ACHE/EGFR/HMGCR/SRC/PPARD/MMP8/FABP5/PIK3CG/MIF/GSK3B/NOS2/NR1H3/TNF/SYK/SLC6A4/IL2/NR1H4/MMP9/CNR1/ADRA2A/MAPK14/ELANE/FGFR1/CXCR1/MAPK1/PTPN11/TLR9/PTGER4/HDAC9/PRKCD/MMP12/DRD2/CPT1A	34	BP
GO:0072593	reactive oxygen species metabolic process	17/99	269/17910	1.1146e-13	2.5548e-12	9.53638e-13	EGFR/PTGS2/MMP3/XDH/MMP8/AKT1/ALOX12/NOS2/MTOR/TNF/SYK/F2/G6PD/CYP1B1/MAPK14/PDGFRB/PRKCD	17	BP
GO:0030155	regulation of cell adhesion	24/99	659/17910	1.13512e-13	2.58907e-12	9.66431e-13	PPARA/SRC/AKT1/PIK3CG/KDR/ALOX12/PIK3CA/GSK3B/TNF/SYK/IL2/CASP3/PDE5A/PTPN2/CYP1B1/MAPK14/PIK3R1/MMP14/ELANE/PTPN11/JAK3/RET/PRKCD/MMP12	24	BP
GO:0006464	cellular protein modification process	55/99	3851/17910	1.33294e-13	3.01076e-12	1.12384e-12	PTPN1/EGFR/PTGS2/ESR1/CDK4/AR/HMGCR/XDH/SRC/MMP8/FABP4/AKT1/PIK3CG/PDE4D/PARP1/MIF/KDR/PIK3CA/GSK3B/NOS2/MTOR/TNF/SYK/IL2/CASP3/F2/G6PD/MET/PDE5A/NR1H4/MMP9/PTPN2/ACP1/ERN1/LNPEP/MAPK8/ADRA2A/MAPK14/PIK3R1/ELANE/FLT1/FGFR1/MAPK1/PTPN11/TLR9/JAK3/MAP2K1/IGF1R/PDGFRB/PTGER4/RET/HDAC9/PRKDC/PRKCD/DRD2	55	BP
GO:0036211	protein modification process	55/99	3851/17910	1.33294e-13	3.01076e-12	1.12384e-12	PTPN1/EGFR/PTGS2/ESR1/CDK4/AR/HMGCR/XDH/SRC/MMP8/FABP4/AKT1/PIK3CG/PDE4D/PARP1/MIF/KDR/PIK3CA/GSK3B/NOS2/MTOR/TNF/SYK/IL2/CASP3/F2/G6PD/MET/PDE5A/NR1H4/MMP9/PTPN2/ACP1/ERN1/LNPEP/MAPK8/ADRA2A/MAPK14/PIK3R1/ELANE/FLT1/FGFR1/MAPK1/PTPN11/TLR9/JAK3/MAP2K1/IGF1R/PDGFRB/PTGER4/RET/HDAC9/PRKDC/PRKCD/DRD2	55	BP
GO:0010605	negative regulation of macromolecule metabolic process	49/99	3087/17910	1.56648e-13	3.52117e-12	1.31436e-12	ESR2/PTPN1/EGFR/PTGS2/ESR1/AR/PPARA/HMGCR/TERT/XDH/SRC/PPARG/PPARD/MMP8/FABP4/AKT1/PDE4D/PARP1/MIF/KDR/NR3C1/GSK3B/NOS2/NR1H3/MTOR/TNF/IL2/CASP3/F2/G6PD/NR1H4/MMP9/FABP1/PTPN2/ERN1/VDR/MAPK14/ELANE/FGFR1/JAK3/MAP2K1/IGF1R/AHR/HDAC9/PRKDC/PRKCD/MMP12/DRD2/NR1H2	49	BP
GO:0048545	response to steroid hormone	19/99	374/17910	1.76564e-13	3.94978e-12	1.47435e-12	ESR2/EGFR/PTGS2/ESR1/AR/PPARA/SRC/PPARG/PPARD/PARP1/NR3C1/HSD11B2/NR1H3/TNF/CASP3/NR1H4/VDR/BCHE/NR1H2	19	BP
GO:0033036	macromolecule localization	46/99	2735/17910	1.78295e-13	3.9694e-12	1.48167e-12	PTPN1/ACHE/EGFR/PTGS2/ESR1/AR/PPARA/HMGCR/TERT/SRC/PPARG/PPARD/ABCB1/MMP8/FABP4/AKT1/PARP1/MIF/GSK3B/NOS2/NR1H3/TNF/SYK/IL2/F2/NR1H4/FABP1/PTPN2/CNR1/MAPK8/ADRA2A/MCL1/MAPK14/PIK3R1/MMP14/FABP2/MAPK1/PTPN11/TLR9/PTGER4/HDAC9/PRKCD/MMP12/DRD2/CPT1A/NR1H2	46	BP
GO:2000377	regulation of reactive oxygen species metabolic process	15/99	194/17910	1.86723e-13	4.13724e-12	1.54432e-12	EGFR/PTGS2/MMP3/XDH/MMP8/AKT1/MTOR/TNF/SYK/F2/G6PD/CYP1B1/MAPK14/PDGFRB/PRKCD	15	BP
GO:0031098	stress-activated protein kinase signaling cascade	17/99	278/17910	1.90711e-13	4.20559e-12	1.56984e-12	PTPN1/EGFR/AKR1B1/HMGCR/XDH/MMP8/AKT1/TNF/SYK/ERN1/MAPK8/MAPK14/MAPK1/TLR9/MAP2K1/IGF1R/PTGER4	17	BP
GO:0032869	cellular response to insulin stimulus	15/99	197/17910	2.33964e-13	5.13507e-12	1.91679e-12	PTPN1/CDK4/SRC/PPARG/AKT1/PARP1/PIK3CA/NR1H4/PTPN2/PIK3R1/PTPN11/IGF1R/HDAC9/PRKDC/PRKCD	15	BP
GO:0001101	response to acid chemical	18/99	330/17910	2.458e-13	5.36953e-12	2.0043e-12	EGFR/PTGS2/CDK4/AKR1B1/SRC/PPARG/AKT1/KDR/MTOR/TNF/MMP2/SLC6A4/CASP3/NR1H4/BCHE/PDGFRB/RET/CPT1A	18	BP
GO:0016773	phosphotransferase activity, alcohol group as acceptor	24/100	611/16967	8.87787e-14	5.61279e-12	2.80354e-12	EGFR/CDK4/SRC/AKT1/PIK3CG/KDR/PIK3CA/GSK3B/MTOR/SYK/MET/ERN1/MAPK8/MAPK14/FLT1/FGFR1/MAPK1/JAK3/MAP2K1/IGF1R/PDGFRB/RET/PRKDC/PRKCD	24	MF
GO:0006869	lipid transport	18/99	332/17910	2.72454e-13	5.92397e-12	2.21126e-12	PPARA/PPARG/PPARD/ABCB1/FABP4/AKT1/MIF/NOS2/NR1H3/SYK/NR1H4/FABP1/FABP2/PTPN11/PRKCD/DRD2/CPT1A/NR1H2	18	BP
GO:0035239	tube morphogenesis	27/99	905/17910	2.91483e-13	6.30824e-12	2.3547e-12	EGFR/PTGS2/ESR1/AR/TERT/XDH/SRC/PPARG/AKT1/PIK3CG/KDR/ALOX12/PIK3CA/TNF/SYK/MMP2/MET/CYP1B1/VDR/MAPK14/MMP14/FLT1/FGFR1/PDGFRB/RET/HDAC9/EDNRA	27	BP
GO:0051896	regulation of protein kinase B signaling	16/99	241/17910	2.94167e-13	6.33685e-12	2.36538e-12	EGFR/ESR1/XDH/SRC/AKT1/PIK3CG/PIK3CA/MTOR/TNF/MET/PIK3R1/FGFR1/PTPN11/PDGFRB/RET/DRD2	16	BP
GO:1904951	positive regulation of establishment of protein localization	20/99	440/17910	3.00504e-13	6.44352e-12	2.4052e-12	ACHE/EGFR/PTGS2/SRC/PPARD/MMP8/MIF/GSK3B/TNF/SYK/IL2/NR1H4/MAPK8/MAPK14/PIK3R1/MAPK1/PTGER4/PRKCD/MMP12/DRD2	20	BP
GO:0006810	transport	61/99	4785/17910	3.05507e-13	6.52076e-12	2.43403e-12	PTPN1/ALOX5/ACHE/EGFR/PTGS2/PPARA/HMGCR/TERT/XDH/SRC/PPARG/PPARD/ABCB1/MMP8/FABP4/FABP5/AKT1/PIK3CG/PDE4D/MIF/ABCG2/PIK3CA/GSK3B/NOS2/NR1H3/MTOR/TNF/SYK/SLC6A4/IL2/F2/G6PD/NR1H4/MMP9/FABP1/CNR1/MAPK8/ADRA2A/MCL1/VDR/MAPK14/PIK3R1/COMT/ELANE/FGFR1/CXCR1/FABP2/MAPK1/PTPN11/TLR9/MAP2K1/PDGFRB/PTGER4/HDAC9/PRKCD/EDNRA/KIF11/MMP12/DRD2/CPT1A/NR1H2	61	BP
GO:0010557	positive regulation of macromolecule biosynthetic process	36/99	1698/17910	3.38285e-13	7.1874e-12	2.68287e-12	ESR2/EGFR/ESR1/CDK4/AR/PPARA/TERT/SRC/PPARG/PPARD/AKT1/PARP1/KDR/NR3C1/NR1H3/MTOR/TNF/SYK/IL2/MET/NR1H4/VDR/MAPK14/PIK3R1/ELANE/FGFR1/MAPK1/TLR9/MAP2K1/PDGFRB/RET/AHR/PRKDC/MMP12/DRD2/NR1H2	36	BP
GO:0048513	animal organ development	51/99	3403/17910	3.41603e-13	7.22489e-12	2.69686e-12	HSD11B1/ACHE/EGFR/PTGS2/ESR1/CDK4/AR/AKR1B1/PPARA/HMGCR/XDH/SRC/PPARG/PPARD/AKT1/PARP1/KDR/ALOX12/PIK3CA/GSK3B/MTOR/TNF/SYK/MMP2/SLC6A4/IL2/CASP3/G6PD/MET/NR1H4/MMP9/PTPN2/CYP1B1/VDR/MAPK14/PIK3R1/MMP14/FGFR1/MMP13/MAPK1/PTPN11/TLR9/JAK3/MAP2K1/PDGFRB/PTGER4/RET/HDAC9/PRKDC/EDNRA/DRD2	51	BP
GO:0030574	collagen catabolic process	9/99	37/17910	3.63715e-13	7.65777e-12	2.85844e-12	MMP1/MMP3/MMP8/MMP7/MMP2/MMP9/MMP14/MMP13/MMP12	9	BP
GO:0045595	regulation of cell differentiation	37/99	1808/17910	4.08241e-13	8.55652e-12	3.19392e-12	EGFR/PTGS2/AR/PPARA/TERT/XDH/PPARG/PPARD/AKT1/PARP1/KDR/GSK3B/NR1H3/MTOR/TNF/SYK/SLC6A4/IL2/F2/G6PD/PDE5A/MMP9/PTPN2/CNR1/VDR/MAPK14/PIK3R1/MMP14/FGFR1/MAPK1/TLR9/JAK3/MAP2K1/RET/HDAC9/DRD2/NR1H2	37	BP
GO:0051128	regulation of cellular component organization	42/99	2340/17910	4.2863e-13	8.94358e-12	3.3384e-12	ESR2/PTPN1/EGFR/ESR1/AR/PPARA/MMP1/MMP3/SRC/PPARG/PPARD/AKT1/PARP1/KDR/GSK3B/NR1H3/MTOR/TNF/SYK/IL2/F2/G6PD/MET/MMP9/CNR1/GPBAR1/MAPK8/MAPK14/PIK3R1/MMP14/FGFR1/MAPK1/PTPN11/MAP2K1/IGF1R/PDGFRB/PTGER4/RET/PRKCD/KIF11/DRD2/NR1H2	42	BP
GO:0034599	cellular response to oxidative stress	17/99	296/17910	5.28139e-13	1.09707e-11	4.09506e-12	EGFR/MMP3/SRC/AKT1/PARP1/TNF/MMP2/G6PD/MET/MMP9/FABP1/MAPK8/MCL1/CYP1B1/MAPK1/GSR/PRKCD	17	BP
GO:0019899	enzyme binding	40/100	1941/16967	1.98484e-13	1.12937e-11	5.64111e-12	ESR2/PTPN1/EGFR/PTGS2/ESR1/AR/PPARA/HMGCR/SRC/PPARG/AKT1/PDE4D/PARP1/MIF/NR3C1/GSK3B/MTOR/TNF/SYK/SLC6A4/CASP3/MET/CYP2C19/PTPN2/ERN1/MAPK8/ADRA2A/MAPK14/PIK3R1/ELANE/MAPK1/PTPN11/BCHE/JAK3/PDGFRB/HDAC9/PRKDC/PRKCD/KIF11/NR1H2	40	MF
GO:0004713	protein tyrosine kinase activity	13/100	120/16967	2.41793e-13	1.25073e-11	6.24729e-12	EGFR/SRC/KDR/SYK/MET/FLT1/FGFR1/JAK3/MAP2K1/IGF1R/PDGFRB/RET/PRKCD	13	MF
GO:0097190	apoptotic signaling pathway	22/99	579/17910	6.13042e-13	1.26777e-11	4.73225e-12	PTPN1/PTGS2/AR/TERT/SRC/PPARD/AKT1/PARP1/MIF/GSK3B/TNF/IL2/CASP3/MMP9/PTPN2/MAPK8/MCL1/CYP1B1/PIK3R1/FGFR1/RET/PRKCD	22	BP
GO:0051222	positive regulation of protein transport	19/99	403/17910	6.6596e-13	1.37111e-11	5.118e-12	ACHE/EGFR/PTGS2/SRC/PPARD/MMP8/MIF/GSK3B/TNF/SYK/IL2/NR1H4/MAPK14/PIK3R1/MAPK1/PTGER4/PRKCD/MMP12/DRD2	19	BP
GO:0014068	positive regulation of phosphatidylinositol 3-kinase signaling	11/99	81/17910	7.33204e-13	1.50291e-11	5.60995e-12	SRC/PPARD/PIK3CG/KDR/PIK3CA/TNF/F2/PIK3R1/FLT1/FGFR1/PDGFRB	11	BP
GO:0032147	activation of protein kinase activity	17/99	303/17910	7.70493e-13	1.57241e-11	5.86941e-12	PTPN1/EGFR/SRC/AKT1/PIK3CA/MTOR/TNF/SYK/ERN1/ADRA2A/MAPK14/MAPK1/PTPN11/MAP2K1/RET/PRKCD/DRD2	17	BP
GO:0055114	oxidation-reduction process	27/99	944/17910	7.89914e-13	1.60501e-11	5.99108e-12	HSD11B1/ALOX5/PTGS1/PTGS2/AKR1B1/PPARA/HMGCR/XDH/PPARG/PPARD/AKT1/HSD11B2/ALOX12/PIK3CA/GSK3B/NOS2/MTOR/G6PD/CYP2C19/FABP1/CNR1/ALDH2/CYP1B1/SCD/MAPK14/GSR/CPT1A	27	BP
GO:0031667	response to nutrient levels	20/99	466/17910	8.68567e-13	1.75715e-11	6.55897e-12	EGFR/PTGS2/PPARA/HMGCR/SRC/PPARG/PPARD/AKT1/MMP7/HSD11B2/MTOR/SLC6A4/G6PD/NR1H4/CNR1/MAPK8/VDR/COMT/MAPK1/BCHE	20	BP
GO:0050900	leukocyte migration	20/99	467/17910	9.03539e-13	1.81999e-11	6.79353e-12	MMP1/SRC/AKT1/PIK3CG/PDE4D/MIF/PIK3CA/TNF/SYK/F2/MMP9/MAPK14/PIK3R1/MMP14/ELANE/FLT1/CXCR1/PTPN11/PTGER4/RET	20	BP
GO:0043412	macromolecule modification	55/99	4027/17910	9.23453e-13	1.85208e-11	6.91333e-12	PTPN1/EGFR/PTGS2/ESR1/CDK4/AR/HMGCR/XDH/SRC/MMP8/FABP4/AKT1/PIK3CG/PDE4D/PARP1/MIF/KDR/PIK3CA/GSK3B/NOS2/MTOR/TNF/SYK/IL2/CASP3/F2/G6PD/MET/PDE5A/NR1H4/MMP9/PTPN2/ACP1/ERN1/LNPEP/MAPK8/ADRA2A/MAPK14/PIK3R1/ELANE/FLT1/FGFR1/MAPK1/PTPN11/TLR9/JAK3/MAP2K1/IGF1R/PDGFRB/PTGER4/RET/HDAC9/PRKDC/PRKCD/DRD2	55	BP
GO:0050776	regulation of immune response	28/99	1033/17910	9.86555e-13	1.97015e-11	7.35403e-12	PTPN1/ESR1/SRC/PPARG/PDE4D/MIF/PIK3CA/NR1H3/TNF/SYK/IL2/F2/NR1H4/PTPN2/CNR1/MAPK8/MAPK14/PIK3R1/ELANE/MAPK1/PTPN11/TLR9/JAK3/PRKDC/PRKCD/MMP12/DRD2/NR1H2	28	BP
GO:0051234	establishment of localization	61/99	4908/17910	1.02399e-12	2.03616e-11	7.60045e-12	PTPN1/ALOX5/ACHE/EGFR/PTGS2/PPARA/HMGCR/TERT/XDH/SRC/PPARG/PPARD/ABCB1/MMP8/FABP4/FABP5/AKT1/PIK3CG/PDE4D/MIF/ABCG2/PIK3CA/GSK3B/NOS2/NR1H3/MTOR/TNF/SYK/SLC6A4/IL2/F2/G6PD/NR1H4/MMP9/FABP1/CNR1/MAPK8/ADRA2A/MCL1/VDR/MAPK14/PIK3R1/COMT/ELANE/FGFR1/CXCR1/FABP2/MAPK1/PTPN11/TLR9/MAP2K1/PDGFRB/PTGER4/HDAC9/PRKCD/EDNRA/KIF11/MMP12/DRD2/CPT1A/NR1H2	61	BP
GO:0062013	positive regulation of small molecule metabolic process	13/99	143/17910	1.06019e-12	2.09917e-11	7.83565e-12	PTGS2/PPARA/SRC/PPARG/AKT1/NR1H3/TNF/NR1H4/FABP1/PTPN2/COMT/CPT1A/NR1H2	13	BP
GO:0071702	organic substance transport	42/99	2416/17910	1.26706e-12	2.49815e-11	9.32494e-12	PTPN1/ACHE/EGFR/PTGS2/PPARA/HMGCR/TERT/SRC/PPARG/PPARD/ABCB1/MMP8/FABP4/FABP5/AKT1/MIF/GSK3B/NOS2/NR1H3/TNF/SYK/SLC6A4/IL2/NR1H4/FABP1/CNR1/ADRA2A/MCL1/MAPK14/PIK3R1/FABP2/MAPK1/PTPN11/TLR9/PTGER4/HDAC9/PRKCD/EDNRA/MMP12/DRD2/CPT1A/NR1H2	42	BP
GO:0040008	regulation of growth	23/99	668/17910	1.28922e-12	2.53081e-11	9.44684e-12	ESR2/EGFR/CDK4/AR/PPARA/PPARG/PPARD/AKT1/PIK3CA/GSK3B/MTOR/TNF/SLC6A4/IL2/F2/G6PD/MAPK14/MMP14/ELANE/FGFR1/MAPK1/PRKDC/DRD2	23	BP
GO:1901653	cellular response to peptide	18/99	364/17910	1.29512e-12	2.53081e-11	9.44684e-12	PTPN1/CDK4/AKR1B1/SRC/PPARG/AKT1/PARP1/PIK3CA/GSK3B/NR1H4/PTPN2/PIK3R1/PTPN11/JAK3/IGF1R/HDAC9/PRKDC/PRKCD	18	BP
GO:0072359	circulatory system development	29/99	1128/17910	1.29994e-12	2.53081e-11	9.44684e-12	EGFR/PTGS2/PPARA/TERT/XDH/PPARG/PPARD/AKT1/PIK3CG/KDR/PIK3CA/MTOR/SYK/MMP2/CASP3/G6PD/CYP1B1/MAPK14/MMP14/FLT1/FGFR1/MAPK1/PTPN11/MAP2K1/PDGFRB/AHR/HDAC9/PRKDC/EDNRA	29	BP
GO:0016301	kinase activity	24/100	664/16967	5.35805e-13	2.54061e-11	1.26901e-11	EGFR/CDK4/SRC/AKT1/PIK3CG/KDR/PIK3CA/GSK3B/MTOR/SYK/MET/ERN1/MAPK8/MAPK14/FLT1/FGFR1/MAPK1/JAK3/MAP2K1/IGF1R/PDGFRB/RET/PRKDC/PRKCD	24	MF
GO:0009653	anatomical structure morphogenesis	43/99	2535/17910	1.35376e-12	2.6246e-11	9.79695e-12	EGFR/PTGS2/ESR1/AR/PPARA/TERT/XDH/SRC/PPARG/MMP8/AKT1/PIK3CG/KDR/ALOX12/PIK3CA/GSK3B/MTOR/TNF/SYK/MMP2/SLC6A4/CASP3/F2/MET/MMP9/CYP1B1/VDR/MAPK14/PIK3R1/MMP14/FLT1/FGFR1/MMP13/MAPK1/PTPN11/MAP2K1/PDGFRB/RET/HDAC9/PRKDC/EDNRA/MMP12/DRD2	43	BP
GO:0032103	positive regulation of response to external stimulus	17/99	315/17910	1.44e-12	2.78022e-11	1.03778e-11	EGFR/PTGS2/MMP8/FABP4/PIK3CG/MIF/KDR/TNF/IL2/F2/MET/CNR1/MAPK14/FGFR1/TLR9/PDGFRB/PTGER4	17	BP
GO:0050673	epithelial cell proliferation	19/99	425/17910	1.7003e-12	3.26921e-11	1.22031e-11	EGFR/ESR1/AR/XDH/PPARG/PPARD/AKT1/KDR/MTOR/TNF/ERN1/VDR/MMP14/FLT1/FGFR1/MAPK1/MAP2K1/PRKDC/MMP12	19	BP
GO:0051403	stress-activated MAPK cascade	16/99	271/17910	1.78352e-12	3.41512e-11	1.27477e-11	PTPN1/EGFR/HMGCR/XDH/MMP8/AKT1/TNF/SYK/ERN1/MAPK8/MAPK14/MAPK1/TLR9/MAP2K1/IGF1R/PTGER4	16	BP
GO:0006935	chemotaxis	21/99	551/17910	2.10338e-12	4.01107e-11	1.49723e-11	SRC/PIK3CG/PDE4D/MIF/KDR/PIK3CA/SYK/MET/PTPN2/MAPK14/PIK3R1/ELANE/FLT1/FGFR1/CXCR1/MAPK1/PTPN11/MAP2K1/PDGFRB/RET/PRKCD	21	BP
GO:0000302	response to reactive oxygen species	15/99	230/17910	2.23481e-12	4.24431e-11	1.58429e-11	EGFR/MMP3/SRC/AKT1/TNF/MMP2/CASP3/MET/MMP9/FABP1/MAPK8/CYP1B1/MAPK1/PDGFRB/PRKCD	15	BP
GO:0042330	taxis	21/99	553/17910	2.25354e-12	4.2625e-11	1.59108e-11	SRC/PIK3CG/PDE4D/MIF/KDR/PIK3CA/SYK/MET/PTPN2/MAPK14/PIK3R1/ELANE/FLT1/FGFR1/CXCR1/MAPK1/PTPN11/MAP2K1/PDGFRB/RET/PRKCD	21	BP
GO:0015908	fatty acid transport	11/99	90/17910	2.41565e-12	4.55062e-11	1.69863e-11	PPARA/PPARG/PPARD/FABP4/AKT1/MIF/NOS2/SYK/FABP1/DRD2/CPT1A	11	BP
GO:0005102	signaling receptor binding	33/100	1386/16967	1.17629e-12	5.14852e-11	2.57164e-11	ESR2/PTPN1/EGFR/ESR1/AR/SRC/PPARG/FABP4/PIK3CG/PDE4D/PARP1/MIF/KDR/NOS2/TNF/SYK/IL2/CASP3/F2/NR1H4/PTPN2/ERN1/ADRA2A/VDR/PIK3R1/MMP14/FGFR1/PTPN11/TLR9/IGF1R/PDGFRB/DRD2/NR1H2	33	MF
GO:1903532	positive regulation of secretion by cell	18/99	381/17910	2.78839e-12	5.23161e-11	1.95282e-11	ACHE/EGFR/SRC/PPARD/MMP8/MIF/TNF/SYK/SLC6A4/IL2/NR1H4/CNR1/MAPK14/FGFR1/PTPN11/PTGER4/MMP12/DRD2	18	BP
GO:0009991	response to extracellular stimulus	20/99	498/17910	2.93507e-12	5.4847e-11	2.04729e-11	EGFR/PTGS2/PPARA/HMGCR/SRC/PPARG/PPARD/AKT1/MMP7/HSD11B2/MTOR/SLC6A4/G6PD/NR1H4/CNR1/MAPK8/VDR/COMT/MAPK1/BCHE	20	BP
GO:0010817	regulation of hormone levels	20/99	503/17910	3.5216e-12	6.55441e-11	2.44659e-11	HSD11B1/ACHE/EGFR/ESR1/AKR1B1/HMGCR/PPARD/HSD11B2/NOS2/TNF/NR1H4/CNR1/ADRA2A/CYP1B1/VDR/COMT/FGFR1/PTPN11/DRD2/CPT1A	20	BP
GO:0051704	multi-organism process	42/99	2496/17910	3.78351e-12	7.01381e-11	2.61807e-11	EGFR/PTGS2/ESR1/CDK4/AR/AKR1B1/MMP1/SRC/PPARD/FABP4/AKT1/PDE4D/MMP7/MIF/KDR/HSD11B2/NOS2/NR1H3/MTOR/TNF/SYK/MMP2/SLC6A4/CASP3/F2/MET/PDE5A/NR1H4/MMP9/CNR1/LNPEP/MAPK8/VDR/MAPK14/PIK3R1/COMT/ELANE/MAPK1/TLR9/PTGER4/PRKCD/MMP12	42	BP
GO:0009968	negative regulation of signal transduction	30/99	1266/17910	3.80687e-12	7.02911e-11	2.62378e-11	PTPN1/EGFR/PTGS2/ESR1/AR/HMGCR/TERT/XDH/SRC/PPARG/AKT1/PDE4D/MIF/GSK3B/NR1H3/MTOR/TNF/MET/NR1H4/MMP9/PTPN2/MCL1/MAPK14/MMP14/TLR9/IGF1R/PRKCD/MMP12/DRD2/NR1H2	30	BP
GO:0070482	response to oxygen levels	18/99	389/17910	3.94767e-12	7.25036e-11	2.70637e-11	PTGS2/CDK4/PPARA/TERT/SRC/PPARG/PPARD/AKT1/HSD11B2/NOS2/MTOR/SLC6A4/CASP3/FABP1/MMP14/PDGFRB/EDNRA/DRD2	18	BP
GO:0001819	positive regulation of cytokine production	19/99	446/17910	3.95786e-12	7.25036e-11	2.70637e-11	PTGS2/SRC/MMP8/PDE4D/MIF/TNF/SYK/IL2/ADRA2A/CYP1B1/MAPK14/PIK3R1/ELANE/PTPN11/TLR9/PTGER4/PRKDC/MMP12/DRD2	19	BP
GO:0042180	cellular ketone metabolic process	15/99	241/17910	4.38317e-12	7.99799e-11	2.98544e-11	PTGS2/AKR1B1/PPARA/HMGCR/PPARG/FABP5/AKT1/NR1H3/MTOR/NR1H4/FABP1/CNR1/COMT/CPT1A/NR1H2	15	BP
GO:0019217	regulation of fatty acid metabolic process	11/99	95/17910	4.4323e-12	8.05604e-11	3.00711e-11	PTGS2/PPARA/PPARG/FABP5/AKT1/NR1H3/MTOR/FABP1/CNR1/CPT1A/NR1H2	11	BP
GO:0009607	response to biotic stimulus	26/99	938/17910	4.69798e-12	8.50573e-11	3.17496e-11	PTGS2/CDK4/SRC/PPARD/FABP4/AKT1/PDE4D/MIF/GSK3B/NOS2/NR1H3/TNF/SYK/CASP3/F2/NR1H4/CNR1/MAPK8/MAPK14/COMT/ELANE/MAPK1/TLR9/PTGER4/PRKCD/MMP12	26	BP
GO:0060341	regulation of cellular localization	25/99	863/17910	5.09639e-12	9.19128e-11	3.43086e-11	PTPN1/EGFR/PTGS2/AR/HMGCR/TERT/SRC/AKT1/PDE4D/PARP1/GSK3B/TNF/F2/NR1H4/CNR1/MAPK8/ADRA2A/MAPK14/PIK3R1/MMP14/MAPK1/PTPN11/MAP2K1/PRKCD/DRD2	25	BP
GO:0007623	circadian rhythm	14/99	201/17910	5.25218e-12	9.43567e-11	3.52208e-11	EGFR/CDK4/PPARA/PPARG/GSK3B/NOS2/NR1H3/MTOR/SLC6A4/MAPK8/AHR/PRKDC/DRD2/CPT1A	14	BP
GO:0051094	positive regulation of developmental process	31/99	1378/17910	5.74498e-12	1.02813e-10	3.83774e-11	PTGS2/AR/HMGCR/TERT/SRC/PPARG/PPARD/AKT1/PARP1/KDR/ALOX12/MTOR/TNF/SYK/IL2/PDE5A/NR1H4/CNR1/CYP1B1/VDR/MAPK14/MMP14/FLT1/FGFR1/MAPK1/MAP2K1/PDGFRB/RET/HDAC9/PRKDC/DRD2	31	BP
GO:0016772	transferase activity, transferring phosphorus-containing groups	25/100	784/16967	2.56389e-12	1.04204e-10	5.20489e-11	EGFR/CDK4/TERT/SRC/AKT1/PIK3CG/KDR/PIK3CA/GSK3B/MTOR/SYK/MET/ERN1/MAPK8/MAPK14/FLT1/FGFR1/MAPK1/JAK3/MAP2K1/IGF1R/PDGFRB/RET/PRKDC/PRKCD	25	MF
GO:0043065	positive regulation of apoptotic process	22/99	652/17910	6.41957e-12	1.14445e-10	4.27195e-11	PTGS2/CDK4/HMGCR/XDH/SRC/PPARG/AKT1/ALOX12/GSK3B/TNF/CASP3/MMP9/PTPN2/CNR1/MAPK8/MCL1/CYP1B1/VDR/PDGFRB/RET/PRKDC/PRKCD	22	BP
GO:0034614	cellular response to reactive oxygen species	13/99	165/17910	6.66535e-12	1.18374e-10	4.41858e-11	EGFR/MMP3/SRC/AKT1/TNF/MMP2/MET/MMP9/FABP1/MAPK8/CYP1B1/MAPK1/PRKCD	13	BP
GO:0071375	cellular response to peptide hormone stimulus	16/99	297/17910	7.16902e-12	1.26834e-10	4.73439e-11	PTPN1/CDK4/SRC/PPARG/AKT1/PARP1/PIK3CA/NR1H4/PTPN2/PIK3R1/PTPN11/JAK3/IGF1R/HDAC9/PRKDC/PRKCD	16	BP
GO:0071216	cellular response to biotic stimulus	14/99	206/17910	7.32867e-12	1.29168e-10	4.82149e-11	CDK4/SRC/PPARD/AKT1/PDE4D/MIF/GSK3B/NOS2/NR1H3/TNF/SYK/MAPK8/MAPK14/MAPK1	14	BP
GO:0048646	anatomical structure formation involved in morphogenesis	28/99	1124/17910	7.48009e-12	1.31339e-10	4.90254e-11	PTGS2/AR/PPARA/TERT/PPARG/MMP8/AKT1/PIK3CG/KDR/PIK3CA/TNF/SYK/MMP2/CASP3/MMP9/CYP1B1/MAPK14/MMP14/FLT1/FGFR1/MAPK1/PTPN11/MAP2K1/PDGFRB/RET/HDAC9/PRKDC/EDNRA	28	BP
GO:0048731	system development	58/99	4670/17910	7.78629e-12	1.36202e-10	5.08405e-11	HSD11B1/ACHE/EGFR/PTGS2/ESR1/CDK4/AR/AKR1B1/PPARA/HMGCR/TERT/XDH/SRC/PPARG/PPARD/AKT1/PIK3CG/PARP1/KDR/ALOX12/PIK3CA/GSK3B/MTOR/TNF/SYK/MMP2/SLC6A4/IL2/CASP3/F2/G6PD/MET/NR1H4/MMP9/PTPN2/CNR1/CYP1B1/VDR/MAPK14/PIK3R1/MMP14/FLT1/FGFR1/MMP13/MAPK1/PTPN11/BCHE/TLR9/JAK3/MAP2K1/PDGFRB/PTGER4/RET/AHR/HDAC9/PRKDC/EDNRA/DRD2	58	BP
GO:0043068	positive regulation of programmed cell death	22/99	660/17910	8.15043e-12	1.42037e-10	5.30187e-11	PTGS2/CDK4/HMGCR/XDH/SRC/PPARG/AKT1/ALOX12/GSK3B/TNF/CASP3/MMP9/PTPN2/CNR1/MAPK8/MCL1/CYP1B1/VDR/PDGFRB/RET/PRKDC/PRKCD	22	BP
GO:0016042	lipid catabolic process	16/99	300/17910	8.34364e-12	1.44862e-10	5.40731e-11	CDK4/PPARA/PPARD/FABP4/FABP5/AKT1/PIK3CG/MTOR/TNF/FABP1/CNR1/ADRA2A/CYP1B1/FABP2/PRKCD/CPT1A	16	BP
GO:0032787	monocarboxylic acid metabolic process	21/99	594/17910	8.72401e-12	1.50903e-10	5.6328e-11	ALOX5/PTGS1/PTGS2/PPARA/PPARG/PPARD/FABP5/AKT1/MIF/ALOX12/NR1H3/MTOR/NR1H4/CYP2C19/FABP1/CNR1/CYP1B1/SCD/MAPK14/CPT1A/NR1H2	21	BP
GO:2000379	positive regulation of reactive oxygen species metabolic process	11/99	101/17910	8.78037e-12	1.51315e-10	5.64819e-11	EGFR/PTGS2/XDH/MMP8/AKT1/MTOR/TNF/F2/MAPK14/PDGFRB/PRKCD	11	BP
GO:1900182	positive regulation of protein localization to nucleus	10/99	74/17910	8.97112e-12	1.54032e-10	5.7496e-11	PTGS2/TERT/SRC/AKT1/PARP1/F2/MAPK14/PIK3R1/MAPK1/PRKCD	10	BP
GO:0051047	positive regulation of secretion	18/99	409/17910	9.09838e-12	1.55643e-10	5.80973e-11	ACHE/EGFR/SRC/PPARD/MMP8/MIF/TNF/SYK/SLC6A4/IL2/NR1H4/CNR1/MAPK14/FGFR1/PTPN11/PTGER4/MMP12/DRD2	18	BP
GO:0009611	response to wounding	22/99	665/17910	9.44573e-12	1.60993e-10	6.00943e-11	ACHE/EGFR/PPARA/HMGCR/SRC/PPARD/PIK3CG/ALOX12/PIK3CA/MTOR/SYK/CASP3/F2/ADRA2A/PIK3R1/MAPK1/PTPN11/MAP2K1/PDGFRB/PRKCD/MMP12/DRD2	22	BP
GO:0001659	temperature homeostasis	13/99	172/17910	1.1312e-11	1.92098e-10	7.17051e-11	ACHE/PTGS2/FABP4/FABP5/NR1H3/TNF/SYK/CNR1/LNPEP/SCD/IGF1R/DRD2/NR1H2	13	BP
GO:0051897	positive regulation of protein kinase B signaling	13/99	173/17910	1.21763e-11	2.06023e-10	7.6903e-11	EGFR/ESR1/SRC/PIK3CG/PIK3CA/MTOR/TNF/MET/PIK3R1/FGFR1/PTPN11/PDGFRB/RET	13	BP
GO:0015718	monocarboxylic acid transport	12/99	137/17910	1.29155e-11	2.17739e-10	8.12762e-11	PPARA/PPARG/PPARD/FABP4/AKT1/MIF/NOS2/SYK/NR1H4/FABP1/DRD2/CPT1A	12	BP
GO:0045935	positive regulation of nucleobase-containing compound metabolic process	34/99	1715/17910	1.29763e-11	2.17974e-10	8.13641e-11	ESR2/EGFR/ESR1/AR/PPARA/TERT/SRC/PPARG/PPARD/AKT1/PARP1/NR3C1/NR1H3/MTOR/TNF/IL2/MET/NR1H4/ERN1/VDR/MAPK14/PIK3R1/FGFR1/MAPK1/TLR9/MAP2K1/PDGFRB/RET/AHR/PRKDC/PRKCD/MMP12/DRD2/NR1H2	34	BP
GO:0009755	hormone-mediated signaling pathway	14/99	215/17910	1.30599e-11	2.1859e-10	8.15937e-11	ESR2/ESR1/AR/PPARA/SRC/PPARG/PPARD/PARP1/NR3C1/NR1H3/NR1H4/VDR/PTPN11/NR1H2	14	BP
GO:0051707	response to other organism	25/99	903/17910	1.36098e-11	2.26976e-10	8.47242e-11	PTGS2/CDK4/SRC/PPARD/FABP4/AKT1/PDE4D/MIF/NOS2/NR1H3/TNF/SYK/CASP3/F2/NR1H4/CNR1/MAPK8/MAPK14/COMT/ELANE/MAPK1/TLR9/PTGER4/PRKCD/MMP12	25	BP
GO:0043207	response to external biotic stimulus	25/99	905/17910	1.42753e-11	2.37225e-10	8.85499e-11	PTGS2/CDK4/SRC/PPARD/FABP4/AKT1/PDE4D/MIF/NOS2/NR1H3/TNF/SYK/CASP3/F2/NR1H4/CNR1/MAPK8/MAPK14/COMT/ELANE/MAPK1/TLR9/PTGER4/PRKCD/MMP12	25	BP
GO:0006955	immune response	38/99	2148/17910	1.53725e-11	2.54548e-10	9.50161e-11	PTPN1/ALOX5/ESR1/SRC/PPARG/MMP8/FABP5/PIK3CG/PDE4D/MIF/PIK3CA/NOS2/NR1H3/MTOR/TNF/SYK/IL2/F2/NR1H4/MMP9/PTPN2/CNR1/MAPK8/MAPK14/PIK3R1/ELANE/CXCR1/MAPK1/PTPN11/TLR9/JAK3/IGF1R/PTGER4/PRKDC/PRKCD/MMP12/DRD2/NR1H2	38	BP
GO:0022617	extracellular matrix disassembly	10/99	78/17910	1.54308e-11	2.54609e-10	9.50387e-11	MMP1/MMP3/MMP8/MMP7/MMP2/MMP9/MMP14/ELANE/MMP13/MMP12	10	BP
GO:0046914	transition metal ion binding	28/100	1051/16967	7.07857e-12	2.68514e-10	1.3412e-10	ESR2/PTPN1/ALOX5/ESR1/AR/PPARA/MMP1/MMP3/XDH/PPARG/PPARD/MMP8/PARP1/MMP7/NR3C1/ALOX12/NR1H3/MMP2/NR1H4/CYP2C19/MMP9/CYP1B1/VDR/SCD/MMP14/MMP13/MMP12/NR1H2	28	MF
GO:0010565	regulation of cellular ketone metabolic process	13/99	178/17910	1.74742e-11	2.87306e-10	1.07244e-10	PTGS2/PPARA/PPARG/FABP5/AKT1/NR1H3/MTOR/NR1H4/FABP1/CNR1/COMT/CPT1A/NR1H2	13	BP
GO:0035265	organ growth	13/99	179/17910	1.87582e-11	3.07331e-10	1.14718e-10	ESR1/AR/PPARA/AKT1/MTOR/SLC6A4/G6PD/MAPK14/FGFR1/MMP13/MAPK1/PTPN11/PDGFRB	13	BP
GO:0007568	aging	16/99	318/17910	2.00381e-11	3.27148e-10	1.22116e-10	PTGS2/HMGCR/TERT/AKT1/PDE4D/MMP7/MIF/ALOX12/MTOR/CNR1/MAPK14/MAPK1/MAP2K1/PDGFRB/PRKDC/PRKCD	16	BP
GO:0043401	steroid hormone mediated signaling pathway	13/99	180/17910	2.01278e-11	3.27464e-10	1.22234e-10	ESR2/ESR1/AR/PPARA/SRC/PPARG/PPARD/PARP1/NR3C1/NR1H3/NR1H4/VDR/NR1H2	13	BP
GO:0002694	regulation of leukocyte activation	19/99	492/17910	2.17156e-11	3.52065e-10	1.31417e-10	SRC/MMP8/AKT1/MIF/PIK3CA/NR1H3/TNF/SYK/IL2/CASP3/PDE5A/PTPN2/CNR1/PIK3R1/MMP14/PTPN11/TLR9/JAK3/AHR	19	BP
GO:0007162	negative regulation of cell adhesion	15/99	271/17910	2.34375e-11	3.77352e-10	1.40855e-10	PPARA/SRC/AKT1/ALOX12/IL2/CASP3/PDE5A/PTPN2/CYP1B1/PIK3R1/MMP14/PTPN11/JAK3/PRKCD/MMP12	15	BP
GO:0030522	intracellular receptor signaling pathway	15/99	271/17910	2.34375e-11	3.77352e-10	1.40855e-10	ESR2/ESR1/AR/PPARA/SRC/PPARG/PPARD/FABP5/PARP1/NR3C1/NR1H3/NR1H4/VDR/AHR/NR1H2	15	BP
GO:0044092	negative regulation of molecular function	27/99	1096/17910	2.51983e-11	4.04303e-10	1.50916e-10	ESR2/PTPN1/PTGS2/ESR1/PPARA/HMGCR/SRC/PPARG/FABP4/AKT1/GSK3B/TNF/CASP3/MET/NR1H4/MMP9/FABP1/PTPN2/CNR1/MAPK8/ADRA2A/CYP1B1/TLR9/IGF1R/HDAC9/PRKCD/DRD2	27	BP
GO:0046649	lymphocyte activation	21/99	630/17910	2.62661e-11	4.19987e-10	1.5677e-10	SRC/AKT1/PIK3CG/MIF/PIK3CA/MTOR/SYK/IL2/CASP3/PDE5A/PTPN2/PIK3R1/MMP14/PTPN11/TLR9/JAK3/PTGER4/AHR/HDAC9/PRKDC/PRKCD	21	BP
GO:0045893	positive regulation of transcription, DNA-templated	30/99	1368/17910	2.6574e-11	4.23455e-10	1.58065e-10	ESR2/EGFR/ESR1/AR/PPARA/TERT/SRC/PPARG/PPARD/AKT1/PARP1/NR3C1/NR1H3/MTOR/TNF/IL2/MET/NR1H4/VDR/MAPK14/PIK3R1/MAPK1/TLR9/MAP2K1/RET/AHR/PRKDC/MMP12/DRD2/NR1H2	30	BP
GO:0044242	cellular lipid catabolic process	13/99	189/17910	3.72462e-11	5.9149e-10	2.20788e-10	PPARA/PPARD/FABP4/FABP5/AKT1/PIK3CG/MTOR/FABP1/CNR1/CYP1B1/FABP2/PRKCD/CPT1A	13	BP
GO:0051248	negative regulation of protein metabolic process	27/99	1116/17910	3.80473e-11	6.02157e-10	2.24769e-10	PTPN1/EGFR/PTGS2/HMGCR/XDH/SRC/FABP4/AKT1/PDE4D/MIF/GSK3B/NOS2/MTOR/TNF/IL2/CASP3/F2/G6PD/MMP9/FABP1/PTPN2/ELANE/JAK3/IGF1R/PRKDC/PRKCD/DRD2	27	BP
GO:0022407	regulation of cell-cell adhesion	17/99	389/17910	4.09126e-11	6.45309e-10	2.40877e-10	PPARA/SRC/AKT1/ALOX12/PIK3CA/TNF/SYK/IL2/CASP3/PDE5A/PTPN2/MAPK14/PIK3R1/ELANE/PTPN11/JAK3/PRKCD	17	BP
GO:1900180	regulation of protein localization to nucleus	11/99	117/17910	4.45833e-11	7.00831e-10	2.61602e-10	PTGS2/TERT/SRC/AKT1/PARP1/GSK3B/F2/MAPK14/PIK3R1/MAPK1/PRKCD	11	BP
GO:0002683	negative regulation of immune system process	18/99	451/17910	4.56006e-11	7.14409e-10	2.6667e-10	PPARG/AKT1/MIF/NR1H3/TNF/IL2/CASP3/PDE5A/PTPN2/CNR1/PIK3R1/TLR9/JAK3/PTGER4/PRKDC/MMP12/DRD2/NR1H2	18	BP
GO:0043168	anion binding	43/100	2573/16967	2.1018e-11	7.47454e-10	3.73347e-10	EGFR/CDK4/HMGCR/XDH/SRC/PPARG/PPARD/ABCB1/FABP4/FABP5/AKT1/PIK3CG/PDE4D/MMP7/ABCG2/KDR/PIK3CA/GSK3B/NOS2/MTOR/SYK/F2/MET/PDE5A/NR1H4/FABP1/ERN1/MAPK8/VDR/MAPK14/ELANE/FLT1/FGFR1/FABP2/MAPK1/JAK3/MAP2K1/IGF1R/PDGFRB/RET/PRKDC/PRKCD/KIF11	43	MF
GO:0045184	establishment of protein localization	34/99	1803/17910	5.13904e-11	8.02414e-10	2.9952e-10	PTPN1/ACHE/EGFR/PTGS2/HMGCR/TERT/SRC/PPARG/PPARD/MMP8/AKT1/MIF/GSK3B/NOS2/NR1H3/TNF/SYK/IL2/NR1H4/CNR1/MAPK8/ADRA2A/MCL1/MAPK14/PIK3R1/MAPK1/PTPN11/TLR9/PTGER4/HDAC9/PRKCD/MMP12/DRD2/CPT1A	34	BP
GO:0038034	signal transduction in absence of ligand	9/99	62/17910	5.29529e-11	8.213e-10	3.0657e-10	TERT/AKT1/GSK3B/TNF/IL2/CASP3/MCL1/FGFR1/RET	9	BP
GO:0097192	extrinsic apoptotic signaling pathway in absence of ligand	9/99	62/17910	5.29529e-11	8.213e-10	3.0657e-10	TERT/AKT1/GSK3B/TNF/IL2/CASP3/MCL1/FGFR1/RET	9	BP
GO:0019318	hexose metabolic process	14/99	239/17910	5.3949e-11	8.33968e-10	3.11298e-10	AKR1B1/PPARA/SRC/PPARD/FABP5/AKT1/PIK3CA/GSK3B/MTOR/TNF/G6PD/PTPN2/MAPK14/CPT1A	14	BP
GO:0046890	regulation of lipid biosynthetic process	13/99	195/17910	5.51549e-11	8.49787e-10	3.17203e-10	PTGS2/CDK4/HMGCR/FABP5/AKT1/NR1H3/MTOR/TNF/NR1H4/VDR/SCD/PRKCD/NR1H2	13	BP
GO:2001233	regulation of apoptotic signaling pathway	17/99	397/17910	5.62356e-11	8.63578e-10	3.22351e-10	PTPN1/PTGS2/AR/TERT/SRC/AKT1/PARP1/MIF/GSK3B/TNF/MMP9/PTPN2/MAPK8/MCL1/FGFR1/RET/PRKCD	17	BP
GO:0070371	ERK1 and ERK2 cascade	15/99	289/17910	5.81979e-11	8.90773e-10	3.32502e-10	PTPN1/EGFR/HMGCR/SRC/MIF/KDR/TNF/SYK/PTPN2/MAPK1/PTPN11/MAP2K1/PDGFRB/PTGER4/DRD2	15	BP
GO:0071383	cellular response to steroid hormone stimulus	14/99	242/17910	6.36983e-11	9.71765e-10	3.62734e-10	ESR2/EGFR/ESR1/AR/PPARA/SRC/PPARG/PPARD/PARP1/NR3C1/NR1H3/NR1H4/VDR/NR1H2	14	BP
GO:0071229	cellular response to acid chemical	13/99	199/17910	7.11316e-11	1.08162e-09	4.0374e-10	EGFR/CDK4/SRC/PPARG/AKT1/KDR/MTOR/TNF/MMP2/SLC6A4/NR1H4/RET/CPT1A	13	BP
GO:0051254	positive regulation of RNA metabolic process	31/99	1532/17910	8.60721e-11	1.30454e-09	4.8695e-10	ESR2/EGFR/ESR1/AR/PPARA/TERT/SRC/PPARG/PPARD/AKT1/PARP1/NR3C1/NR1H3/MTOR/TNF/IL2/MET/NR1H4/ERN1/VDR/MAPK14/PIK3R1/MAPK1/TLR9/MAP2K1/RET/AHR/PRKDC/MMP12/DRD2/NR1H2	31	BP
GO:0044248	cellular catabolic process	36/99	2054/17910	8.85263e-11	1.33738e-09	4.99208e-10	PTPN1/ACHE/PPARA/XDH/SRC/PPARD/FABP4/FABP5/AKT1/PIK3CG/PDE4D/KDR/PIK3CA/GSK3B/NOS2/MTOR/TNF/CASP3/MET/PDE5A/CYP2C19/FABP1/CNR1/ALDH2/ERN1/MAPK8/ADRA2A/MCL1/CYP1B1/MAPK14/COMT/FABP2/PRKCD/MMP12/DRD2/CPT1A	36	BP
GO:0019395	fatty acid oxidation	10/99	93/17910	9.25637e-11	1.39385e-09	5.20286e-10	PPARA/PPARG/PPARD/AKT1/ALOX12/MTOR/FABP1/CNR1/MAPK14/CPT1A	10	BP
GO:0006006	glucose metabolic process	13/99	204/17910	9.69965e-11	1.45589e-09	5.43444e-10	PPARA/SRC/PPARD/FABP5/AKT1/PIK3CA/GSK3B/MTOR/TNF/G6PD/PTPN2/MAPK14/CPT1A	13	BP
GO:0042886	amide transport	33/99	1752/17910	1.14096e-10	1.70704e-09	6.37193e-10	PTPN1/ACHE/EGFR/PTGS2/HMGCR/SRC/PPARG/PPARD/ABCB1/MMP8/AKT1/MIF/GSK3B/NOS2/NR1H3/TNF/SYK/IL2/NR1H4/CNR1/ADRA2A/MCL1/MAPK14/PIK3R1/MAPK1/PTPN11/TLR9/PTGER4/HDAC9/PRKCD/MMP12/DRD2/CPT1A	33	BP
GO:0034440	lipid oxidation	10/99	95/17910	1.14724e-10	1.71093e-09	6.38646e-10	PPARA/PPARG/PPARD/AKT1/ALOX12/MTOR/FABP1/CNR1/MAPK14/CPT1A	10	BP
GO:1903508	positive regulation of nucleic acid-templated transcription	30/99	1453/17910	1.17448e-10	1.74596e-09	6.5172e-10	ESR2/EGFR/ESR1/AR/PPARA/TERT/SRC/PPARG/PPARD/AKT1/PARP1/NR3C1/NR1H3/MTOR/TNF/IL2/MET/NR1H4/VDR/MAPK14/PIK3R1/MAPK1/TLR9/MAP2K1/RET/AHR/PRKDC/MMP12/DRD2/NR1H2	30	BP
GO:0009894	regulation of catabolic process	24/99	916/17910	1.18226e-10	1.75193e-09	6.5395e-10	PTPN1/EGFR/CDK4/PPARA/HMGCR/AKT1/PIK3CG/KDR/PIK3CA/GSK3B/NOS2/MTOR/TNF/CASP3/MET/FABP1/CNR1/ERN1/MAPK8/ADRA2A/MCL1/MAPK14/PRKCD/CPT1A	24	BP
GO:0008286	insulin receptor signaling pathway	11/99	128/17910	1.18969e-10	1.75734e-09	6.55967e-10	PTPN1/CDK4/SRC/AKT1/PIK3CA/NR1H4/PTPN2/PIK3R1/PTPN11/IGF1R/PRKCD	11	BP
GO:1902680	positive regulation of RNA biosynthetic process	30/99	1454/17910	1.19441e-10	1.75873e-09	6.56486e-10	ESR2/EGFR/ESR1/AR/PPARA/TERT/SRC/PPARG/PPARD/AKT1/PARP1/NR3C1/NR1H3/MTOR/TNF/IL2/MET/NR1H4/VDR/MAPK14/PIK3R1/MAPK1/TLR9/MAP2K1/RET/AHR/PRKDC/MMP12/DRD2/NR1H2	30	BP
GO:0008104	protein localization	39/99	2417/17910	1.22069e-10	1.79176e-09	6.68817e-10	PTPN1/ACHE/EGFR/PTGS2/ESR1/AR/HMGCR/TERT/SRC/PPARG/PPARD/MMP8/AKT1/PARP1/MIF/GSK3B/NOS2/NR1H3/TNF/SYK/IL2/F2/NR1H4/CNR1/MAPK8/ADRA2A/MCL1/MAPK14/PIK3R1/MMP14/MAPK1/PTPN11/TLR9/PTGER4/HDAC9/PRKCD/MMP12/DRD2/CPT1A	39	BP
GO:0050714	positive regulation of protein secretion	14/99	256/17910	1.34316e-10	1.96533e-09	7.33605e-10	ACHE/EGFR/SRC/PPARD/MMP8/MIF/TNF/SYK/IL2/NR1H4/MAPK14/PTGER4/MMP12/DRD2	14	BP
GO:0042060	wound healing	19/99	550/17910	1.45593e-10	2.12366e-09	7.92704e-10	EGFR/PPARA/HMGCR/SRC/PPARD/PIK3CG/ALOX12/PIK3CA/MTOR/SYK/CASP3/F2/ADRA2A/PIK3R1/MAPK1/PTPN11/PDGFRB/PRKCD/MMP12	19	BP
GO:0000166	nucleotide binding	37/100	2012/16967	7.10026e-11	2.27722e-09	1.13745e-09	EGFR/CDK4/HMGCR/XDH/SRC/ABCB1/AKT1/PIK3CG/PDE4D/PARP1/ABCG2/KDR/HSD11B2/PIK3CA/GSK3B/NOS2/MTOR/SYK/G6PD/MET/PDE5A/ALDH2/ERN1/MAPK8/MAPK14/FLT1/FGFR1/MAPK1/GSR/JAK3/MAP2K1/IGF1R/PDGFRB/RET/PRKDC/PRKCD/KIF11	37	MF
GO:1901265	nucleoside phosphate binding	37/100	2013/16967	7.20387e-11	2.27722e-09	1.13745e-09	EGFR/CDK4/HMGCR/XDH/SRC/ABCB1/AKT1/PIK3CG/PDE4D/PARP1/ABCG2/KDR/HSD11B2/PIK3CA/GSK3B/NOS2/MTOR/SYK/G6PD/MET/PDE5A/ALDH2/ERN1/MAPK8/MAPK14/FLT1/FGFR1/MAPK1/GSR/JAK3/MAP2K1/IGF1R/PDGFRB/RET/PRKDC/PRKCD/KIF11	37	MF
GO:0048589	developmental growth	20/99	624/17910	1.6786e-10	2.44079e-09	9.11084e-10	ESR1/CDK4/AR/PPARA/PPARD/AKT1/PDE4D/PIK3CA/GSK3B/MTOR/SLC6A4/G6PD/MAPK14/FGFR1/MMP13/MAPK1/PTPN11/PDGFRB/PRKDC/DRD2	20	BP
GO:0042113	B cell activation	13/99	215/17910	1.8648e-10	2.7031e-09	1.00899e-09	MIF/SYK/IL2/CASP3/PTPN2/PIK3R1/MMP14/TLR9/JAK3/AHR/HDAC9/PRKDC/PRKCD	13	BP
GO:0019901	protein kinase binding	20/100	568/16967	9.90994e-11	2.96777e-09	1.48237e-09	PTPN1/EGFR/ESR1/SRC/AKT1/PARP1/NR3C1/GSK3B/MTOR/SYK/PTPN2/ADRA2A/MAPK14/PIK3R1/MAPK1/PTPN11/PDGFRB/HDAC9/PRKCD/KIF11	20	MF
GO:0015031	protein transport	32/99	1689/17910	2.09474e-10	3.02696e-09	1.12988e-09	PTPN1/ACHE/EGFR/PTGS2/HMGCR/SRC/PPARG/PPARD/MMP8/AKT1/MIF/GSK3B/NOS2/NR1H3/TNF/SYK/IL2/NR1H4/CNR1/ADRA2A/MCL1/MAPK14/PIK3R1/MAPK1/PTPN11/TLR9/PTGER4/HDAC9/PRKCD/MMP12/DRD2/CPT1A	32	BP
GO:0046320	regulation of fatty acid oxidation	7/99	30/17910	2.33244e-10	3.36001e-09	1.2542e-09	PPARA/PPARG/AKT1/MTOR/FABP1/CNR1/CPT1A	7	BP
GO:0050878	regulation of body fluid levels	18/99	499/17910	2.35984e-10	3.38899e-09	1.26502e-09	AKR1B1/XDH/SRC/PIK3CG/HSD11B2/ALOX12/PIK3CA/NR1H3/SYK/F2/MET/ADRA2A/VDR/PIK3R1/MAPK1/PTPN11/PRKCD/DRD2	18	BP
GO:0071222	cellular response to lipopolysaccharide	12/99	176/17910	2.44903e-10	3.50626e-09	1.30879e-09	CDK4/SRC/PPARD/AKT1/PDE4D/MIF/NOS2/NR1H3/TNF/MAPK8/MAPK14/MAPK1	12	BP
GO:0032872	regulation of stress-activated MAPK cascade	13/99	220/17910	2.47963e-10	3.53917e-09	1.32108e-09	PTPN1/EGFR/HMGCR/XDH/MMP8/AKT1/TNF/SYK/ERN1/MAPK1/TLR9/MAP2K1/IGF1R	13	BP
GO:0008202	steroid metabolic process	15/99	321/17910	2.53143e-10	3.60206e-09	1.34455e-09	HSD11B1/ESR1/AKR1B1/HMGCR/PPARD/HSD11B2/TNF/G6PD/NR1H4/CYP2C19/CYP1B1/VDR/SCD/COMT/FGFR1	15	BP
GO:0051051	negative regulation of transport	18/99	502/17910	2.59923e-10	3.68726e-09	1.37636e-09	PTGS2/HMGCR/FABP5/AKT1/NR1H3/MTOR/TNF/NR1H4/MMP9/CNR1/ADRA2A/COMT/PTPN11/TLR9/PTGER4/HDAC9/DRD2/NR1H2	18	BP
GO:0070302	regulation of stress-activated protein kinase signaling cascade	13/99	222/17910	2.77342e-10	3.92241e-09	1.46413e-09	PTPN1/EGFR/HMGCR/XDH/MMP8/AKT1/TNF/SYK/ERN1/MAPK1/TLR9/MAP2K1/IGF1R	13	BP
GO:0006367	transcription initiation from RNA polymerase II promoter	12/99	178/17910	2.79174e-10	3.93635e-09	1.46933e-09	ESR2/ESR1/CDK4/AR/PPARA/PPARG/PPARD/NR3C1/NR1H3/NR1H4/VDR/NR1H2	12	BP
GO:0034504	protein localization to nucleus	13/99	223/17910	2.93189e-10	4.12148e-09	1.53844e-09	PTGS2/TERT/SRC/AKT1/PARP1/GSK3B/SYK/F2/MAPK14/PIK3R1/MAPK1/PRKCD/MMP12	13	BP
GO:0048638	regulation of developmental growth	15/99	325/17910	3.00678e-10	4.21402e-09	1.57298e-09	CDK4/AR/PPARA/PPARD/AKT1/PIK3CA/GSK3B/MTOR/SLC6A4/G6PD/MAPK14/FGFR1/MAPK1/PRKDC/DRD2	15	BP
GO:1903827	regulation of cellular protein localization	18/99	509/17910	3.24817e-10	4.53866e-09	1.69416e-09	PTPN1/EGFR/PTGS2/AR/TERT/SRC/AKT1/PARP1/GSK3B/TNF/F2/MAPK8/MAPK14/PIK3R1/MMP14/MAPK1/PTPN11/PRKCD	18	BP
GO:0015833	peptide transport	32/99	1722/17910	3.43233e-10	4.78162e-09	1.78485e-09	PTPN1/ACHE/EGFR/PTGS2/HMGCR/SRC/PPARG/PPARD/MMP8/AKT1/MIF/GSK3B/NOS2/NR1H3/TNF/SYK/IL2/NR1H4/CNR1/ADRA2A/MCL1/MAPK14/PIK3R1/MAPK1/PTPN11/TLR9/PTGER4/HDAC9/PRKCD/MMP12/DRD2/CPT1A	32	BP
GO:0002793	positive regulation of peptide secretion	14/99	275/17910	3.44764e-10	4.78862e-09	1.78746e-09	ACHE/EGFR/SRC/PPARD/MMP8/MIF/TNF/SYK/IL2/NR1H4/MAPK14/PTGER4/MMP12/DRD2	14	BP
GO:0031349	positive regulation of defense response	18/99	512/17910	3.56985e-10	4.9436e-09	1.84532e-09	EGFR/PTGS2/ESR1/SRC/MMP8/FABP4/PIK3CG/NR1H3/TNF/SYK/IL2/NR1H4/CNR1/TLR9/PTGER4/PRKDC/PRKCD/MMP12	18	BP
GO:0042802	identical protein binding	33/100	1670/16967	1.79909e-10	5.11841e-09	2.5566e-09	ESR2/ACHE/EGFR/PTGS2/ESR1/HMGCR/TERT/XDH/PPARG/FABP5/AKT1/PIK3CG/PARP1/MIF/ABCG2/KDR/NOS2/MTOR/TNF/SLC6A4/G6PD/MET/MMP9/ERN1/ADRA2A/FGFR1/MAPK1/BCHE/TLR9/IGF1R/AHR/DRD2/CPT1A	33	MF
GO:0005996	monosaccharide metabolic process	14/99	277/17910	3.79108e-10	5.21891e-09	1.94808e-09	AKR1B1/PPARA/SRC/PPARD/FABP5/AKT1/PIK3CA/GSK3B/MTOR/TNF/G6PD/PTPN2/MAPK14/CPT1A	14	BP
GO:0097193	intrinsic apoptotic signaling pathway	14/99	277/17910	3.79108e-10	5.21891e-09	1.94808e-09	PTPN1/PTGS2/SRC/AKT1/PARP1/MIF/TNF/CASP3/MMP9/PTPN2/MCL1/CYP1B1/PIK3R1/PRKCD	14	BP
GO:0071219	cellular response to molecule of bacterial origin	12/99	183/17910	3.84627e-10	5.27926e-09	1.97061e-09	CDK4/SRC/PPARD/AKT1/PDE4D/MIF/NOS2/NR1H3/TNF/MAPK8/MAPK14/MAPK1	12	BP
GO:0048534	hematopoietic or lymphoid organ development	23/99	890/17910	4.08273e-10	5.58734e-09	2.08561e-09	PPARG/PARP1/KDR/MTOR/TNF/SYK/IL2/CASP3/G6PD/MMP9/PTPN2/MAPK14/PIK3R1/MMP14/MAPK1/PTPN11/TLR9/JAK3/MAP2K1/PTGER4/RET/HDAC9/PRKDC	23	BP
GO:0044283	small molecule biosynthetic process	21/99	732/17910	4.15301e-10	5.66685e-09	2.11528e-09	ALOX5/PTGS1/PTGS2/AKR1B1/PPARA/HMGCR/XDH/FABP5/PDE4D/MIF/ALOX12/NR1H3/TNF/SYK/G6PD/PDE5A/NR1H4/PTPN2/VDR/SCD/NR1H2	21	BP
GO:0050663	cytokine secretion	13/99	230/17910	4.29311e-10	5.82294e-09	2.17355e-09	SRC/MMP8/MIF/NOS2/TNF/SYK/NR1H4/MAPK14/TLR9/PTGER4/HDAC9/MMP12/DRD2	13	BP
GO:0010888	negative regulation of lipid storage	6/99	18/17910	4.30495e-10	5.82294e-09	2.17355e-09	PPARA/PPARG/NR1H3/TNF/PTPN2/NR1H2	6	BP
GO:0031998	regulation of fatty acid beta-oxidation	6/99	18/17910	4.30495e-10	5.82294e-09	2.17355e-09	PPARA/AKT1/MTOR/FABP1/CNR1/CPT1A	6	BP
GO:0042133	neurotransmitter metabolic process	11/99	145/17910	4.57951e-10	6.17637e-09	2.30548e-09	ACHE/PTGS2/MMP8/AKT1/NOS2/MTOR/TNF/SLC6A4/CYP1B1/COMT/BCHE	11	BP
GO:0044057	regulation of system process	19/99	594/17910	5.3111e-10	7.14235e-09	2.66605e-09	EGFR/PTGS2/PPARA/SRC/FABP5/AKT1/PIK3CG/PDE4D/PARP1/NR1H3/MTOR/IL2/G6PD/PDE5A/ADRA2A/COMT/FGFR1/PTPN11/DRD2	19	BP
GO:1904645	response to amyloid-beta	8/99	54/17910	5.51711e-10	7.39802e-09	2.76148e-09	MMP3/PARP1/GSK3B/MMP2/MMP9/MMP13/IGF1R/MMP12	8	BP
GO:0022414	reproductive process	28/99	1353/17910	5.59942e-10	7.48682e-09	2.79463e-09	EGFR/PTGS2/ESR1/AR/AKR1B1/SRC/PPARG/PPARD/AKT1/MMP7/HSD11B2/MTOR/MMP2/SLC6A4/CASP3/PDE5A/MMP9/CNR1/LNPEP/VDR/MAPK14/MMP14/COMT/MAPK1/PTPN11/MAP2K1/PDGFRB/PRKDC	28	BP
GO:0000003	reproduction	28/99	1354/17910	5.69425e-10	7.59179e-09	2.83381e-09	EGFR/PTGS2/ESR1/AR/AKR1B1/SRC/PPARG/PPARD/AKT1/MMP7/HSD11B2/MTOR/MMP2/SLC6A4/CASP3/PDE5A/MMP9/CNR1/LNPEP/VDR/MAPK14/MMP14/COMT/MAPK1/PTPN11/MAP2K1/PDGFRB/PRKDC	28	BP
GO:0009895	negative regulation of catabolic process	14/99	288/17910	6.30623e-10	8.38368e-09	3.12941e-09	EGFR/PPARA/HMGCR/AKT1/PIK3CG/PIK3CA/NOS2/MTOR/TNF/MET/CNR1/ADRA2A/MCL1/MAPK14	14	BP
GO:0001568	blood vessel development	21/99	751/17910	6.60326e-10	8.75355e-09	3.26747e-09	PTGS2/TERT/XDH/PPARG/AKT1/PIK3CG/KDR/PIK3CA/SYK/MMP2/CYP1B1/MAPK14/MMP14/FLT1/FGFR1/MAPK1/MAP2K1/PDGFRB/AHR/HDAC9/EDNRA	21	BP
GO:0030258	lipid modification	12/99	192/17910	6.68726e-10	8.83972e-09	3.29964e-09	PPARA/PPARG/PPARD/AKT1/ALOX12/PIK3CA/MTOR/FABP1/CNR1/MAPK14/PIK3R1/CPT1A	12	BP
GO:0002684	positive regulation of immune system process	25/99	1087/17910	6.89574e-10	9.08948e-09	3.39286e-09	ESR1/SRC/MMP8/AKT1/PDE4D/MIF/PIK3CA/NR1H3/TNF/SYK/IL2/F2/NR1H4/PTPN2/CNR1/MAPK14/PIK3R1/MMP14/ELANE/MAPK1/PTPN11/TLR9/PRKDC/PRKCD/MMP12	25	BP
GO:1905952	regulation of lipid localization	11/99	151/17910	7.07279e-10	9.29653e-09	3.47015e-09	PPARA/PPARG/AKT1/MIF/NR1H3/TNF/SYK/PTPN2/PTPN11/PRKCD/NR1H2	11	BP
GO:0045923	positive regulation of fatty acid metabolic process	7/99	35/17910	7.53279e-10	9.87326e-09	3.68543e-09	PTGS2/PPARA/PPARG/NR1H3/FABP1/CPT1A/NR1H2	7	BP
GO:0030168	platelet activation	11/99	152/17910	7.59012e-10	9.92046e-09	3.70305e-09	SRC/PIK3CG/ALOX12/PIK3CA/SYK/F2/ADRA2A/PIK3R1/MAPK1/PTPN11/PRKCD	11	BP
GO:0019752	carboxylic acid metabolic process	24/99	1006/17910	7.88373e-10	1.02474e-08	3.82508e-09	ALOX5/PTGS1/PTGS2/PPARA/PPARG/PPARD/FABP5/AKT1/MIF/ALOX12/NOS2/NR1H3/MTOR/SYK/NR1H4/CYP2C19/FABP1/CNR1/CYP1B1/SCD/MAPK14/COMT/CPT1A/NR1H2	24	BP
GO:0034762	regulation of transmembrane transport	18/99	538/17910	7.8843e-10	1.02474e-08	3.82508e-09	TERT/ABCB1/FABP5/AKT1/PIK3CG/PDE4D/MTOR/TNF/F2/G6PD/MMP9/ADRA2A/MAPK14/PIK3R1/PTPN11/TLR9/EDNRA/DRD2	18	BP
GO:0051130	positive regulation of cellular component organization	26/99	1189/17910	8.51495e-10	1.10362e-08	4.11953e-09	ESR1/AR/MMP1/MMP3/SRC/PPARG/PARP1/KDR/GSK3B/MTOR/TNF/SYK/IL2/MET/MMP9/CNR1/MAPK8/MAPK14/FGFR1/MAPK1/MAP2K1/IGF1R/PDGFRB/RET/PRKCD/DRD2	26	BP
GO:1903037	regulation of leukocyte cell-cell adhesion	14/99	295/17910	8.62027e-10	1.11417e-08	4.1589e-09	PPARA/SRC/AKT1/PIK3CA/TNF/SYK/IL2/CASP3/PDE5A/PTPN2/PIK3R1/ELANE/PTPN11/JAK3	14	BP
GO:0001666	response to hypoxia	15/99	354/17910	9.78534e-10	1.25777e-08	4.69492e-09	PTGS2/PPARA/TERT/SRC/PPARD/AKT1/HSD11B2/NOS2/MTOR/SLC6A4/CASP3/FABP1/MMP14/EDNRA/DRD2	15	BP
GO:0010631	epithelial cell migration	15/99	354/17910	9.78534e-10	1.25777e-08	4.69492e-09	PTGS2/SRC/PPARG/PPARD/AKT1/KDR/ALOX12/PIK3CA/MTOR/MET/MMP9/CYP1B1/FGFR1/PTPN11/HDAC9	15	BP
GO:0046626	regulation of insulin receptor signaling pathway	8/99	58/17910	9.9815e-10	1.27945e-08	4.77584e-09	PTPN1/CDK4/SRC/NR1H4/PTPN2/PIK3R1/PTPN11/PRKCD	8	BP
GO:0006082	organic acid metabolic process	25/99	1109/17910	1.04342e-09	1.3338e-08	4.97871e-09	ALOX5/PTGS1/PTGS2/PPARA/PPARG/PPARD/FABP5/AKT1/MIF/ABCG2/ALOX12/NOS2/NR1H3/MTOR/SYK/NR1H4/CYP2C19/FABP1/CNR1/CYP1B1/SCD/MAPK14/COMT/CPT1A/NR1H2	25	BP
GO:0098609	cell-cell adhesion	21/99	771/17910	1.05986e-09	1.3511e-08	5.04329e-09	EGFR/PPARA/SRC/AKT1/PIK3CG/ALOX12/PIK3CA/TNF/SYK/IL2/CASP3/PDE5A/PTPN2/CYP1B1/MAPK14/PIK3R1/ELANE/PTPN11/JAK3/RET/PRKCD	21	BP
GO:0009612	response to mechanical stimulus	12/99	200/17910	1.06787e-09	1.35759e-08	5.06754e-09	EGFR/PTGS2/SRC/PPARG/AKT1/MMP7/MAPK8/MAPK14/MMP14/PTPN11/PTGER4/DRD2	12	BP
GO:0090132	epithelium migration	15/99	357/17910	1.09863e-09	1.39289e-08	5.1993e-09	PTGS2/SRC/PPARG/PPARD/AKT1/KDR/ALOX12/PIK3CA/MTOR/MET/MMP9/CYP1B1/FGFR1/PTPN11/HDAC9	15	BP
GO:1902532	negative regulation of intracellular signal transduction	18/99	550/17910	1.11967e-09	1.41572e-08	5.28449e-09	PTPN1/PTGS2/ESR1/HMGCR/XDH/SRC/AKT1/PDE4D/MIF/GSK3B/MTOR/MET/NR1H4/MMP9/PTPN2/IGF1R/PRKCD/DRD2	18	BP
GO:0050707	regulation of cytokine secretion	12/99	201/17910	1.13055e-09	1.42229e-08	5.30903e-09	SRC/MMP8/MIF/TNF/SYK/NR1H4/MAPK14/TLR9/PTGER4/HDAC9/MMP12/DRD2	12	BP
GO:0002520	immune system development	23/99	938/17910	1.13098e-09	1.42229e-08	5.30903e-09	PPARG/PARP1/KDR/MTOR/TNF/SYK/IL2/CASP3/G6PD/MMP9/PTPN2/MAPK14/PIK3R1/MMP14/MAPK1/PTPN11/TLR9/JAK3/MAP2K1/PTGER4/RET/HDAC9/PRKDC	23	BP
GO:0019902	phosphatase binding	12/100	177/16967	5.4083e-10	1.46539e-08	7.3195e-09	PTPN1/EGFR/PPARA/HMGCR/PPARG/AKT1/SYK/MET/MAPK14/PIK3R1/MAPK1/JAK3	12	MF
GO:0071705	nitrogen compound transport	34/99	2035/17910	1.31758e-09	1.65152e-08	6.16469e-09	PTPN1/ACHE/EGFR/PTGS2/HMGCR/SRC/PPARG/PPARD/ABCB1/MMP8/AKT1/MIF/GSK3B/NOS2/NR1H3/TNF/SYK/SLC6A4/IL2/NR1H4/CNR1/ADRA2A/MCL1/MAPK14/PIK3R1/MAPK1/PTPN11/TLR9/PTGER4/HDAC9/PRKCD/MMP12/DRD2/CPT1A	34	BP
GO:1905953	negative regulation of lipid localization	8/99	60/17910	1.32036e-09	1.65152e-08	6.16469e-09	PPARA/PPARG/AKT1/NR1H3/TNF/PTPN2/PTPN11/NR1H2	8	BP
GO:1901575	organic substance catabolic process	33/99	1925/17910	1.32493e-09	1.65279e-08	6.16944e-09	PTPN1/ACHE/EGFR/CDK4/PPARA/HMGCR/XDH/PPARD/FABP4/FABP5/AKT1/PIK3CG/PDE4D/GSK3B/NOS2/MTOR/TNF/CASP3/PDE5A/FABP1/CNR1/ALDH2/ERN1/LNPEP/ADRA2A/CYP1B1/MAPK14/COMT/ELANE/FABP2/PRKCD/MMP12/CPT1A	33	BP
GO:0035690	cellular response to drug	15/99	362/17910	1.32917e-09	1.65365e-08	6.17262e-09	EGFR/PTGS2/CDK4/MMP3/SRC/KDR/NR3C1/NOS2/TNF/MET/FABP1/CYP1B1/MAPK1/AHR/PRKCD	15	BP
GO:0090130	tissue migration	15/99	363/17910	1.38029e-09	1.71266e-08	6.39292e-09	PTGS2/SRC/PPARG/PPARD/AKT1/KDR/ALOX12/PIK3CA/MTOR/MET/MMP9/CYP1B1/FGFR1/PTPN11/HDAC9	15	BP
GO:0001944	vasculature development	21/99	784/17910	1.4302e-09	1.76823e-08	6.60033e-09	PTGS2/TERT/XDH/PPARG/AKT1/PIK3CG/KDR/PIK3CA/SYK/MMP2/CYP1B1/MAPK14/MMP14/FLT1/FGFR1/MAPK1/MAP2K1/PDGFRB/AHR/HDAC9/EDNRA	21	BP
GO:0007267	cell-cell signaling	29/99	1510/17910	1.43267e-09	1.76823e-08	6.60033e-09	ESR2/ACHE/EGFR/PTGS2/ESR1/AR/HMGCR/TERT/SRC/PPARD/FABP5/AKT1/GSK3B/NOS2/MTOR/TNF/SLC6A4/IL2/NR1H4/CNR1/LNPEP/ADRA2A/MAPK14/FGFR1/MAPK1/PTPN11/BCHE/DRD2/CPT1A	29	BP
GO:0048608	reproductive structure development	16/99	426/17910	1.47392e-09	1.81432e-08	6.77238e-09	EGFR/PTGS2/ESR1/AR/SRC/PPARG/PPARD/AKT1/CASP3/VDR/MAPK14/MMP14/MAPK1/PTPN11/MAP2K1/PDGFRB	16	BP
GO:0036293	response to decreased oxygen levels	15/99	365/17910	1.48797e-09	1.82679e-08	6.81893e-09	PTGS2/PPARA/TERT/SRC/PPARD/AKT1/HSD11B2/NOS2/MTOR/SLC6A4/CASP3/FABP1/MMP14/EDNRA/DRD2	15	BP
GO:0061458	reproductive system development	16/99	429/17910	1.63052e-09	1.99653e-08	7.45254e-09	EGFR/PTGS2/ESR1/AR/SRC/PPARG/PPARD/AKT1/CASP3/VDR/MAPK14/MMP14/MAPK1/PTPN11/MAP2K1/PDGFRB	16	BP
GO:0072358	cardiovascular system development	21/99	792/17910	1.71474e-09	2.09414e-08	7.81688e-09	PTGS2/TERT/XDH/PPARG/AKT1/PIK3CG/KDR/PIK3CA/SYK/MMP2/CYP1B1/MAPK14/MMP14/FLT1/FGFR1/MAPK1/MAP2K1/PDGFRB/AHR/HDAC9/EDNRA	21	BP
GO:0043269	regulation of ion transport	19/99	639/17910	1.7843e-09	2.17339e-08	8.11269e-09	PTGS2/ABCB1/AKT1/PIK3CG/PDE4D/MIF/MTOR/SYK/SLC6A4/F2/G6PD/MMP9/CNR1/ADRA2A/FGFR1/TLR9/PDGFRB/PRKCD/DRD2	19	BP
GO:1901655	cellular response to ketone	9/99	91/17910	1.79365e-09	2.17907e-08	8.13389e-09	EGFR/CDK4/AR/AKR1B1/SRC/PPARG/AKT1/NR3C1/AHR	9	BP
GO:0046777	protein autophosphorylation	12/99	210/17910	1.86321e-09	2.25769e-08	8.42737e-09	EGFR/SRC/AKT1/KDR/GSK3B/MTOR/SYK/ERN1/FLT1/FGFR1/IGF1R/PDGFRB	12	BP
GO:0019900	kinase binding	20/100	647/16967	9.69576e-10	2.50768e-08	1.25256e-08	PTPN1/EGFR/ESR1/SRC/AKT1/PARP1/NR3C1/GSK3B/MTOR/SYK/PTPN2/ADRA2A/MAPK14/PIK3R1/MAPK1/PTPN11/PDGFRB/HDAC9/PRKCD/KIF11	20	MF
GO:0045936	negative regulation of phosphate metabolic process	18/99	572/17910	2.08197e-09	2.51621e-08	9.39235e-09	PTPN1/PPARA/HMGCR/XDH/FABP4/AKT1/PDE4D/PARP1/GSK3B/MTOR/TNF/IL2/CASP3/PTPN2/IGF1R/PRKDC/PRKCD/DRD2	18	BP
GO:0010563	negative regulation of phosphorus metabolic process	18/99	573/17910	2.14007e-09	2.57973e-08	9.62944e-09	PTPN1/PPARA/HMGCR/XDH/FABP4/AKT1/PDE4D/PARP1/GSK3B/MTOR/TNF/IL2/CASP3/PTPN2/IGF1R/PRKDC/PRKCD/DRD2	18	BP
GO:0007155	cell adhesion	27/99	1338/17910	2.15213e-09	2.58756e-08	9.65869e-09	ACHE/EGFR/PPARA/SRC/PPARD/AKT1/PIK3CG/KDR/ALOX12/PIK3CA/GSK3B/TNF/SYK/IL2/CASP3/PDE5A/PTPN2/CYP1B1/MAPK14/PIK3R1/MMP14/ELANE/PTPN11/JAK3/RET/PRKCD/MMP12	27	BP
GO:0097191	extrinsic apoptotic signaling pathway	12/99	213/17910	2.18925e-09	2.62541e-08	9.79995e-09	AR/TERT/SRC/AKT1/GSK3B/TNF/IL2/CASP3/MCL1/PIK3R1/FGFR1/RET	12	BP
GO:0008270	zinc ion binding	22/100	799/16967	1.07691e-09	2.66419e-08	1.33074e-08	ESR2/PTPN1/ESR1/AR/PPARA/MMP1/MMP3/PPARG/PPARD/MMP8/PARP1/MMP7/NR3C1/NR1H3/MMP2/NR1H4/MMP9/VDR/MMP14/MMP13/MMP12/NR1H2	22	MF
GO:0015909	long-chain fatty acid transport	8/99	64/17910	2.24312e-09	2.68309e-08	1.00153e-08	PPARG/FABP4/AKT1/MIF/SYK/FABP1/DRD2/CPT1A	8	BP
GO:1903829	positive regulation of cellular protein localization	14/99	318/17910	2.27613e-09	2.7156e-08	1.01366e-08	EGFR/PTGS2/TERT/SRC/AKT1/PARP1/GSK3B/TNF/F2/MAPK8/MAPK14/PIK3R1/MAPK1/PRKCD	14	BP
GO:0003006	developmental process involved in reproduction	19/99	649/17910	2.30386e-09	2.74165e-08	1.02339e-08	EGFR/PTGS2/ESR1/AR/SRC/PPARG/PPARD/AKT1/MTOR/CASP3/PDE5A/VDR/MAPK14/MMP14/MAPK1/PTPN11/MAP2K1/PDGFRB/PRKDC	19	BP
GO:0060191	regulation of lipase activity	9/99	94/17910	2.40131e-09	2.84556e-08	1.06217e-08	EGFR/ESR1/NR1H3/FLT1/FGFR1/PDGFRB/HDAC9/EDNRA/NR1H2	9	BP
GO:0009889	regulation of biosynthetic process	50/99	4135/17910	2.40341e-09	2.84556e-08	1.06217e-08	ESR2/EGFR/PTGS2/ESR1/CDK4/AR/PPARA/HMGCR/TERT/SRC/PPARG/PPARD/MMP8/FABP4/FABP5/AKT1/PARP1/KDR/NR3C1/GSK3B/NR1H3/MTOR/TNF/SYK/IL2/F2/MET/NR1H4/PTPN2/MAPK8/CYP1B1/VDR/SCD/MAPK14/PIK3R1/ELANE/FGFR1/MAPK1/TLR9/JAK3/MAP2K1/PDGFRB/RET/AHR/HDAC9/PRKDC/PRKCD/MMP12/DRD2/NR1H2	50	BP
GO:0022610	biological adhesion	27/99	1345/17910	2.41014e-09	2.84629e-08	1.06244e-08	ACHE/EGFR/PPARA/SRC/PPARD/AKT1/PIK3CG/KDR/ALOX12/PIK3CA/GSK3B/TNF/SYK/IL2/CASP3/PDE5A/PTPN2/CYP1B1/MAPK14/PIK3R1/MMP14/ELANE/PTPN11/JAK3/RET/PRKCD/MMP12	27	BP
GO:0048468	cell development	33/99	1971/17910	2.42176e-09	2.85277e-08	1.06486e-08	ACHE/EGFR/ESR1/AR/PPARA/TERT/SRC/PPARG/AKT1/PDE4D/PIK3CA/GSK3B/MTOR/TNF/SLC6A4/IL2/CASP3/F2/G6PD/MET/PDE5A/CNR1/PIK3R1/FGFR1/MAPK1/PTPN11/MAP2K1/PDGFRB/RET/HDAC9/PRKDC/EDNRA/DRD2	33	BP
GO:0050778	positive regulation of immune response	21/99	809/17910	2.50315e-09	2.9412e-08	1.09787e-08	ESR1/SRC/PDE4D/MIF/PIK3CA/NR1H3/TNF/SYK/IL2/F2/NR1H4/PTPN2/CNR1/MAPK14/PIK3R1/ELANE/MAPK1/TLR9/PRKDC/PRKCD/MMP12	21	BP
GO:0001505	regulation of neurotransmitter levels	14/99	321/17910	2.56827e-09	3.01011e-08	1.1236e-08	ACHE/PTGS2/MMP8/AKT1/GSK3B/NOS2/MTOR/TNF/SLC6A4/CNR1/CYP1B1/COMT/BCHE/DRD2	14	BP
GO:0051336	regulation of hydrolase activity	25/99	1160/17910	2.62283e-09	3.06634e-08	1.14459e-08	EGFR/PTGS2/ESR1/XDH/SRC/PPARG/AKT1/ALOX12/GSK3B/NR1H3/MTOR/TNF/MMP9/FABP1/MAPK8/MAPK14/FLT1/FGFR1/TLR9/PDGFRB/HDAC9/PRKCD/EDNRA/DRD2/NR1H2	25	BP
GO:0006641	triglyceride metabolic process	9/99	95/17910	2.64061e-09	3.07938e-08	1.14945e-08	FABP4/FABP5/PIK3CG/NR1H3/FABP1/FABP2/PTPN11/CPT1A/NR1H2	9	BP
GO:0005496	steroid binding	9/100	83/16967	1.3636e-09	3.23286e-08	1.61479e-08	ESR2/ESR1/AR/SHBG/NR3C1/HSD11B2/NR1H3/NR1H4/VDR	9	MF
GO:0001667	ameboidal-type cell migration	16/99	446/17910	2.84654e-09	3.31124e-08	1.236e-08	PTGS2/SRC/PPARG/PPARD/AKT1/KDR/ALOX12/PIK3CA/MTOR/MET/MMP9/CYP1B1/FGFR1/PTPN11/RET/HDAC9	16	BP
GO:1900076	regulation of cellular response to insulin stimulus	8/99	66/17910	2.88452e-09	3.34706e-08	1.24937e-08	PTPN1/CDK4/SRC/NR1H4/PTPN2/PIK3R1/PTPN11/PRKCD	8	BP
GO:0043560	insulin receptor substrate binding	5/100	10/16967	1.58263e-09	3.60206e-08	1.7992e-08	PIK3CA/PIK3R1/PTPN11/IGF1R/PRKCD	5	MF
GO:0070372	regulation of ERK1 and ERK2 cascade	13/99	271/17910	3.17556e-09	3.67559e-08	1.372e-08	PTPN1/EGFR/HMGCR/SRC/MIF/KDR/TNF/SYK/PTPN2/PTPN11/MAP2K1/PDGFRB/DRD2	13	BP
GO:0007159	leukocyte cell-cell adhesion	14/99	328/17910	3.38743e-09	3.9111e-08	1.45991e-08	PPARA/SRC/AKT1/PIK3CA/TNF/SYK/IL2/CASP3/PDE5A/PTPN2/PIK3R1/ELANE/PTPN11/JAK3	14	BP
GO:0033559	unsaturated fatty acid metabolic process	9/99	98/17910	3.48875e-09	4.00819e-08	1.49615e-08	ALOX5/PTGS1/PTGS2/FABP5/MIF/ALOX12/CYP2C19/CYP1B1/SCD	9	BP
GO:0042136	neurotransmitter biosynthetic process	9/99	98/17910	3.48875e-09	4.00819e-08	1.49615e-08	ACHE/PTGS2/MMP8/AKT1/NOS2/MTOR/TNF/SLC6A4/CYP1B1	9	BP
GO:0033293	monocarboxylic acid binding	8/100	59/16967	1.89641e-09	4.15023e-08	2.073e-08	PPARG/PPARD/FABP4/FABP5/NR1H4/FABP1/VDR/FABP2	8	MF
GO:0050801	ion homeostasis	19/99	669/17910	3.78813e-09	4.34142e-08	1.62054e-08	EGFR/ESR1/SRC/PIK3CG/PDE4D/PARP1/ABCG2/KDR/ALOX12/IL2/F2/NR1H4/CNR1/VDR/COMT/ELANE/MAPK1/EDNRA/DRD2	19	BP
GO:0043436	oxoacid metabolic process	24/99	1091/17910	3.93894e-09	4.50316e-08	1.68091e-08	ALOX5/PTGS1/PTGS2/PPARA/PPARG/PPARD/FABP5/AKT1/MIF/ALOX12/NOS2/NR1H3/MTOR/SYK/NR1H4/CYP2C19/FABP1/CNR1/CYP1B1/SCD/MAPK14/COMT/CPT1A/NR1H2	24	BP
GO:0042593	glucose homeostasis	12/99	227/17910	4.49963e-09	5.13157e-08	1.91548e-08	HMGCR/PPARG/FABP5/AKT1/PIK3CA/NR1H4/PTPN2/CNR1/ERN1/ADRA2A/PIK3R1/PTPN11	12	BP
GO:0038127	ERBB signaling pathway	10/99	138/17910	4.61804e-09	5.25373e-08	1.96108e-08	EGFR/SRC/AKT1/PIK3CA/MMP9/PTPN2/ADRA2A/PIK3R1/MAPK1/PTPN11	10	BP
GO:0060193	positive regulation of lipase activity	8/99	70/17910	4.65604e-09	5.28404e-08	1.97239e-08	EGFR/ESR1/NR1H3/FLT1/FGFR1/PDGFRB/EDNRA/NR1H2	8	BP
GO:0033500	carbohydrate homeostasis	12/99	228/17910	4.7282e-09	5.35287e-08	1.99808e-08	HMGCR/PPARG/FABP5/AKT1/PIK3CA/NR1H4/PTPN2/CNR1/ERN1/ADRA2A/PIK3R1/PTPN11	12	BP
GO:0006690	icosanoid metabolic process	9/99	102/17910	4.98646e-09	5.63155e-08	2.10211e-08	ALOX5/PTGS1/PTGS2/FABP5/MIF/ALOX12/SYK/CYP2C19/CYP1B1	9	BP
GO:0051249	regulation of lymphocyte activation	15/99	401/17910	5.33418e-09	6.00967e-08	2.24325e-08	SRC/AKT1/MIF/PIK3CA/SYK/IL2/CASP3/PDE5A/PTPN2/PIK3R1/MMP14/PTPN11/TLR9/JAK3/AHR	15	BP
GO:0051345	positive regulation of hydrolase activity	19/99	684/17910	5.43728e-09	6.11103e-08	2.28109e-08	EGFR/ESR1/XDH/PPARG/AKT1/ALOX12/GSK3B/NR1H3/MTOR/TNF/FABP1/MAPK8/MAPK14/FLT1/FGFR1/PDGFRB/PRKCD/EDNRA/NR1H2	19	BP
GO:0006352	DNA-templated transcription, initiation	12/99	231/17910	5.478e-09	6.14196e-08	2.29263e-08	ESR2/ESR1/CDK4/AR/PPARA/PPARG/PPARD/NR3C1/NR1H3/NR1H4/VDR/NR1H2	12	BP
GO:1901362	organic cyclic compound biosynthetic process	50/99	4239/17910	5.85373e-09	6.54745e-08	2.44399e-08	ESR2/HSD11B1/EGFR/PTGS2/ESR1/CDK4/AR/AKR1B1/PPARA/HMGCR/TERT/XDH/SRC/PPARG/PPARD/FABP4/AKT1/PDE4D/PARP1/NR3C1/HSD11B2/NR1H3/MTOR/TNF/SYK/IL2/G6PD/MET/PDE5A/NR1H4/PTPN2/MAPK8/CYP1B1/VDR/SCD/MAPK14/PIK3R1/ELANE/FGFR1/MAPK1/TLR9/MAP2K1/PDGFRB/RET/AHR/HDAC9/PRKDC/MMP12/DRD2/NR1H2	50	BP
GO:0060089	molecular transducer activity	28/100	1381/16967	3.81151e-09	8.03241e-08	4.01212e-08	ESR2/EGFR/ESR1/CDK4/AR/PPARA/PPARG/PPARD/KDR/NR3C1/NR1H3/F2/NR1H4/CNR1/GPBAR1/ADRA2A/VDR/FLT1/FGFR1/CXCR1/TLR9/IGF1R/PDGFRB/PTGER4/RET/EDNRA/DRD2/NR1H2	28	MF
GO:0031348	negative regulation of defense response	12/99	237/17910	7.30682e-09	8.15315e-08	3.04336e-08	PPARA/PPARG/NR1H3/IL2/F2/PTPN2/ELANE/PTGER4/PRKCD/MMP12/DRD2/NR1H2	12	BP
GO:1904659	glucose transmembrane transport	9/99	107/17910	7.6308e-09	8.49429e-08	3.17069e-08	TERT/PPARD/FABP5/AKT1/TNF/MAPK14/PIK3R1/PTPN11/EDNRA	9	BP
GO:0004674	protein serine/threonine kinase activity	15/100	371/16967	4.41813e-09	8.96113e-08	4.47601e-08	EGFR/CDK4/AKT1/PIK3CG/PIK3CA/GSK3B/MTOR/SYK/ERN1/MAPK8/MAPK14/MAPK1/MAP2K1/PRKDC/PRKCD	15	MF
GO:0008134	transcription factor binding	18/100	564/16967	4.56719e-09	8.96113e-08	4.47601e-08	ESR1/AR/PPARA/TERT/SRC/PPARG/PPARD/PARP1/GSK3B/MTOR/NR1H4/VDR/MAPK14/PIK3R1/MAPK1/AHR/HDAC9/PRKDC	18	MF
GO:1901654	response to ketone	11/99	191/17910	8.47401e-09	9.4104e-08	3.51265e-08	EGFR/CDK4/AR/AKR1B1/SRC/PPARG/AKT1/PARP1/NR3C1/NR1H3/AHR	11	BP
GO:0006811	ion transport	28/99	1533/17910	9.10411e-09	1.00861e-07	3.76486e-08	PTGS2/PPARA/PPARG/PPARD/ABCB1/FABP4/AKT1/PIK3CG/PDE4D/MIF/NOS2/MTOR/SYK/SLC6A4/F2/G6PD/NR1H4/MMP9/FABP1/CNR1/ADRA2A/VDR/FGFR1/TLR9/PDGFRB/PRKCD/DRD2/CPT1A	28	BP
GO:0002521	leukocyte differentiation	16/99	485/17910	9.35695e-09	1.03415e-07	3.86022e-08	PPARG/PARP1/MTOR/TNF/SYK/IL2/MMP9/PTPN2/MAPK14/PIK3R1/MMP14/TLR9/JAK3/PTGER4/HDAC9/PRKDC	16	BP
GO:0032269	negative regulation of cellular protein metabolic process	23/99	1049/17910	9.49651e-09	1.04709e-07	3.90852e-08	PTPN1/PTGS2/HMGCR/XDH/SRC/FABP4/AKT1/PDE4D/MIF/GSK3B/MTOR/TNF/IL2/CASP3/F2/G6PD/MMP9/FABP1/PTPN2/IGF1R/PRKDC/PRKCD/DRD2	23	BP
GO:0008289	lipid binding	19/100	643/16967	5.65873e-09	1.07327e-07	5.36091e-08	ESR2/ESR1/AR/PPARA/SHBG/PPARG/PPARD/FABP4/FABP5/AKT1/NR3C1/HSD11B2/NR1H3/IL2/F2/NR1H4/FABP1/VDR/FABP2	19	MF
GO:0010827	regulation of glucose transmembrane transport	8/99	78/17910	1.11529e-08	1.22682e-07	4.5794e-08	TERT/FABP5/AKT1/TNF/MAPK14/PIK3R1/PTPN11/EDNRA	8	BP
GO:0008645	hexose transmembrane transport	9/99	112/17910	1.14317e-08	1.25452e-07	4.68278e-08	TERT/PPARD/FABP5/AKT1/TNF/MAPK14/PIK3R1/PTPN11/EDNRA	9	BP
GO:0060429	epithelium development	25/99	1251/17910	1.20333e-08	1.31743e-07	4.91763e-08	EGFR/ESR1/AR/XDH/SRC/PPARG/AKT1/PDE4D/KDR/ALOX12/GSK3B/MTOR/TNF/MET/MMP9/VDR/MMP14/FGFR1/MAPK1/MAP2K1/RET/PRKDC/EDNRA/MMP12/CPT1A	25	BP
GO:0006639	acylglycerol metabolic process	9/99	113/17910	1.23647e-08	1.35054e-07	5.04121e-08	FABP4/FABP5/PIK3CG/NR1H3/FABP1/FABP2/PTPN11/CPT1A/NR1H2	9	BP
GO:0050729	positive regulation of inflammatory response	10/99	153/17910	1.25183e-08	1.36411e-07	5.09188e-08	EGFR/PTGS2/MMP8/FABP4/PIK3CG/TNF/IL2/CNR1/TLR9/PTGER4	10	BP
GO:0090276	regulation of peptide hormone secretion	11/99	199/17910	1.2989e-08	1.4121e-07	5.271e-08	EGFR/HMGCR/PPARD/NOS2/TNF/NR1H4/CNR1/ADRA2A/PTPN11/DRD2/CPT1A	11	BP
GO:1901568	fatty acid derivative metabolic process	10/99	154/17910	1.3327e-08	1.44273e-07	5.38534e-08	ALOX5/PTGS1/PTGS2/FABP5/MIF/ALOX12/SYK/CYP2C19/CYP1B1/SCD	10	BP
GO:0006638	neutral lipid metabolic process	9/99	114/17910	1.33638e-08	1.44273e-07	5.38534e-08	FABP4/FABP5/PIK3CG/NR1H3/FABP1/FABP2/PTPN11/CPT1A/NR1H2	9	BP
GO:0015749	monosaccharide transmembrane transport	9/99	114/17910	1.33638e-08	1.44273e-07	5.38534e-08	TERT/PPARD/FABP5/AKT1/TNF/MAPK14/PIK3R1/PTPN11/EDNRA	9	BP
GO:0007254	JNK cascade	11/99	200/17910	1.36829e-08	1.47376e-07	5.50115e-08	PTPN1/EGFR/MMP8/AKT1/TNF/SYK/ERN1/MAPK8/TLR9/IGF1R/PTGER4	11	BP
GO:0045596	negative regulation of cell differentiation	19/99	725/17910	1.39323e-08	1.49716e-07	5.58849e-08	EGFR/PPARA/TERT/XDH/PPARG/PPARD/GSK3B/NR1H3/TNF/SLC6A4/IL2/F2/G6PD/MMP9/PTPN2/PIK3R1/MAPK1/JAK3/NR1H2	19	BP
GO:0007173	epidermal growth factor receptor signaling pathway	9/99	115/17910	1.44328e-08	1.54737e-07	5.77593e-08	EGFR/SRC/AKT1/PIK3CA/MMP9/PTPN2/ADRA2A/PIK3R1/PTPN11	9	BP
GO:0046889	positive regulation of lipid biosynthetic process	8/99	81/17910	1.50931e-08	1.61409e-07	6.02497e-08	PTGS2/AKT1/NR1H3/MTOR/TNF/NR1H4/PRKCD/NR1H2	8	BP
GO:0050678	regulation of epithelial cell proliferation	14/99	369/17910	1.51297e-08	1.61409e-07	6.02497e-08	EGFR/AR/XDH/PPARG/PPARD/AKT1/KDR/MTOR/TNF/VDR/FLT1/FGFR1/PRKDC/MMP12	14	BP
GO:0060326	cell chemotaxis	12/99	253/17910	1.51592e-08	1.61409e-07	6.02497e-08	PIK3CG/PDE4D/MIF/KDR/SYK/MET/MAPK14/FLT1/FGFR1/CXCR1/PDGFRB/PRKCD	12	BP
GO:0034219	carbohydrate transmembrane transport	9/99	116/17910	1.5576e-08	1.65468e-07	6.17649e-08	TERT/PPARD/FABP5/AKT1/TNF/MAPK14/PIK3R1/PTPN11/EDNRA	9	BP
GO:0046883	regulation of hormone secretion	12/99	254/17910	1.58391e-08	1.6788e-07	6.26652e-08	EGFR/HMGCR/PPARD/NOS2/TNF/NR1H4/CNR1/ADRA2A/FGFR1/PTPN11/DRD2/CPT1A	12	BP
GO:0001525	angiogenesis	17/99	576/17910	1.59161e-08	1.68002e-07	6.27106e-08	PTGS2/TERT/PPARG/AKT1/PIK3CG/KDR/PIK3CA/SYK/MMP2/CYP1B1/MAPK14/MMP14/FLT1/FGFR1/PDGFRB/HDAC9/EDNRA	17	BP
GO:0046456	icosanoid biosynthetic process	7/99	53/17910	1.59228e-08	1.68002e-07	6.27106e-08	ALOX5/PTGS1/PTGS2/FABP5/MIF/ALOX12/SYK	7	BP
GO:0019725	cellular homeostasis	20/99	814/17910	1.61033e-08	1.69139e-07	6.31353e-08	ESR1/HMGCR/PIK3CG/PDE4D/ABCG2/PIK3CA/NOS2/IL2/F2/NR1H4/CNR1/ERN1/ADRA2A/MCL1/VDR/PIK3R1/ELANE/MAPK1/EDNRA/DRD2	20	BP
GO:0031329	regulation of cellular catabolic process	20/99	814/17910	1.61033e-08	1.69139e-07	6.31353e-08	PTPN1/PPARA/AKT1/PIK3CG/KDR/PIK3CA/GSK3B/MTOR/TNF/CASP3/MET/FABP1/CNR1/ERN1/MAPK8/ADRA2A/MCL1/MAPK14/PRKCD/CPT1A	20	BP
GO:0038023	signaling receptor activity	27/100	1344/16967	9.55285e-09	1.75341e-07	8.75813e-08	ESR2/EGFR/ESR1/AR/PPARA/PPARG/PPARD/KDR/NR3C1/NR1H3/F2/NR1H4/CNR1/GPBAR1/ADRA2A/VDR/FLT1/FGFR1/CXCR1/TLR9/IGF1R/PDGFRB/PTGER4/RET/EDNRA/DRD2/NR1H2	27	MF
GO:0006636	unsaturated fatty acid biosynthetic process	7/99	54/17910	1.82121e-08	1.90858e-07	7.12422e-08	ALOX5/PTGS1/PTGS2/FABP5/MIF/ALOX12/SCD	7	BP
GO:0045088	regulation of innate immune response	15/99	440/17910	1.84627e-08	1.9305e-07	7.20604e-08	PTPN1/ESR1/SRC/PPARG/NR1H3/SYK/NR1H4/PTPN2/PTPN11/TLR9/PRKDC/PRKCD/MMP12/DRD2/NR1H2	15	BP
GO:0042110	T cell activation	15/99	443/17910	2.02047e-08	2.1079e-07	7.86823e-08	SRC/AKT1/PIK3CG/PIK3CA/MTOR/SYK/IL2/CASP3/PDE5A/PTPN2/PIK3R1/PTPN11/JAK3/PTGER4/PRKDC	15	BP
GO:0003018	vascular process in circulatory system	10/99	161/17910	2.04051e-08	2.12405e-07	7.92853e-08	EGFR/PTGS2/HMGCR/SRC/PPARD/AKT1/ALOX12/SLC6A4/ADRA2A/EDNRA	10	BP
GO:0005504	fatty acid binding	6/100	28/16967	1.22166e-08	2.17227e-07	1.08503e-07	PPARG/PPARD/FABP4/FABP5/FABP1/FABP2	6	MF
GO:0055082	cellular chemical homeostasis	18/99	666/17910	2.21264e-08	2.29808e-07	8.57814e-08	ESR1/HMGCR/PIK3CG/PDE4D/ABCG2/PIK3CA/IL2/F2/NR1H4/CNR1/ERN1/ADRA2A/VDR/PIK3R1/ELANE/MAPK1/EDNRA/DRD2	18	BP
GO:0004714	transmembrane receptor protein tyrosine kinase activity	7/100	49/16967	1.40078e-08	2.36973e-07	1.18366e-07	EGFR/KDR/FLT1/FGFR1/IGF1R/PDGFRB/RET	7	MF
GO:0097367	carbohydrate derivative binding	34/100	2090/16967	1.416e-08	2.36973e-07	1.18366e-07	EGFR/CDK4/SRC/ABCB1/AKT1/PIK3CG/PDE4D/MMP7/ABCG2/KDR/PIK3CA/GSK3B/NOS2/MTOR/SYK/IL2/F2/MET/PDE5A/ERN1/MAPK8/MAPK14/ELANE/FLT1/FGFR1/MAPK1/JAK3/MAP2K1/IGF1R/PDGFRB/RET/PRKDC/PRKCD/KIF11	34	MF
GO:0071496	cellular response to external stimulus	13/99	320/17910	2.31194e-08	2.39587e-07	8.94315e-08	EGFR/PTGS2/PPARG/AKT1/MMP7/MTOR/NR1H4/MAPK8/VDR/COMT/MAPK1/PTPN11/PTGER4	13	BP
GO:0002252	immune effector process	24/99	1197/17910	2.37707e-08	2.45789e-07	9.17464e-08	ALOX5/SRC/MMP8/FABP5/PIK3CG/MIF/PIK3CA/MTOR/TNF/SYK/IL2/F2/MMP9/MAPK14/PIK3R1/ELANE/CXCR1/MAPK1/TLR9/JAK3/PTGER4/PRKDC/PRKCD/MMP12	24	BP
GO:0010629	negative regulation of gene expression	34/99	2278/17910	2.40027e-08	2.47638e-07	9.24367e-08	ESR2/EGFR/ESR1/AR/PPARA/TERT/XDH/SRC/PPARG/PPARD/MMP8/FABP4/AKT1/PARP1/MIF/KDR/NR3C1/NOS2/NR1H3/MTOR/TNF/NR1H4/PTPN2/ERN1/VDR/MAPK14/ELANE/FGFR1/MAP2K1/AHR/HDAC9/PRKCD/MMP12/NR1H2	34	BP
GO:0048514	blood vessel morphogenesis	18/99	670/17910	2.42475e-08	2.49085e-07	9.2977e-08	PTGS2/TERT/XDH/PPARG/AKT1/PIK3CG/KDR/PIK3CA/SYK/MMP2/CYP1B1/MAPK14/MMP14/FLT1/FGFR1/PDGFRB/HDAC9/EDNRA	18	BP
GO:0032368	regulation of lipid transport	9/99	122/17910	2.42501e-08	2.49085e-07	9.2977e-08	PPARA/PPARG/AKT1/MIF/NR1H3/SYK/PTPN11/PRKCD/NR1H2	9	BP
GO:0008285	negative regulation of cell proliferation	19/99	751/17910	2.44827e-08	2.50921e-07	9.3662e-08	PTGS2/AR/TERT/XDH/PPARG/PPARD/TNF/SLC6A4/IL2/CASP3/PDE5A/PTPN2/CYP1B1/VDR/COMT/FLT1/BCHE/MAP2K1/DRD2	19	BP
GO:0046486	glycerolipid metabolic process	14/99	385/17910	2.57786e-08	2.63622e-07	9.84031e-08	ACHE/FABP4/FABP5/PIK3CG/PIK3CA/NR1H3/NR1H4/FABP1/PIK3R1/FABP2/PTPN11/PDGFRB/CPT1A/NR1H2	14	BP
GO:0045927	positive regulation of growth	12/99	266/17910	2.64231e-08	2.6962e-07	1.00642e-07	EGFR/PPARD/AKT1/MTOR/IL2/F2/MAPK14/MMP14/FGFR1/MAPK1/PRKDC/DRD2	12	BP
GO:0042326	negative regulation of phosphorylation	15/99	454/17910	2.79518e-08	2.84594e-07	1.06231e-07	PTPN1/PPARA/HMGCR/XDH/FABP4/AKT1/PDE4D/MTOR/IL2/CASP3/PTPN2/IGF1R/PRKDC/PRKCD/DRD2	15	BP
GO:0007584	response to nutrient	11/99	215/17910	2.88914e-08	2.92879e-07	1.09324e-07	EGFR/PTGS2/HMGCR/PPARG/PPARD/MTOR/SLC6A4/NR1H4/CNR1/VDR/BCHE	11	BP
GO:0042445	hormone metabolic process	11/99	215/17910	2.88914e-08	2.92879e-07	1.09324e-07	HSD11B1/ACHE/ESR1/AKR1B1/HSD11B2/TNF/CYP1B1/VDR/COMT/FGFR1/PTPN11	11	BP
GO:0031400	negative regulation of protein modification process	17/99	601/17910	2.96313e-08	2.99727e-07	1.1188e-07	PTPN1/HMGCR/XDH/FABP4/AKT1/PDE4D/GSK3B/MTOR/TNF/IL2/CASP3/G6PD/PTPN2/IGF1R/PRKDC/PRKCD/DRD2	17	BP
GO:0035296	regulation of tube diameter	9/99	125/17910	2.99902e-08	3.02044e-07	1.12745e-07	EGFR/PTGS2/HMGCR/PPARD/AKT1/ALOX12/SLC6A4/ADRA2A/EDNRA	9	BP
GO:0097746	regulation of blood vessel diameter	9/99	125/17910	2.99902e-08	3.02044e-07	1.12745e-07	EGFR/PTGS2/HMGCR/PPARD/AKT1/ALOX12/SLC6A4/ADRA2A/EDNRA	9	BP
GO:0010887	negative regulation of cholesterol storage	4/99	7/17910	3.03525e-08	3.03721e-07	1.13371e-07	PPARA/PPARG/NR1H3/NR1H2	4	BP
GO:0060331	negative regulation of response to interferon-gamma	4/99	7/17910	3.03525e-08	3.03721e-07	1.13371e-07	PPARG/NR1H3/PTPN2/NR1H2	4	BP
GO:0060336	negative regulation of interferon-gamma-mediated signaling pathway	4/99	7/17910	3.03525e-08	3.03721e-07	1.13371e-07	PPARG/NR1H3/PTPN2/NR1H2	4	BP
GO:0046677	response to antibiotic	13/99	328/17910	3.09293e-08	3.08828e-07	1.15277e-07	HMGCR/SRC/IL2/CASP3/G6PD/MET/FABP1/CNR1/CYP1B1/PDGFRB/AHR/PRKCD/DRD2	13	BP
GO:0051253	negative regulation of RNA metabolic process	24/99	1214/17910	3.11159e-08	3.09142e-07	1.15394e-07	ESR2/ESR1/AR/PPARA/TERT/SRC/PPARG/PPARD/FABP4/PARP1/NR3C1/NR1H3/MTOR/TNF/NR1H4/PTPN2/VDR/MAPK14/ELANE/FGFR1/AHR/HDAC9/MMP12/NR1H2	24	BP
GO:0009410	response to xenobiotic stimulus	12/99	270/17910	3.1157e-08	3.09142e-07	1.15394e-07	PTGS1/EGFR/PPARG/NR3C1/MTOR/CYP2C19/CNR1/CYP1B1/BCHE/AHR/HDAC9/DRD2	12	BP
GO:0030097	hemopoiesis	20/99	847/17910	3.116e-08	3.09142e-07	1.15394e-07	PPARG/PARP1/KDR/MTOR/TNF/SYK/IL2/CASP3/G6PD/MMP9/PTPN2/MAPK14/PIK3R1/MMP14/PTPN11/TLR9/JAK3/PTGER4/HDAC9/PRKDC	20	BP
GO:0008217	regulation of blood pressure	10/99	169/17910	3.2401e-08	3.20089e-07	1.19481e-07	PTGS1/PTGS2/AR/PPARA/PPARG/PDE4D/HSD11B2/CNR1/EDNRA/DRD2	10	BP
GO:0050796	regulation of insulin secretion	10/99	169/17910	3.2401e-08	3.20089e-07	1.19481e-07	HMGCR/PPARD/NOS2/TNF/NR1H4/CNR1/ADRA2A/PTPN11/DRD2/CPT1A	10	BP
GO:0001959	regulation of cytokine-mediated signaling pathway	10/99	170/17910	3.42702e-08	3.37837e-07	1.26106e-07	PTPN1/PPARG/NR1H3/TNF/SYK/NR1H4/PTPN2/PTPN11/MMP12/NR1H2	10	BP
GO:0045944	positive regulation of transcription by RNA polymerase II	22/99	1031/17910	3.45729e-08	3.40101e-07	1.26951e-07	EGFR/ESR1/AR/PPARA/TERT/PPARG/AKT1/PARP1/NR3C1/NR1H3/TNF/IL2/MET/NR1H4/VDR/MAPK14/PIK3R1/TLR9/PRKDC/MMP12/DRD2/NR1H2	22	BP
GO:0030198	extracellular matrix organization	13/99	334/17910	3.82706e-08	3.75682e-07	1.40232e-07	MMP1/MMP3/MMP8/MMP7/KDR/TNF/MMP2/MMP9/CYP1B1/MMP14/ELANE/MMP13/MMP12	13	BP
GO:0010038	response to metal ion	13/99	335/17910	3.96365e-08	3.88271e-07	1.44931e-07	EGFR/PTGS2/CDK4/TERT/FABP4/AKT1/PARP1/CASP3/G6PD/MMP9/MAPK8/MAPK1/DRD2	13	BP
GO:0032559	adenyl ribonucleotide binding	28/100	1502/16967	2.39552e-08	3.89443e-07	1.94523e-07	EGFR/CDK4/SRC/ABCB1/AKT1/PIK3CG/PDE4D/ABCG2/KDR/PIK3CA/GSK3B/MTOR/SYK/MET/ERN1/MAPK8/MAPK14/FLT1/FGFR1/MAPK1/JAK3/MAP2K1/IGF1R/PDGFRB/RET/PRKDC/PRKCD/KIF11	28	MF
GO:0010634	positive regulation of epithelial cell migration	10/99	173/17910	4.04618e-08	3.95523e-07	1.47638e-07	PTGS2/SRC/AKT1/KDR/ALOX12/MTOR/MET/MMP9/FGFR1/HDAC9	10	BP
GO:0030554	adenyl nucleotide binding	28/100	1509/16967	2.64816e-08	4.18557e-07	2.09066e-07	EGFR/CDK4/SRC/ABCB1/AKT1/PIK3CG/PDE4D/ABCG2/KDR/PIK3CA/GSK3B/MTOR/SYK/MET/ERN1/MAPK8/MAPK14/FLT1/FGFR1/MAPK1/JAK3/MAP2K1/IGF1R/PDGFRB/RET/PRKDC/PRKCD/KIF11	28	MF
GO:0006820	anion transport	16/99	542/17910	4.41116e-08	4.30296e-07	1.60618e-07	PPARA/PPARG/PPARD/ABCB1/FABP4/AKT1/MIF/NOS2/MTOR/SYK/NR1H4/FABP1/FGFR1/PRKCD/DRD2/CPT1A	16	BP
GO:0051048	negative regulation of secretion	11/99	226/17910	4.82022e-08	4.68276e-07	1.74795e-07	HMGCR/NR1H3/TNF/NR1H4/CNR1/ADRA2A/COMT/PTPN11/PTGER4/HDAC9/DRD2	11	BP
GO:0050715	positive regulation of cytokine secretion	9/99	132/17910	4.82063e-08	4.68276e-07	1.74795e-07	SRC/MMP8/MIF/TNF/SYK/MAPK14/PTGER4/MMP12/DRD2	9	BP
GO:0045597	positive regulation of cell differentiation	21/99	962/17910	5.11285e-08	4.95627e-07	1.85004e-07	PTGS2/AR/TERT/PPARG/PPARD/AKT1/PARP1/KDR/MTOR/TNF/SYK/IL2/PDE5A/CNR1/VDR/MAPK14/MMP14/FGFR1/MAP2K1/RET/DRD2	21	BP
GO:0050880	regulation of blood vessel size	9/99	133/17910	5.14711e-08	4.97911e-07	1.85857e-07	EGFR/PTGS2/HMGCR/PPARD/AKT1/ALOX12/SLC6A4/ADRA2A/EDNRA	9	BP
GO:0032102	negative regulation of response to external stimulus	13/99	343/17910	5.22494e-08	5.04391e-07	1.88276e-07	PPARA/HMGCR/PPARG/MIF/ALOX12/NR1H3/IL2/F2/PTPN2/ELANE/PTGER4/PRKCD/DRD2	13	BP
GO:0010468	regulation of gene expression	52/99	4819/17910	5.42154e-08	5.22286e-07	1.94956e-07	ESR2/EGFR/ESR1/CDK4/AR/PPARA/TERT/XDH/SRC/PPARG/PPARD/MMP8/FABP4/AKT1/PARP1/MIF/KDR/NR3C1/ALOX12/PIK3CA/GSK3B/NOS2/NR1H3/MTOR/TNF/SYK/SLC6A4/IL2/F2/MET/NR1H4/PTPN2/ERN1/MAPK8/CYP1B1/VDR/MAPK14/PIK3R1/MMP14/ELANE/FGFR1/MAPK1/TLR9/MAP2K1/RET/AHR/HDAC9/PRKDC/PRKCD/MMP12/DRD2/NR1H2	52	BP
GO:0035150	regulation of tube size	9/99	134/17910	5.49273e-08	5.28051e-07	1.97108e-07	EGFR/PTGS2/HMGCR/PPARD/AKT1/ALOX12/SLC6A4/ADRA2A/EDNRA	9	BP
GO:1901570	fatty acid derivative biosynthetic process	8/99	96/17910	5.81396e-08	5.5778e-07	2.08205e-07	ALOX5/PTGS1/PTGS2/FABP5/MIF/ALOX12/SYK/SCD	8	BP
GO:0050890	cognition	12/99	286/17910	5.86482e-08	5.61502e-07	2.09594e-07	EGFR/PTGS2/HMGCR/MTOR/TNF/SLC6A4/CASP3/CNR1/COMT/MAPK1/BCHE/DRD2	12	BP
GO:0007507	heart development	16/99	556/17910	6.26789e-08	5.9886e-07	2.23539e-07	EGFR/PPARA/PPARG/PPARD/MTOR/CASP3/G6PD/MAPK14/FGFR1/MAPK1/PTPN11/MAP2K1/PDGFRB/HDAC9/PRKDC/EDNRA	16	BP
GO:0001933	negative regulation of protein phosphorylation	14/99	415/17910	6.55411e-08	6.24923e-07	2.33267e-07	PTPN1/HMGCR/XDH/FABP4/AKT1/PDE4D/MTOR/IL2/CASP3/PTPN2/IGF1R/PRKDC/PRKCD/DRD2	14	BP
GO:0050709	negative regulation of protein secretion	9/99	137/17910	6.65406e-08	6.33156e-07	2.36341e-07	HMGCR/NR1H3/TNF/NR1H4/ADRA2A/PTPN11/PTGER4/HDAC9/DRD2	9	BP
GO:0035924	cellular response to vascular endothelial growth factor stimulus	7/99	65/17910	6.81343e-08	6.46998e-07	2.41507e-07	XDH/AKT1/KDR/ERN1/MAPK14/FLT1/PDGFRB	7	BP
GO:0060759	regulation of response to cytokine stimulus	10/99	183/17910	6.88315e-08	6.52287e-07	2.43481e-07	PTPN1/PPARG/NR1H3/TNF/SYK/NR1H4/PTPN2/PTPN11/MMP12/NR1H2	10	BP
GO:0006635	fatty acid beta-oxidation	7/99	66/17910	7.58758e-08	7.17582e-07	2.67854e-07	PPARA/PPARD/AKT1/MTOR/FABP1/CNR1/CPT1A	7	BP
GO:0001935	endothelial cell proliferation	10/99	185/17910	7.62512e-08	7.17968e-07	2.67998e-07	XDH/PPARG/AKT1/KDR/MTOR/TNF/ERN1/MMP14/FLT1/FGFR1	10	BP
GO:0015849	organic acid transport	12/99	293/17910	7.63795e-08	7.17968e-07	2.67998e-07	PPARA/PPARG/PPARD/FABP4/AKT1/MIF/NOS2/SYK/NR1H4/FABP1/DRD2/CPT1A	12	BP
GO:0046942	carboxylic acid transport	12/99	293/17910	7.63795e-08	7.17968e-07	2.67998e-07	PPARA/PPARG/PPARD/FABP4/AKT1/MIF/NOS2/SYK/NR1H4/FABP1/DRD2/CPT1A	12	BP
GO:0005524	ATP binding	27/100	1451/16967	4.7768e-08	7.34594e-07	3.66923e-07	EGFR/CDK4/SRC/ABCB1/AKT1/PIK3CG/ABCG2/KDR/PIK3CA/GSK3B/MTOR/SYK/MET/ERN1/MAPK8/MAPK14/FLT1/FGFR1/MAPK1/JAK3/MAP2K1/IGF1R/PDGFRB/RET/PRKDC/PRKCD/KIF11	27	MF
GO:0070374	positive regulation of ERK1 and ERK2 cascade	10/99	186/17910	8.02188e-08	7.51226e-07	2.80413e-07	EGFR/HMGCR/SRC/MIF/KDR/TNF/PTPN11/MAP2K1/PDGFRB/DRD2	10	BP
GO:0007259	JAK-STAT cascade	9/99	140/17910	8.02406e-08	7.51226e-07	2.80413e-07	PTPN1/AKR1B1/TNF/IL2/F2/PTPN2/CYP1B1/JAK3/RET	9	BP
GO:0048732	gland development	14/99	422/17910	8.05671e-08	7.52769e-07	2.80989e-07	EGFR/ESR1/AR/XDH/SRC/AKT1/PIK3CA/TNF/VDR/FGFR1/MAPK1/MAP2K1/PRKDC/DRD2	14	BP
GO:0050866	negative regulation of cell activation	10/99	187/17910	8.43671e-08	7.86694e-07	2.93652e-07	ALOX12/NR1H3/IL2/CASP3/F2/PDE5A/PTPN2/CNR1/JAK3/PRKCD	10	BP
GO:0002792	negative regulation of peptide secretion	9/99	142/17910	9.0685e-08	8.43915e-07	3.15011e-07	HMGCR/NR1H3/TNF/NR1H4/ADRA2A/PTPN11/PTGER4/HDAC9/DRD2	9	BP
GO:0030072	peptide hormone secretion	11/99	241/17910	9.27482e-08	8.59676e-07	3.20895e-07	EGFR/HMGCR/PPARD/NOS2/TNF/NR1H4/CNR1/ADRA2A/PTPN11/DRD2/CPT1A	11	BP
GO:0097237	cellular response to toxic substance	11/99	241/17910	9.27482e-08	8.59676e-07	3.20895e-07	PTGS1/PTGS2/SRC/ABCG2/KDR/TNF/MET/FABP1/CYP1B1/GSR/PRKCD	11	BP
GO:0050777	negative regulation of immune response	9/99	143/17910	9.63378e-08	8.87643e-07	3.31334e-07	PPARG/NR1H3/TNF/IL2/PTPN2/JAK3/MMP12/DRD2/NR1H2	9	BP
GO:0106106	cold-induced thermogenesis	9/99	143/17910	9.63378e-08	8.87643e-07	3.31334e-07	ACHE/FABP4/FABP5/NR1H3/SYK/LNPEP/SCD/IGF1R/NR1H2	9	BP
GO:0120161	regulation of cold-induced thermogenesis	9/99	143/17910	9.63378e-08	8.87643e-07	3.31334e-07	ACHE/FABP4/FABP5/NR1H3/SYK/LNPEP/SCD/IGF1R/NR1H2	9	BP
GO:0006606	protein import into nucleus	8/99	103/17910	1.00998e-07	9.28739e-07	3.46674e-07	PTGS2/AKT1/SYK/MAPK14/PIK3R1/MAPK1/PRKCD/MMP12	8	BP
GO:0015711	organic anion transport	14/99	430/17910	1.01507e-07	9.31579e-07	3.47734e-07	PPARA/PPARG/PPARD/ABCB1/FABP4/AKT1/MIF/NOS2/SYK/NR1H4/FABP1/PRKCD/DRD2/CPT1A	14	BP
GO:0006633	fatty acid biosynthetic process	9/99	144/17910	1.02295e-07	9.36104e-07	3.49423e-07	ALOX5/PTGS1/PTGS2/FABP5/MIF/ALOX12/NR1H3/SCD/NR1H2	9	BP
GO:0046879	hormone secretion	12/99	301/17910	1.02402e-07	9.36104e-07	3.49423e-07	EGFR/HMGCR/PPARD/NOS2/TNF/NR1H4/CNR1/ADRA2A/FGFR1/PTPN11/DRD2/CPT1A	12	BP
GO:0001763	morphogenesis of a branching structure	10/99	192/17910	1.08076e-07	9.86035e-07	3.68061e-07	ESR1/AR/SRC/TNF/MET/VDR/MMP14/FGFR1/EDNRA/DRD2	10	BP
GO:0010863	positive regulation of phospholipase C activity	6/99	42/17910	1.09307e-07	9.95311e-07	3.71523e-07	EGFR/ESR1/FLT1/FGFR1/PDGFRB/EDNRA	6	BP
GO:0050730	regulation of peptidyl-tyrosine phosphorylation	11/99	245/17910	1.09581e-07	9.95856e-07	3.71727e-07	PTPN1/EGFR/SRC/MIF/MTOR/TNF/SYK/IL2/PTPN2/ADRA2A/PRKCD	11	BP
GO:0050995	negative regulation of lipid catabolic process	5/99	22/17910	1.13909e-07	1.03318e-06	3.85657e-07	AKT1/PIK3CG/TNF/CNR1/ADRA2A	5	BP
GO:0007611	learning or memory	11/99	247/17910	1.18973e-07	1.077e-06	4.02017e-07	EGFR/PTGS2/HMGCR/MTOR/SLC6A4/CASP3/CNR1/COMT/MAPK1/BCHE/DRD2	11	BP
GO:0000187	activation of MAPK activity	9/99	147/17910	1.22136e-07	1.10349e-06	4.11905e-07	PTPN1/TNF/SYK/ERN1/MAPK14/MAPK1/PTPN11/MAP2K1/RET	9	BP
GO:0010883	regulation of lipid storage	6/99	43/17910	1.26467e-07	1.13601e-06	4.24042e-07	PPARA/PPARG/NR1H3/TNF/PTPN2/NR1H2	6	BP
GO:0035094	response to nicotine	6/99	43/17910	1.26467e-07	1.13601e-06	4.24042e-07	PPARA/TNF/CASP3/CNR1/MAPK1/DRD2	6	BP
GO:2001239	regulation of extrinsic apoptotic signaling pathway in absence of ligand	6/99	43/17910	1.26467e-07	1.13601e-06	4.24042e-07	TERT/AKT1/TNF/MCL1/FGFR1/RET	6	BP
GO:0008643	carbohydrate transport	9/99	148/17910	1.29456e-07	1.16061e-06	4.33226e-07	TERT/PPARD/FABP5/AKT1/TNF/MAPK14/PIK3R1/PTPN11/EDNRA	9	BP
GO:0051093	negative regulation of developmental process	21/99	1017/17910	1.30924e-07	1.17152e-06	4.37297e-07	EGFR/PPARA/TERT/XDH/PPARG/PPARD/MIF/GSK3B/NR1H3/TNF/SLC6A4/IL2/F2/G6PD/MMP9/PTPN2/PIK3R1/MAPK1/JAK3/PRKDC/NR1H2	21	BP
GO:0019903	protein phosphatase binding	9/100	132/16967	8.30191e-08	1.2431e-06	6.20919e-07	PTPN1/EGFR/HMGCR/PPARG/AKT1/MET/MAPK14/PIK3R1/JAK3	9	MF
GO:0032553	ribonucleotide binding	30/100	1804/16967	8.57786e-08	1.25149e-06	6.25107e-07	EGFR/CDK4/SRC/ABCB1/AKT1/PIK3CG/PDE4D/ABCG2/KDR/PIK3CA/GSK3B/NOS2/MTOR/SYK/MET/PDE5A/ERN1/MAPK8/MAPK14/FLT1/FGFR1/MAPK1/JAK3/MAP2K1/IGF1R/PDGFRB/RET/PRKDC/PRKCD/KIF11	30	MF
GO:0071214	cellular response to abiotic stimulus	12/99	310/17910	1.40927e-07	1.2562e-06	4.68905e-07	EGFR/PTGS2/AKR1B1/AKT1/PARP1/MMP7/CASP3/MAPK8/MAPK14/PIK3R1/PTPN11/PTGER4	12	BP
GO:0104004	cellular response to environmental stimulus	12/99	310/17910	1.40927e-07	1.2562e-06	4.68905e-07	EGFR/PTGS2/AKR1B1/AKT1/PARP1/MMP7/CASP3/MAPK8/MAPK14/PIK3R1/PTPN11/PTGER4	12	BP
GO:0090066	regulation of anatomical structure size	14/99	442/17910	1.42216e-07	1.26526e-06	4.72288e-07	EGFR/PTGS2/CDK4/HMGCR/PPARD/AKT1/ALOX12/GSK3B/MTOR/SLC6A4/ADRA2A/RET/PRKCD/EDNRA	14	BP
GO:0097696	STAT cascade	9/99	150/17910	1.45248e-07	1.28837e-06	4.80915e-07	PTPN1/AKR1B1/TNF/IL2/F2/PTPN2/CYP1B1/JAK3/RET	9	BP
GO:0031326	regulation of cellular biosynthetic process	46/99	4060/17910	1.45677e-07	1.28837e-06	4.80915e-07	ESR2/EGFR/PTGS2/ESR1/CDK4/AR/PPARA/TERT/SRC/PPARG/PPARD/MMP8/FABP4/FABP5/AKT1/PARP1/NR3C1/GSK3B/NR1H3/MTOR/TNF/SYK/IL2/MET/NR1H4/PTPN2/MAPK8/CYP1B1/VDR/MAPK14/PIK3R1/ELANE/FGFR1/MAPK1/TLR9/JAK3/MAP2K1/PDGFRB/RET/AHR/HDAC9/PRKDC/PRKCD/MMP12/DRD2/NR1H2	46	BP
GO:1900274	regulation of phospholipase C activity	6/99	44/17910	1.45785e-07	1.28837e-06	4.80915e-07	EGFR/ESR1/FLT1/FGFR1/PDGFRB/EDNRA	6	BP
GO:0009914	hormone transport	12/99	311/17910	1.45921e-07	1.28837e-06	4.80915e-07	EGFR/HMGCR/PPARD/NOS2/TNF/NR1H4/CNR1/ADRA2A/FGFR1/PTPN11/DRD2/CPT1A	12	BP
GO:0043086	negative regulation of catalytic activity	18/99	756/17910	1.49698e-07	1.31921e-06	4.92427e-07	PTPN1/PTGS2/HMGCR/SRC/PPARG/FABP4/AKT1/GSK3B/TNF/CASP3/MMP9/FABP1/PTPN2/CNR1/TLR9/IGF1R/HDAC9/PRKCD	18	BP
GO:0005158	insulin receptor binding	5/100	20/16967	9.29225e-08	1.32182e-06	6.60239e-07	PTPN1/SRC/PIK3R1/PTPN11/IGF1R	5	MF
GO:0001890	placenta development	9/99	151/17910	1.53755e-07	1.35241e-06	5.04817e-07	EGFR/PTGS2/PPARG/PPARD/AKT1/VDR/MAPK14/MAPK1/MAP2K1	9	BP
GO:0044877	protein-containing complex binding	21/100	938/16967	9.94526e-08	1.38021e-06	6.89402e-07	PTPN1/ACHE/EGFR/CDK4/PPARA/SRC/KDR/MTOR/SYK/SLC6A4/CASP3/MMP9/PTPN2/ADRA2A/PIK3R1/MMP14/MMP13/PTPN11/IGF1R/AHR/MMP12	21	MF
GO:0030073	insulin secretion	10/99	200/17910	1.5829e-07	1.38967e-06	5.18727e-07	HMGCR/PPARD/NOS2/TNF/NR1H4/CNR1/ADRA2A/PTPN11/DRD2/CPT1A	10	BP
GO:0019199	transmembrane receptor protein kinase activity	7/100	65/16967	1.0513e-07	1.42426e-06	7.11404e-07	EGFR/KDR/FLT1/FGFR1/IGF1R/PDGFRB/RET	7	MF
GO:1990845	adaptive thermogenesis	9/99	152/17910	1.62692e-07	1.42563e-06	5.32148e-07	ACHE/FABP4/FABP5/NR1H3/SYK/LNPEP/SCD/IGF1R/NR1H2	9	BP
GO:0038183	bile acid signaling pathway	3/99	3/17910	1.6384e-07	1.43298e-06	5.34894e-07	NR1H4/GPBAR1/VDR	3	BP
GO:0006508	proteolysis	27/99	1645/17910	1.65678e-07	1.44635e-06	5.39882e-07	PTGS2/ESR1/AR/MMP1/MMP3/XDH/SRC/PPARG/MMP8/AKT1/PARP1/MMP7/ALOX12/GSK3B/TNF/MMP2/CASP3/F2/MMP9/FABP1/ADRA2A/MAPK14/MMP14/ELANE/MMP13/RET/MMP12	27	BP
GO:1903531	negative regulation of secretion by cell	10/99	202/17910	1.7367e-07	1.51327e-06	5.64864e-07	HMGCR/NR1H3/TNF/NR1H4/CNR1/ADRA2A/PTPN11/PTGER4/HDAC9/DRD2	10	BP
GO:0046620	regulation of organ growth	8/99	111/17910	1.80887e-07	1.57321e-06	5.87236e-07	PPARA/AKT1/MTOR/SLC6A4/G6PD/MAPK14/FGFR1/MAPK1	8	BP
GO:0032800	receptor biosynthetic process	5/99	24/17910	1.8225e-07	1.58211e-06	5.9056e-07	ACHE/PPARA/PPARG/NR1H3/TNF	5	BP
GO:0050867	positive regulation of cell activation	12/99	319/17910	1.91921e-07	1.66291e-06	6.20719e-07	SRC/MMP8/AKT1/MIF/PIK3CA/SYK/IL2/PIK3R1/MMP14/PTPN11/TLR9/PDGFRB	12	BP
GO:0031960	response to corticosteroid	9/99	155/17910	1.92272e-07	1.66291e-06	6.20719e-07	EGFR/PTGS2/SRC/PARP1/NR3C1/HSD11B2/TNF/CASP3/BCHE	9	BP
GO:0006809	nitric oxide biosynthetic process	7/99	76/17910	2.03624e-07	1.75772e-06	6.5611e-07	PTGS2/MMP8/AKT1/NOS2/MTOR/TNF/CYP1B1	7	BP
GO:0045934	negative regulation of nucleobase-containing compound metabolic process	24/99	1342/17910	2.03991e-07	1.75772e-06	6.5611e-07	ESR2/ESR1/AR/PPARA/TERT/SRC/PPARG/PPARD/FABP4/PARP1/NR3C1/NR1H3/MTOR/TNF/NR1H4/PTPN2/VDR/MAPK14/ELANE/FGFR1/AHR/HDAC9/MMP12/NR1H2	24	BP
GO:0030183	B cell differentiation	8/99	113/17910	2.07754e-07	1.78684e-06	6.66981e-07	SYK/PTPN2/PIK3R1/MMP14/TLR9/JAK3/HDAC9/PRKDC	8	BP
GO:0043062	extracellular structure organization	13/99	387/17910	2.11222e-07	1.81332e-06	6.76864e-07	MMP1/MMP3/MMP8/MMP7/KDR/TNF/MMP2/MMP9/CYP1B1/MMP14/ELANE/MMP13/MMP12	13	BP
GO:0042752	regulation of circadian rhythm	8/99	114/17910	2.22425e-07	1.90598e-06	7.11451e-07	PPARA/PPARG/GSK3B/NR1H3/MTOR/MAPK8/PRKDC/DRD2	8	BP
GO:0071260	cellular response to mechanical stimulus	7/99	77/17910	2.22981e-07	1.90723e-06	7.11918e-07	EGFR/PTGS2/AKT1/MMP7/MAPK8/PTPN11/PTGER4	7	BP
GO:0099177	regulation of trans-synaptic signaling	13/99	394/17910	2.59303e-07	2.21383e-06	8.26364e-07	ACHE/EGFR/PTGS2/SRC/FABP5/GSK3B/MTOR/TNF/SLC6A4/CNR1/MAPK1/BCHE/DRD2	13	BP
GO:0097756	negative regulation of blood vessel diameter	7/99	79/17910	2.66374e-07	2.27003e-06	8.47343e-07	EGFR/PTGS2/HMGCR/AKT1/SLC6A4/ADRA2A/EDNRA	7	BP
GO:2001242	regulation of intrinsic apoptotic signaling pathway	9/99	163/17910	2.95117e-07	2.51038e-06	9.37058e-07	PTPN1/PTGS2/SRC/AKT1/PARP1/MIF/MMP9/PTPN2/MCL1	9	BP
GO:0017144	drug metabolic process	18/99	792/17910	2.97662e-07	2.52741e-06	9.43415e-07	ACHE/EGFR/PTGS2/AKR1B1/PPARA/MMP3/MMP8/AKT1/PARP1/NOS2/MTOR/TNF/CYP2C19/ALDH2/CYP1B1/COMT/BCHE/DRD2	18	BP
GO:0051348	negative regulation of transferase activity	11/99	271/17910	3.01973e-07	2.55935e-06	9.55337e-07	PTPN1/HMGCR/SRC/PPARG/FABP4/AKT1/GSK3B/CASP3/PTPN2/IGF1R/PRKCD	11	BP
GO:0033135	regulation of peptidyl-serine phosphorylation	8/99	119/17910	3.09871e-07	2.62151e-06	9.78541e-07	EGFR/PTGS2/AKT1/PDE4D/MIF/PIK3CA/TNF/RET	8	BP
GO:0038181	bile acid receptor activity	3/100	3/16967	1.98666e-07	2.62886e-06	1.31309e-06	NR1H4/GPBAR1/VDR	3	MF
GO:0046209	nitric oxide metabolic process	7/99	81/17910	3.16668e-07	2.67415e-06	9.9819e-07	PTGS2/MMP8/AKT1/NOS2/MTOR/TNF/CYP1B1	7	BP
GO:0010556	regulation of macromolecule biosynthetic process	44/99	3877/17910	3.24349e-07	2.73405e-06	1.02055e-06	ESR2/EGFR/ESR1/CDK4/AR/PPARA/TERT/SRC/PPARG/PPARD/FABP4/AKT1/PARP1/KDR/NR3C1/GSK3B/NR1H3/MTOR/TNF/SYK/IL2/MET/NR1H4/PTPN2/MAPK8/CYP1B1/VDR/MAPK14/PIK3R1/ELANE/FGFR1/MAPK1/TLR9/JAK3/MAP2K1/PDGFRB/RET/AHR/HDAC9/PRKDC/PRKCD/MMP12/DRD2/NR1H2	44	BP
GO:0046425	regulation of JAK-STAT cascade	8/99	120/17910	3.30507e-07	2.78092e-06	1.03804e-06	AKR1B1/TNF/IL2/F2/PTPN2/CYP1B1/JAK3/RET	8	BP
GO:0034654	nucleobase-containing compound biosynthetic process	45/99	4029/17910	3.45174e-07	2.89909e-06	1.08215e-06	ESR2/EGFR/PTGS2/ESR1/CDK4/AR/PPARA/TERT/XDH/SRC/PPARG/PPARD/FABP4/AKT1/PDE4D/PARP1/NR3C1/NR1H3/MTOR/TNF/SYK/IL2/MET/PDE5A/NR1H4/PTPN2/MAPK8/CYP1B1/VDR/SCD/MAPK14/PIK3R1/ELANE/FGFR1/MAPK1/TLR9/MAP2K1/PDGFRB/RET/AHR/HDAC9/PRKDC/MMP12/DRD2/NR1H2	45	BP
GO:0048609	multicellular organismal reproductive process	18/99	801/17910	3.51314e-07	2.94534e-06	1.09942e-06	EGFR/PTGS2/ESR1/AR/AKR1B1/SRC/PPARD/AKT1/MMP7/MTOR/SLC6A4/CASP3/PDE5A/CNR1/VDR/COMT/MAPK1/PTPN11	18	BP
GO:0048146	positive regulation of fibroblast proliferation	6/99	51/17910	3.60518e-07	3.01707e-06	1.12619e-06	EGFR/ESR1/CDK4/MIF/PDGFRB/PRKDC	6	BP
GO:0045087	innate immune response	19/99	893/17910	3.65246e-07	3.05115e-06	1.13891e-06	PTPN1/ESR1/SRC/PPARG/PIK3CG/MIF/NOS2/NR1H3/SYK/NR1H4/PTPN2/PTPN11/TLR9/JAK3/PRKDC/PRKCD/MMP12/DRD2/NR1H2	19	BP
GO:0045892	negative regulation of transcription, DNA-templated	21/99	1083/17910	3.72406e-07	3.10538e-06	1.15916e-06	ESR2/ESR1/AR/PPARA/SRC/PPARG/PPARD/FABP4/PARP1/NR3C1/NR1H3/TNF/NR1H4/PTPN2/VDR/ELANE/FGFR1/AHR/HDAC9/MMP12/NR1H2	21	BP
GO:0034763	negative regulation of transmembrane transport	8/99	122/17910	3.75329e-07	3.12416e-06	1.16617e-06	FABP5/AKT1/MTOR/TNF/MMP9/ADRA2A/TLR9/DRD2	8	BP
GO:0022408	negative regulation of cell-cell adhesion	9/99	169/17910	4.00859e-07	3.32477e-06	1.24105e-06	PPARA/AKT1/ALOX12/IL2/CASP3/PDE5A/PTPN2/JAK3/PRKCD	9	BP
GO:0046328	regulation of JNK cascade	9/99	169/17910	4.00859e-07	3.32477e-06	1.24105e-06	PTPN1/EGFR/MMP8/AKT1/TNF/SYK/ERN1/TLR9/IGF1R	9	BP
GO:2001057	reactive nitrogen species metabolic process	7/99	84/17910	4.06958e-07	3.36935e-06	1.25769e-06	PTGS2/MMP8/AKT1/NOS2/MTOR/TNF/CYP1B1	7	BP
GO:0019637	organophosphate metabolic process	21/99	1090/17910	4.14043e-07	3.42192e-06	1.27731e-06	ACHE/PTGS2/PPARA/HMGCR/XDH/SRC/PPARD/FABP5/PIK3CG/PDE4D/PARP1/PIK3CA/G6PD/PDE5A/NR1H4/SCD/PIK3R1/FLT1/MAPK1/PDGFRB/PRKCD	21	BP
GO:0051054	positive regulation of DNA metabolic process	10/99	222/17910	4.16195e-07	3.4336e-06	1.28167e-06	EGFR/SRC/AKT1/PARP1/IL2/FGFR1/MAPK1/PDGFRB/PRKDC/PRKCD	10	BP
GO:0032555	purine ribonucleotide binding	29/100	1790/16967	2.65697e-07	3.43595e-06	1.71623e-06	EGFR/CDK4/SRC/ABCB1/AKT1/PIK3CG/PDE4D/ABCG2/KDR/PIK3CA/GSK3B/MTOR/SYK/MET/PDE5A/ERN1/MAPK8/MAPK14/FLT1/FGFR1/MAPK1/JAK3/MAP2K1/IGF1R/PDGFRB/RET/PRKDC/PRKCD/KIF11	29	MF
GO:0038110	interleukin-2-mediated signaling pathway	4/99	12/17910	4.20244e-07	3.45775e-06	1.29069e-06	SYK/IL2/PTPN2/JAK3	4	BP
GO:0032504	multicellular organism reproduction	18/99	811/17910	4.21188e-07	3.45775e-06	1.29069e-06	EGFR/PTGS2/ESR1/AR/AKR1B1/SRC/PPARD/AKT1/MMP7/MTOR/SLC6A4/CASP3/PDE5A/CNR1/VDR/COMT/MAPK1/PTPN11	18	BP
GO:0050728	negative regulation of inflammatory response	9/99	170/17910	4.21351e-07	3.45775e-06	1.29069e-06	PPARA/PPARG/NR1H3/IL2/F2/PTPN2/ELANE/PTGER4/PRKCD	9	BP
GO:2001234	negative regulation of apoptotic signaling pathway	10/99	223/17910	4.3376e-07	3.55332e-06	1.32636e-06	PTPN1/PTGS2/AR/TERT/SRC/AKT1/MIF/TNF/MMP9/MCL1	10	BP
GO:0070542	response to fatty acid	7/99	85/17910	4.4149e-07	3.61028e-06	1.34762e-06	PTGS2/CDK4/SRC/PPARG/AKT1/NR1H4/CPT1A	7	BP
GO:0017076	purine nucleotide binding	29/100	1798/16967	2.9208e-07	3.64221e-06	1.81925e-06	EGFR/CDK4/SRC/ABCB1/AKT1/PIK3CG/PDE4D/ABCG2/KDR/PIK3CA/GSK3B/MTOR/SYK/MET/PDE5A/ERN1/MAPK8/MAPK14/FLT1/FGFR1/MAPK1/JAK3/MAP2K1/IGF1R/PDGFRB/RET/PRKDC/PRKCD/KIF11	29	MF
GO:0008237	metallopeptidase activity	9/100	153/16967	2.9445e-07	3.64221e-06	1.81925e-06	MMP1/MMP3/MMP7/MMP2/MMP9/LNPEP/MMP14/MMP13/MMP12	9	MF
GO:0051170	import into nucleus	8/99	125/17910	4.52287e-07	3.69209e-06	1.37816e-06	PTGS2/AKT1/SYK/MAPK14/PIK3R1/MAPK1/PRKCD/MMP12	8	BP
GO:0033138	positive regulation of peptidyl-serine phosphorylation	7/99	86/17910	4.78452e-07	3.89202e-06	1.45279e-06	EGFR/PTGS2/AKT1/MIF/PIK3CA/TNF/RET	7	BP
GO:0048145	regulation of fibroblast proliferation	7/99	86/17910	4.78452e-07	3.89202e-06	1.45279e-06	EGFR/ESR1/CDK4/PPARG/MIF/PDGFRB/PRKDC	7	BP
GO:1903034	regulation of response to wounding	9/99	173/17910	4.8838e-07	3.96585e-06	1.48035e-06	HMGCR/PPARD/ALOX12/MTOR/SYK/F2/ADRA2A/MAP2K1/PRKCD	9	BP
GO:0022603	regulation of anatomical structure morphogenesis	21/99	1102/17910	4.95514e-07	4.01677e-06	1.49935e-06	PTGS2/ESR1/AR/TERT/XDH/SRC/PPARG/KDR/ALOX12/GSK3B/MTOR/TNF/F2/CYP1B1/VDR/MAPK14/FLT1/FGFR1/MAP2K1/RET/HDAC9	21	BP
GO:0042063	gliogenesis	11/99	285/17910	4.9826e-07	4.03201e-06	1.50504e-06	EGFR/TERT/PPARG/AKT1/MTOR/TNF/F2/MMP14/MAPK1/PTPN11/MAP2K1	11	BP
GO:0048144	fibroblast proliferation	7/99	87/17910	5.17982e-07	4.18432e-06	1.5619e-06	EGFR/ESR1/CDK4/PPARG/MIF/PDGFRB/PRKDC	7	BP
GO:0022411	cellular component disassembly	14/99	492/17910	5.2004e-07	4.19367e-06	1.56539e-06	MMP1/MMP3/MMP8/MMP7/GSK3B/TNF/MMP2/CASP3/MMP9/MMP14/ELANE/MMP13/IGF1R/MMP12	14	BP
GO:0000122	negative regulation of transcription by RNA polymerase II	17/99	735/17910	5.21636e-07	4.19926e-06	1.56747e-06	ESR2/ESR1/AR/PPARA/PPARG/PPARD/PARP1/NR3C1/NR1H3/TNF/NR1H4/PTPN2/VDR/ELANE/FGFR1/HDAC9/MMP12	17	BP
GO:0015850	organic hydroxy compound transport	10/99	228/17910	5.31703e-07	4.27291e-06	1.59496e-06	PPARG/NR1H3/SYK/SLC6A4/NR1H4/CNR1/ADRA2A/PTPN11/DRD2/NR1H2	10	BP
GO:0018130	heterocycle biosynthetic process	45/99	4089/17910	5.38061e-07	4.31655e-06	1.61125e-06	ESR2/EGFR/PTGS2/ESR1/CDK4/AR/PPARA/TERT/XDH/SRC/PPARG/PPARD/FABP4/AKT1/PDE4D/PARP1/NR3C1/NR1H3/MTOR/TNF/SYK/IL2/MET/PDE5A/NR1H4/PTPN2/MAPK8/CYP1B1/VDR/SCD/MAPK14/PIK3R1/ELANE/FGFR1/MAPK1/TLR9/MAP2K1/PDGFRB/RET/AHR/HDAC9/PRKDC/MMP12/DRD2/NR1H2	45	BP
GO:1904892	regulation of STAT cascade	8/99	129/17910	5.75618e-07	4.6099e-06	1.72075e-06	AKR1B1/TNF/IL2/F2/PTPN2/CYP1B1/JAK3/RET	8	BP
GO:0019438	aromatic compound biosynthetic process	45/99	4099/17910	5.78776e-07	4.62722e-06	1.72722e-06	ESR2/EGFR/PTGS2/ESR1/CDK4/AR/PPARA/TERT/XDH/SRC/PPARG/PPARD/FABP4/AKT1/PDE4D/PARP1/NR3C1/NR1H3/MTOR/TNF/SYK/IL2/MET/PDE5A/NR1H4/PTPN2/MAPK8/CYP1B1/VDR/SCD/MAPK14/PIK3R1/ELANE/FGFR1/MAPK1/TLR9/MAP2K1/PDGFRB/RET/AHR/HDAC9/PRKDC/MMP12/DRD2/NR1H2	45	BP
GO:0043112	receptor metabolic process	9/99	177/17910	5.92016e-07	4.72496e-06	1.7637e-06	PTPN1/ACHE/PPARA/PPARG/NR1H3/TNF/SYK/CXCR1/DRD2	9	BP
GO:0019433	triglyceride catabolic process	5/99	30/17910	5.95204e-07	4.74227e-06	1.77016e-06	FABP4/FABP5/PIK3CG/FABP1/FABP2	5	BP
GO:0010745	negative regulation of macrophage derived foam cell differentiation	4/99	13/17910	6.04445e-07	4.79129e-06	1.78846e-06	PPARA/PPARG/NR1H3/NR1H2	4	BP
GO:0071352	cellular response to interleukin-2	4/99	13/17910	6.04445e-07	4.79129e-06	1.78846e-06	SYK/IL2/PTPN2/JAK3	4	BP
GO:1900103	positive regulation of endoplasmic reticulum unfolded protein response	4/99	13/17910	6.04445e-07	4.79129e-06	1.78846e-06	PTPN1/PTPN2/ERN1/PIK3R1	4	BP
GO:0061138	morphogenesis of a branching epithelium	9/99	178/17910	6.20721e-07	4.91193e-06	1.83349e-06	ESR1/AR/SRC/TNF/MET/VDR/MMP14/FGFR1/EDNRA	9	BP
GO:0097305	response to alcohol	10/99	232/17910	6.23495e-07	4.92551e-06	1.83856e-06	CDK4/HMGCR/PPARG/AKT1/PARP1/IL2/G6PD/CNR1/AHR/DRD2	10	BP
GO:1901615	organic hydroxy compound metabolic process	14/99	500/17910	6.30606e-07	4.97324e-06	1.85638e-06	AKR1B1/HMGCR/PPARD/ALOX12/TNF/G6PD/NR1H4/ALDH2/CYP1B1/VDR/SCD/COMT/FGFR1/DRD2	14	BP
GO:0071398	cellular response to fatty acid	6/99	56/17910	6.35653e-07	5.00455e-06	1.86807e-06	CDK4/SRC/PPARG/AKT1/NR1H4/CPT1A	6	BP
GO:0004175	endopeptidase activity	12/100	322/16967	4.19771e-07	5.08191e-06	2.53837e-06	MMP1/MMP3/MMP8/MMP7/MMP2/CASP3/F2/MMP9/MMP14/ELANE/MMP13/MMP12	12	MF
GO:0010632	regulation of epithelial cell migration	11/99	294/17910	6.77449e-07	5.32461e-06	1.98754e-06	PTGS2/SRC/PPARG/AKT1/KDR/ALOX12/MTOR/MET/MMP9/FGFR1/HDAC9	11	BP
GO:0051090	regulation of DNA-binding transcription factor activity	13/99	429/17910	6.80422e-07	5.33896e-06	1.99289e-06	ESR2/ESR1/AR/PPARG/AKT1/TNF/SYK/NR1H4/MAPK8/CYP1B1/MAPK14/MAPK1/TLR9	13	BP
GO:0010518	positive regulation of phospholipase activity	6/99	57/17910	7.0728e-07	5.52176e-06	2.06113e-06	EGFR/ESR1/FLT1/FGFR1/PDGFRB/EDNRA	6	BP
GO:0045824	negative regulation of innate immune response	6/99	57/17910	7.0728e-07	5.52176e-06	2.06113e-06	PPARG/NR1H3/PTPN2/MMP12/DRD2/NR1H2	6	BP
GO:0046686	response to cadmium ion	6/99	57/17910	7.0728e-07	5.52176e-06	2.06113e-06	EGFR/TERT/AKT1/MMP9/MAPK8/MAPK1	6	BP
GO:0042562	hormone binding	7/100	81/16967	4.86258e-07	5.76419e-06	2.87916e-06	ACHE/AR/SHBG/NR3C1/VDR/PIK3R1/IGF1R	7	MF
GO:0017171	serine hydrolase activity	9/100	163/16967	5.03444e-07	5.84612e-06	2.92009e-06	ACHE/MMP1/MMP3/MMP8/MMP7/MMP2/F2/MMP9/ELANE	9	MF
GO:0023061	signal release	13/99	433/17910	7.55209e-07	5.88607e-06	2.19712e-06	EGFR/HMGCR/PPARD/GSK3B/NOS2/TNF/NR1H4/CNR1/ADRA2A/FGFR1/PTPN11/DRD2/CPT1A	13	BP
GO:0036473	cell death in response to oxidative stress	7/99	92/17910	7.59308e-07	5.90812e-06	2.20535e-06	MMP3/AKT1/PARP1/MET/MCL1/CYP1B1/PRKCD	7	BP
GO:0009314	response to radiation	13/99	435/17910	7.95288e-07	6.17776e-06	2.30599e-06	EGFR/PTGS2/HMGCR/AKT1/PARP1/MTOR/CASP3/MAPK8/MAPK14/PIK3R1/ELANE/PRKDC/DRD2	13	BP
GO:0005975	carbohydrate metabolic process	15/99	589/17910	7.99614e-07	6.201e-06	2.31467e-06	AKR1B1/PPARA/SRC/PPARD/FABP5/AKT1/PIK3CA/GSK3B/MTOR/TNF/G6PD/PTPN2/ALDH2/MAPK14/CPT1A	15	BP
GO:0044070	regulation of anion transport	7/99	93/17910	8.17428e-07	6.31809e-06	2.35838e-06	ABCB1/AKT1/MIF/MTOR/SYK/FGFR1/PRKCD	7	BP
GO:0048010	vascular endothelial growth factor receptor signaling pathway	7/99	93/17910	8.17428e-07	6.31809e-06	2.35838e-06	PTPN1/SRC/KDR/PIK3CA/MAPK14/PIK3R1/FLT1	7	BP
GO:1903507	negative regulation of nucleic acid-templated transcription	21/99	1137/17910	8.24738e-07	6.36402e-06	2.37552e-06	ESR2/ESR1/AR/PPARA/SRC/PPARG/PPARD/FABP4/PARP1/NR3C1/NR1H3/TNF/NR1H4/PTPN2/VDR/ELANE/FGFR1/AHR/HDAC9/MMP12/NR1H2	21	BP
GO:2000113	negative regulation of cellular macromolecule biosynthetic process	23/99	1343/17910	8.30046e-07	6.39164e-06	2.38583e-06	ESR2/ESR1/AR/PPARA/SRC/PPARG/PPARD/FABP4/PARP1/NR3C1/GSK3B/NR1H3/TNF/NR1H4/PTPN2/VDR/ELANE/FGFR1/JAK3/AHR/HDAC9/MMP12/NR1H2	23	BP
GO:0016192	vesicle-mediated transport	28/99	1899/17910	8.31065e-07	6.39164e-06	2.38583e-06	PTPN1/ALOX5/ACHE/SRC/PPARG/MMP8/FABP5/PIK3CG/MIF/PIK3CA/GSK3B/NR1H3/TNF/SYK/F2/MMP9/CNR1/ADRA2A/MAPK14/PIK3R1/ELANE/CXCR1/MAPK1/MAP2K1/PRKCD/KIF11/DRD2/NR1H2	28	BP
GO:0071276	cellular response to cadmium ion	5/99	32/17910	8.33758e-07	6.40178e-06	2.38961e-06	EGFR/AKT1/MMP9/MAPK8/MAPK1	5	BP
GO:0071363	cellular response to growth factor stimulus	16/99	674/17910	8.3602e-07	6.40857e-06	2.39215e-06	PTPN1/EGFR/XDH/SRC/AKT1/PARP1/KDR/NR3C1/CASP3/ERN1/MAPK14/FLT1/FGFR1/MAPK1/PTPN11/PDGFRB	16	BP
GO:0010885	regulation of cholesterol storage	4/99	14/17910	8.42636e-07	6.42752e-06	2.39922e-06	PPARA/PPARG/NR1H3/NR1H2	4	BP
GO:0035791	platelet-derived growth factor receptor-beta signaling pathway	4/99	14/17910	8.42636e-07	6.42752e-06	2.39922e-06	PTPN1/SRC/PTPN2/PDGFRB	4	BP
GO:0070669	response to interleukin-2	4/99	14/17910	8.42636e-07	6.42752e-06	2.39922e-06	SYK/IL2/PTPN2/JAK3	4	BP
GO:1902679	negative regulation of RNA biosynthetic process	21/99	1139/17910	8.48566e-07	6.46215e-06	2.41215e-06	ESR2/ESR1/AR/PPARA/SRC/PPARG/PPARD/FABP4/PARP1/NR3C1/NR1H3/TNF/NR1H4/PTPN2/VDR/ELANE/FGFR1/AHR/HDAC9/MMP12/NR1H2	21	BP
GO:0051098	regulation of binding	12/99	368/17910	8.78326e-07	6.663e-06	2.48712e-06	PPARA/TERT/SRC/PPARG/MMP8/AKT1/PARP1/GSK3B/MET/MMP9/MAPK8/PRKCD	12	BP
GO:0001676	long-chain fatty acid metabolic process	7/99	94/17910	8.79235e-07	6.663e-06	2.48712e-06	ALOX5/PTGS1/PTGS2/ALOX12/CYP2C19/CYP1B1/CPT1A	7	BP
GO:0009062	fatty acid catabolic process	7/99	94/17910	8.79235e-07	6.663e-06	2.48712e-06	PPARA/PPARD/AKT1/MTOR/FABP1/CNR1/CPT1A	7	BP
GO:2000112	regulation of cellular macromolecule biosynthetic process	42/99	3725/17910	8.86124e-07	6.70429e-06	2.50253e-06	ESR2/EGFR/ESR1/CDK4/AR/PPARA/TERT/SRC/PPARG/PPARD/FABP4/AKT1/PARP1/NR3C1/GSK3B/NR1H3/MTOR/TNF/SYK/IL2/MET/NR1H4/PTPN2/MAPK8/CYP1B1/VDR/MAPK14/PIK3R1/ELANE/FGFR1/MAPK1/TLR9/JAK3/MAP2K1/PDGFRB/RET/AHR/HDAC9/PRKDC/MMP12/DRD2/NR1H2	42	BP
GO:0009411	response to UV	8/99	137/17910	9.10305e-07	6.87605e-06	2.56665e-06	EGFR/PTGS2/AKT1/PARP1/CASP3/MAPK8/PIK3R1/ELANE	8	BP
GO:0046324	regulation of glucose import	6/99	60/17910	9.6283e-07	7.24927e-06	2.70596e-06	TERT/AKT1/TNF/MAPK14/PIK3R1/PTPN11	6	BP
GO:0046824	positive regulation of nucleocytoplasmic transport	6/99	60/17910	9.6283e-07	7.24927e-06	2.70596e-06	PTGS2/GSK3B/MAPK14/PIK3R1/MAPK1/PRKCD	6	BP
GO:0002696	positive regulation of leukocyte activation	11/99	305/17910	9.72019e-07	7.30663e-06	2.72737e-06	SRC/MMP8/AKT1/MIF/PIK3CA/SYK/IL2/PIK3R1/MMP14/PTPN11/TLR9	11	BP
GO:0032094	response to food	5/99	33/17910	9.78354e-07	7.34239e-06	2.74072e-06	PPARA/AKT1/HSD11B2/MTOR/G6PD	5	BP
GO:0002366	leukocyte activation involved in immune response	16/99	684/17910	1.01452e-06	7.60156e-06	2.83746e-06	ALOX5/MMP8/FABP5/PIK3CG/MIF/MTOR/SYK/IL2/MMP9/MAPK14/ELANE/CXCR1/MAPK1/JAK3/PTGER4/PRKCD	16	BP
GO:0051224	negative regulation of protein transport	9/99	189/17910	1.02536e-06	7.67045e-06	2.86318e-06	HMGCR/NR1H3/TNF/NR1H4/ADRA2A/PTPN11/PTGER4/HDAC9/DRD2	9	BP
GO:0009416	response to light stimulus	11/99	307/17910	1.03628e-06	7.72729e-06	2.88439e-06	EGFR/PTGS2/HMGCR/AKT1/PARP1/MTOR/CASP3/MAPK8/PIK3R1/ELANE/DRD2	11	BP
GO:0050863	regulation of T cell activation	11/99	307/17910	1.03628e-06	7.72729e-06	2.88439e-06	SRC/AKT1/PIK3CA/SYK/IL2/CASP3/PDE5A/PTPN2/PIK3R1/PTPN11/JAK3	11	BP
GO:0006694	steroid biosynthetic process	9/99	190/17910	1.07148e-06	7.97419e-06	2.97655e-06	HSD11B1/AKR1B1/HMGCR/HSD11B2/TNF/G6PD/NR1H4/VDR/SCD	9	BP
GO:0017038	protein import	8/99	140/17910	1.07282e-06	7.97419e-06	2.97655e-06	PTGS2/AKT1/SYK/MAPK14/PIK3R1/MAPK1/PRKCD/MMP12	8	BP
GO:0002263	cell activation involved in immune response	16/99	688/17910	1.09509e-06	8.12671e-06	3.03349e-06	ALOX5/MMP8/FABP5/PIK3CG/MIF/MTOR/SYK/IL2/MMP9/MAPK14/ELANE/CXCR1/MAPK1/JAK3/PTGER4/PRKCD	16	BP
GO:0043276	anoikis	5/99	34/17910	1.14203e-06	8.46156e-06	3.15848e-06	SRC/AKT1/PIK3CA/MTOR/MCL1	5	BP
GO:0046321	positive regulation of fatty acid oxidation	4/99	15/17910	1.14418e-06	8.46401e-06	3.15939e-06	PPARA/PPARG/FABP1/CPT1A	4	BP
GO:0002009	morphogenesis of an epithelium	14/99	527/17910	1.17703e-06	8.69317e-06	3.24493e-06	EGFR/ESR1/AR/SRC/ALOX12/MTOR/TNF/MET/VDR/MMP14/FGFR1/RET/EDNRA/MMP12	14	BP
GO:1904950	negative regulation of establishment of protein localization	9/99	193/17910	1.22074e-06	9.00178e-06	3.36013e-06	HMGCR/NR1H3/TNF/NR1H4/ADRA2A/PTPN11/PTGER4/HDAC9/DRD2	9	BP
GO:1901214	regulation of neuron death	11/99	313/17910	1.25211e-06	9.21848e-06	3.44101e-06	PPARA/TERT/AKT1/PARP1/PIK3CA/GSK3B/MTOR/TNF/CASP3/G6PD/MCL1	11	BP
GO:0061041	regulation of wound healing	8/99	143/17910	1.25947e-06	9.25801e-06	3.45577e-06	HMGCR/PPARD/ALOX12/MTOR/SYK/F2/ADRA2A/PRKCD	8	BP
GO:0071241	cellular response to inorganic substance	9/99	194/17910	1.27434e-06	9.35252e-06	3.49105e-06	EGFR/PTGS2/MMP3/FABP4/AKT1/PARP1/MMP9/MAPK8/MAPK1	9	BP
GO:0001893	maternal placenta development	5/99	35/17910	1.32655e-06	9.71234e-06	3.62536e-06	PTGS2/PPARD/AKT1/VDR/MAPK1	5	BP
GO:0043271	negative regulation of ion transport	8/99	144/17910	1.32754e-06	9.71234e-06	3.62536e-06	PTGS2/AKT1/MTOR/MMP9/CNR1/ADRA2A/TLR9/DRD2	8	BP
GO:0046822	regulation of nucleocytoplasmic transport	7/99	100/17910	1.33841e-06	9.77648e-06	3.6493e-06	PTGS2/GSK3B/MAPK14/PIK3R1/MAPK1/PTPN11/PRKCD	7	BP
GO:0043281	regulation of cysteine-type endopeptidase activity involved in apoptotic process	9/99	196/17910	1.38765e-06	1.01157e-05	3.77592e-06	PTGS2/XDH/SRC/PPARG/AKT1/ALOX12/TNF/MMP9/FABP1	9	BP
GO:0022008	neurogenesis	24/99	1492/17910	1.3892e-06	1.01157e-05	3.77592e-06	EGFR/TERT/SRC/PPARG/AKT1/PIK3CA/GSK3B/MTOR/TNF/SLC6A4/IL2/CASP3/F2/CNR1/PIK3R1/MMP14/FGFR1/MAPK1/PTPN11/BCHE/MAP2K1/RET/HDAC9/DRD2	24	BP
GO:0019915	lipid storage	6/99	64/17910	1.41647e-06	1.02821e-05	3.83804e-06	PPARA/PPARG/NR1H3/TNF/PTPN2/NR1H2	6	BP
GO:0032768	regulation of monooxygenase activity	6/99	64/17910	1.41647e-06	1.02821e-05	3.83804e-06	EGFR/TERT/AKT1/TNF/CNR1/VDR	6	BP
GO:0018107	peptidyl-threonine phosphorylation	7/99	101/17910	1.43163e-06	1.0376e-05	3.87307e-06	AKT1/GSK3B/MTOR/MAPK8/MAPK1/MAP2K1/PRKCD	7	BP
GO:0004222	metalloendopeptidase activity	7/100	89/16967	9.2725e-07	1.05521e-05	5.27068e-06	MMP1/MMP7/MMP2/MMP9/MMP14/MMP13/MMP12	7	MF
GO:0072330	monocarboxylic acid biosynthetic process	11/99	318/17910	1.46125e-06	1.05742e-05	3.94706e-06	ALOX5/PTGS1/PTGS2/PPARA/FABP5/MIF/ALOX12/NR1H3/NR1H4/SCD/NR1H2	11	BP
GO:0048754	branching morphogenesis of an epithelial tube	8/99	146/17910	1.47313e-06	1.06436e-05	3.97297e-06	ESR1/AR/SRC/TNF/MET/VDR/MMP14/EDNRA	8	BP
GO:0070848	response to growth factor	16/99	704/17910	1.4785e-06	1.06603e-05	3.97922e-06	PTPN1/EGFR/XDH/SRC/AKT1/PARP1/KDR/NR3C1/CASP3/ERN1/MAPK14/FLT1/FGFR1/MAPK1/PTPN11/PDGFRB	16	BP
GO:0044703	multi-organism reproductive process	19/99	980/17910	1.48003e-06	1.06603e-05	3.97922e-06	PTGS2/ESR1/AR/AKR1B1/SRC/PPARD/AKT1/MMP7/HSD11B2/MTOR/MMP2/SLC6A4/PDE5A/MMP9/CNR1/LNPEP/VDR/COMT/MAPK1	19	BP
GO:0031406	carboxylic acid binding	9/100	176/16967	9.59117e-07	1.07007e-05	5.34492e-06	PPARG/PPARD/FABP4/FABP5/NOS2/NR1H4/FABP1/VDR/FABP2	9	MF
GO:0010878	cholesterol storage	4/99	16/17910	1.51911e-06	1.09249e-05	4.07797e-06	PPARA/PPARG/NR1H3/NR1H2	4	BP
GO:0001503	ossification	12/99	388/17910	1.52825e-06	1.09567e-05	4.08986e-06	ACHE/EGFR/PTGS2/AKT1/TNF/MMP2/MMP9/MAPK14/MMP14/MMP13/MAPK1/PTGER4	12	BP
GO:0045785	positive regulation of cell adhesion	12/99	388/17910	1.52825e-06	1.09567e-05	4.08986e-06	SRC/AKT1/KDR/PIK3CA/GSK3B/TNF/SYK/IL2/PIK3R1/ELANE/PTPN11/RET	12	BP
GO:0006801	superoxide metabolic process	6/99	65/17910	1.55359e-06	1.11213e-05	4.15128e-06	EGFR/ALOX12/NOS2/TNF/SYK/PRKCD	6	BP
GO:0043177	organic acid binding	9/100	178/16967	1.05406e-06	1.15338e-05	5.76103e-06	PPARG/PPARD/FABP4/FABP5/NOS2/NR1H4/FABP1/VDR/FABP2	9	MF
GO:0036041	long-chain fatty acid binding	4/100	14/16967	1.08669e-06	1.16665e-05	5.82733e-06	PPARG/PPARD/FABP4/FABP2	4	MF
GO:0051251	positive regulation of lymphocyte activation	10/99	258/17910	1.63529e-06	1.16882e-05	4.3629e-06	SRC/AKT1/MIF/PIK3CA/SYK/IL2/PIK3R1/MMP14/PTPN11/TLR9	10	BP
GO:0048699	generation of neurons	23/99	1398/17910	1.65834e-06	1.18347e-05	4.4176e-06	EGFR/TERT/SRC/PPARG/AKT1/PIK3CA/GSK3B/MTOR/TNF/SLC6A4/IL2/CASP3/F2/CNR1/PIK3R1/FGFR1/MAPK1/PTPN11/BCHE/MAP2K1/RET/HDAC9/DRD2	23	BP
GO:0007186	G protein-coupled receptor signaling pathway	20/99	1087/17910	1.67968e-06	1.19687e-05	4.46758e-06	ESR1/SRC/PPARG/AKT1/PIK3CG/PDE4D/PIK3CA/GSK3B/IL2/F2/MET/CNR1/GPBAR1/ADRA2A/PIK3R1/CXCR1/PDGFRB/PTGER4/EDNRA/DRD2	20	BP
GO:0060284	regulation of cell development	18/99	893/17910	1.68643e-06	1.19984e-05	4.47869e-06	PPARA/TERT/PPARG/AKT1/GSK3B/MTOR/TNF/SLC6A4/IL2/F2/G6PD/PDE5A/CNR1/FGFR1/MAP2K1/RET/HDAC9/DRD2	18	BP
GO:0010517	regulation of phospholipase activity	6/99	66/17910	1.70136e-06	1.20861e-05	4.51144e-06	EGFR/ESR1/FLT1/FGFR1/PDGFRB/EDNRA	6	BP
GO:0016202	regulation of striated muscle tissue development	8/99	149/17910	1.71693e-06	1.21782e-05	4.54579e-06	PPARA/HMGCR/MTOR/G6PD/MAPK14/FGFR1/MAPK1/HDAC9	8	BP
GO:0004252	serine-type endopeptidase activity	8/100	133/16967	1.1721e-06	1.23504e-05	6.16892e-06	MMP1/MMP3/MMP8/MMP7/MMP2/F2/MMP9/ELANE	8	MF
GO:0050804	modulation of chemical synaptic transmission	12/99	393/17910	1.74597e-06	1.23653e-05	4.61565e-06	ACHE/EGFR/PTGS2/SRC/GSK3B/MTOR/TNF/SLC6A4/CNR1/MAPK1/BCHE/DRD2	12	BP
GO:0042307	positive regulation of protein import into nucleus	5/99	37/17910	1.7657e-06	1.24294e-05	4.63955e-06	PTGS2/MAPK14/PIK3R1/MAPK1/PRKCD	5	BP
GO:0046326	positive regulation of glucose import	5/99	37/17910	1.7657e-06	1.24294e-05	4.63955e-06	TERT/AKT1/MAPK14/PIK3R1/PTPN11	5	BP
GO:0046461	neutral lipid catabolic process	5/99	37/17910	1.7657e-06	1.24294e-05	4.63955e-06	FABP4/FABP5/PIK3CG/FABP1/FABP2	5	BP
GO:0046464	acylglycerol catabolic process	5/99	37/17910	1.7657e-06	1.24294e-05	4.63955e-06	FABP4/FABP5/PIK3CG/FABP1/FABP2	5	BP
GO:0030098	lymphocyte differentiation	11/99	325/17910	1.8055e-06	1.26903e-05	4.73696e-06	MTOR/SYK/IL2/PTPN2/PIK3R1/MMP14/TLR9/JAK3/PTGER4/HDAC9/PRKDC	11	BP
GO:0061180	mammary gland epithelium development	6/99	67/17910	1.86041e-06	1.30565e-05	4.87366e-06	ESR1/AR/SRC/AKT1/VDR/MAPK1	6	BP
GO:0001558	regulation of cell growth	12/99	396/17910	1.88941e-06	1.32398e-05	4.94208e-06	ESR2/EGFR/PPARA/PPARG/PPARD/AKT1/GSK3B/MTOR/IL2/F2/G6PD/MMP14	12	BP
GO:0006355	regulation of transcription, DNA-templated	38/99	3266/17910	1.89222e-06	1.32398e-05	4.94208e-06	ESR2/EGFR/ESR1/AR/PPARA/TERT/SRC/PPARG/PPARD/FABP4/AKT1/PARP1/NR3C1/NR1H3/MTOR/TNF/SYK/IL2/MET/NR1H4/PTPN2/MAPK8/CYP1B1/VDR/MAPK14/PIK3R1/ELANE/FGFR1/MAPK1/TLR9/MAP2K1/RET/AHR/HDAC9/PRKDC/MMP12/DRD2/NR1H2	38	BP
GO:2001236	regulation of extrinsic apoptotic signaling pathway	8/99	151/17910	1.89788e-06	1.32595e-05	4.94942e-06	AR/TERT/SRC/AKT1/TNF/MCL1/FGFR1/RET	8	BP
GO:1901861	regulation of muscle tissue development	8/99	152/17910	1.99428e-06	1.39121e-05	5.19302e-06	PPARA/HMGCR/MTOR/G6PD/MAPK14/FGFR1/MAPK1/HDAC9	8	BP
GO:0051252	regulation of RNA metabolic process	40/99	3552/17910	2.00528e-06	1.39679e-05	5.21386e-06	ESR2/EGFR/ESR1/AR/PPARA/TERT/SRC/PPARG/PPARD/FABP4/AKT1/PARP1/NR3C1/NR1H3/MTOR/TNF/SYK/IL2/MET/NR1H4/PTPN2/ERN1/MAPK8/CYP1B1/VDR/MAPK14/PIK3R1/ELANE/FGFR1/MAPK1/TLR9/MAP2K1/RET/AHR/HDAC9/PRKDC/PRKCD/MMP12/DRD2/NR1H2	40	BP
GO:0046323	glucose import	6/99	68/17910	2.03139e-06	1.41286e-05	5.27384e-06	TERT/AKT1/TNF/MAPK14/PIK3R1/PTPN11	6	BP
GO:0044271	cellular nitrogen compound biosynthetic process	48/99	4735/17910	2.08896e-06	1.45074e-05	5.41522e-06	ESR2/EGFR/PTGS2/ESR1/CDK4/AR/PPARA/TERT/XDH/SRC/PPARG/PPARD/MMP8/FABP4/AKT1/PDE4D/PARP1/NR3C1/NOS2/NR1H3/MTOR/TNF/SYK/IL2/MET/PDE5A/NR1H4/PTPN2/MAPK8/CYP1B1/VDR/SCD/MAPK14/PIK3R1/ELANE/FGFR1/MAPK1/TLR9/MAP2K1/PDGFRB/RET/AHR/HDAC9/PRKDC/PRKCD/MMP12/DRD2/NR1H2	48	BP
GO:0048634	regulation of muscle organ development	8/99	153/17910	2.09481e-06	1.45188e-05	5.41947e-06	PPARA/HMGCR/MTOR/G6PD/MAPK14/FGFR1/MAPK1/HDAC9	8	BP
GO:0032386	regulation of intracellular transport	12/99	400/17910	2.09684e-06	1.45188e-05	5.41947e-06	PTPN1/PTGS2/SRC/GSK3B/CNR1/MAPK14/PIK3R1/MAPK1/PTPN11/MAP2K1/PRKCD/DRD2	12	BP
GO:0043270	positive regulation of ion transport	10/99	266/17910	2.15166e-06	1.48762e-05	5.55288e-06	ABCB1/AKT1/MIF/SLC6A4/F2/G6PD/ADRA2A/PDGFRB/PRKCD/DRD2	10	BP
GO:0007596	blood coagulation	11/99	331/17910	2.15536e-06	1.48797e-05	5.55418e-06	SRC/PIK3CG/ALOX12/PIK3CA/SYK/F2/ADRA2A/PIK3R1/MAPK1/PTPN11/PRKCD	11	BP
GO:0019219	regulation of nucleobase-containing compound metabolic process	42/99	3853/17910	2.24866e-06	1.55008e-05	5.78604e-06	ESR2/EGFR/ESR1/AR/PPARA/TERT/SRC/PPARG/PPARD/FABP4/AKT1/PARP1/NR3C1/PIK3CA/NR1H3/MTOR/TNF/SYK/IL2/MET/NR1H4/PTPN2/ERN1/MAPK8/CYP1B1/VDR/MAPK14/PIK3R1/ELANE/FGFR1/MAPK1/TLR9/MAP2K1/PDGFRB/RET/AHR/HDAC9/PRKDC/PRKCD/MMP12/DRD2/NR1H2	42	BP
GO:0051052	regulation of DNA metabolic process	12/99	403/17910	2.26539e-06	1.5593e-05	5.82045e-06	EGFR/SRC/PPARG/AKT1/PARP1/PIK3CA/IL2/FGFR1/MAPK1/PDGFRB/PRKDC/PRKCD	12	BP
GO:0016491	oxidoreductase activity	16/100	662/16967	1.53197e-06	1.5849e-05	7.91642e-06	HSD11B1/ALOX5/PTGS1/PTGS2/AKR1B1/HMGCR/XDH/HSD11B2/ALOX12/NOS2/G6PD/CYP2C19/ALDH2/CYP1B1/SCD/GSR	16	MF
GO:0032874	positive regulation of stress-activated MAPK cascade	8/99	155/17910	2.30887e-06	1.58664e-05	5.9225e-06	PTPN1/HMGCR/XDH/MMP8/TNF/SYK/ERN1/TLR9	8	BP
GO:1904591	positive regulation of protein import	5/99	39/17910	2.31193e-06	1.58664e-05	5.9225e-06	PTGS2/MAPK14/PIK3R1/MAPK1/PRKCD	5	BP
GO:0060627	regulation of vesicle-mediated transport	13/99	480/17910	2.37324e-06	1.62631e-05	6.0706e-06	PTPN1/SRC/PPARG/GSK3B/NR1H3/TNF/SYK/CNR1/ADRA2A/MAPK1/MAP2K1/DRD2/NR1H2	13	BP
GO:0018210	peptidyl-threonine modification	7/99	109/17910	2.39256e-06	1.63714e-05	6.11102e-06	AKT1/GSK3B/MTOR/MAPK8/MAPK1/MAP2K1/PRKCD	7	BP
GO:0070304	positive regulation of stress-activated protein kinase signaling cascade	8/99	156/17910	2.4227e-06	1.65533e-05	6.17892e-06	PTPN1/HMGCR/XDH/MMP8/TNF/SYK/ERN1/TLR9	8	BP
GO:0035639	purine ribonucleoside triphosphate binding	27/100	1732/16967	1.6645e-06	1.69125e-05	8.44764e-06	EGFR/CDK4/SRC/ABCB1/AKT1/PIK3CG/ABCG2/KDR/PIK3CA/GSK3B/MTOR/SYK/MET/ERN1/MAPK8/MAPK14/FLT1/FGFR1/MAPK1/JAK3/MAP2K1/IGF1R/PDGFRB/RET/PRKDC/PRKCD/KIF11	27	MF
GO:0007599	hemostasis	11/99	336/17910	2.49105e-06	1.69954e-05	6.34393e-06	SRC/PIK3CG/ALOX12/PIK3CA/SYK/F2/ADRA2A/PIK3R1/MAPK1/PTPN11/PRKCD	11	BP
GO:0010558	negative regulation of macromolecule biosynthetic process	23/99	1432/17910	2.497e-06	1.7011e-05	6.34976e-06	ESR2/ESR1/AR/PPARA/SRC/PPARG/PPARD/FABP4/PARP1/NR3C1/GSK3B/NR1H3/TNF/NR1H4/PTPN2/VDR/ELANE/FGFR1/JAK3/AHR/HDAC9/MMP12/NR1H2	23	BP
GO:0050864	regulation of B cell activation	7/99	110/17910	2.5437e-06	1.73038e-05	6.45907e-06	MIF/SYK/IL2/CASP3/MMP14/TLR9/AHR	7	BP
GO:0006351	transcription, DNA-templated	39/99	3444/17910	2.54801e-06	1.73079e-05	6.46057e-06	ESR2/EGFR/ESR1/CDK4/AR/PPARA/TERT/SRC/PPARG/PPARD/FABP4/AKT1/PARP1/NR3C1/NR1H3/MTOR/TNF/SYK/IL2/MET/NR1H4/PTPN2/MAPK8/CYP1B1/VDR/MAPK14/PIK3R1/ELANE/FGFR1/MAPK1/TLR9/MAP2K1/RET/AHR/HDAC9/PRKDC/MMP12/DRD2/NR1H2	39	BP
GO:0061061	muscle structure development	15/99	647/17910	2.56158e-06	1.7362e-05	6.48077e-06	ACHE/PPARA/HMGCR/PPARD/AKT1/MTOR/TNF/CASP3/G6PD/MAPK14/MMP14/FGFR1/MAPK1/PDGFRB/HDAC9	15	BP
GO:0050817	coagulation	11/99	337/17910	2.56344e-06	1.7362e-05	6.48077e-06	SRC/PIK3CG/ALOX12/PIK3CA/SYK/F2/ADRA2A/PIK3R1/MAPK1/PTPN11/PRKCD	11	BP
GO:0048037	cofactor binding	13/100	438/16967	1.75087e-06	1.7478e-05	8.73012e-06	PTGS1/PTGS2/HMGCR/XDH/SRC/PARP1/HSD11B2/NOS2/G6PD/CYP2C19/ALDH2/CYP1B1/GSR	13	MF
GO:0001960	negative regulation of cytokine-mediated signaling pathway	6/99	71/17910	2.62282e-06	1.76869e-05	6.60206e-06	PPARG/NR1H3/NR1H4/PTPN2/MMP12/NR1H2	6	BP
GO:0042100	B cell proliferation	6/99	71/17910	2.62282e-06	1.76869e-05	6.60206e-06	MIF/IL2/CASP3/TLR9/AHR/PRKCD	6	BP
GO:0042310	vasoconstriction	6/99	71/17910	2.62282e-06	1.76869e-05	6.60206e-06	EGFR/PTGS2/AKT1/SLC6A4/ADRA2A/EDNRA	6	BP
GO:0019369	arachidonic acid metabolic process	5/99	40/17910	2.63068e-06	1.77142e-05	6.61225e-06	PTGS1/PTGS2/ALOX12/CYP2C19/CYP1B1	5	BP
GO:0043254	regulation of protein complex assembly	12/99	409/17910	2.63882e-06	1.77434e-05	6.62314e-06	ESR1/MMP1/MMP3/SRC/PARP1/GSK3B/MTOR/TNF/MET/PTPN11/PTGER4/PRKCD	12	BP
GO:0010001	glial cell differentiation	9/99	212/17910	2.65261e-06	1.78104e-05	6.64815e-06	EGFR/PPARG/AKT1/MTOR/TNF/F2/MAPK1/PTPN11/MAP2K1	9	BP
GO:0006066	alcohol metabolic process	11/99	339/17910	2.71378e-06	1.81948e-05	6.79164e-06	AKR1B1/HMGCR/PPARD/TNF/G6PD/NR1H4/ALDH2/CYP1B1/VDR/SCD/FGFR1	11	BP
GO:0060322	head development	16/99	738/17910	2.72163e-06	1.82212e-05	6.8015e-06	EGFR/SRC/GSK3B/MTOR/MMP2/SLC6A4/CASP3/G6PD/MMP14/FGFR1/MAPK1/PTPN11/MAP2K1/PRKDC/EDNRA/DRD2	16	BP
GO:0002274	myeloid leukocyte activation	15/99	652/17910	2.81471e-06	1.88173e-05	7.02401e-06	ALOX5/MMP8/FABP5/PIK3CG/MIF/NR1H3/TNF/SYK/MMP9/CNR1/MAPK14/ELANE/CXCR1/MAPK1/PRKCD	15	BP
GO:0043627	response to estrogen	6/99	72/17910	2.84856e-06	1.90163e-05	7.09827e-06	ESR1/PPARG/MMP14/COMT/MAPK1/PDGFRB	6	BP
GO:1903039	positive regulation of leukocyte cell-cell adhesion	9/99	214/17910	2.86512e-06	1.90994e-05	7.12932e-06	SRC/AKT1/PIK3CA/TNF/SYK/IL2/PIK3R1/ELANE/PTPN11	9	BP
GO:0043542	endothelial cell migration	10/99	275/17910	2.89732e-06	1.92864e-05	7.19912e-06	PTGS2/PPARG/AKT1/KDR/ALOX12/PIK3CA/MET/CYP1B1/FGFR1/HDAC9	10	BP
GO:0008631	intrinsic apoptotic signaling pathway in response to oxidative stress	5/99	41/17910	2.98298e-06	1.98283e-05	7.40137e-06	AKT1/PARP1/MCL1/CYP1B1/PRKCD	5	BP
GO:0043393	regulation of protein binding	9/99	217/17910	3.21133e-06	2.13157e-05	7.95659e-06	PPARA/TERT/SRC/AKT1/GSK3B/MET/MMP9/MAPK8/PRKCD	9	BP
GO:0060745	mammary gland branching involved in pregnancy	3/99	6/17910	3.23743e-06	2.14584e-05	8.00985e-06	ESR1/AR/VDR	3	BP
GO:1903506	regulation of nucleic acid-templated transcription	38/99	3338/17910	3.2658e-06	2.16156e-05	8.06854e-06	ESR2/EGFR/ESR1/AR/PPARA/TERT/SRC/PPARG/PPARD/FABP4/AKT1/PARP1/NR3C1/NR1H3/MTOR/TNF/SYK/IL2/MET/NR1H4/PTPN2/MAPK8/CYP1B1/VDR/MAPK14/PIK3R1/ELANE/FGFR1/MAPK1/TLR9/MAP2K1/RET/AHR/HDAC9/PRKDC/MMP12/DRD2/NR1H2	38	BP
GO:0045429	positive regulation of nitric oxide biosynthetic process	5/99	42/17910	3.37131e-06	2.22822e-05	8.31738e-06	PTGS2/MMP8/AKT1/MTOR/TNF	5	BP
GO:0070997	neuron death	11/99	347/17910	3.39535e-06	2.24093e-05	8.36481e-06	PPARA/TERT/AKT1/PARP1/PIK3CA/GSK3B/MTOR/TNF/CASP3/G6PD/MCL1	11	BP
GO:0098657	import into cell	16/99	751/17910	3.40471e-06	2.24393e-05	8.37598e-06	PTPN1/ACHE/SRC/PPARG/PIK3CG/PIK3CA/NR1H3/TNF/SYK/SLC6A4/PIK3R1/CXCR1/MAPK1/PRKCD/DRD2/NR1H2	16	BP
GO:0072329	monocarboxylic acid catabolic process	7/99	115/17910	3.42446e-06	2.25375e-05	8.41266e-06	PPARA/PPARD/AKT1/MTOR/FABP1/CNR1/CPT1A	7	BP
GO:2001141	regulation of RNA biosynthetic process	38/99	3348/17910	3.5176e-06	2.31178e-05	8.62926e-06	ESR2/EGFR/ESR1/AR/PPARA/TERT/SRC/PPARG/PPARD/FABP4/AKT1/PARP1/NR3C1/NR1H3/MTOR/TNF/SYK/IL2/MET/NR1H4/PTPN2/MAPK8/CYP1B1/VDR/MAPK14/PIK3R1/ELANE/FGFR1/MAPK1/TLR9/MAP2K1/RET/AHR/HDAC9/PRKDC/MMP12/DRD2/NR1H2	38	BP
GO:0055085	transmembrane transport	23/99	1462/17910	3.54336e-06	2.32542e-05	8.68018e-06	TERT/PPARD/ABCB1/FABP5/AKT1/PIK3CG/PDE4D/ABCG2/MTOR/TNF/SLC6A4/F2/G6PD/MMP9/ADRA2A/MCL1/MAPK14/PIK3R1/PTPN11/TLR9/EDNRA/DRD2/CPT1A	23	BP
GO:0007569	cell aging	7/99	116/17910	3.62804e-06	2.3743e-05	8.86263e-06	TERT/MIF/MTOR/MAPK14/MAP2K1/PRKDC/PRKCD	7	BP
GO:0022612	gland morphogenesis	7/99	116/17910	3.62804e-06	2.3743e-05	8.86263e-06	EGFR/ESR1/AR/SRC/TNF/VDR/FGFR1	7	BP
GO:0051641	cellular localization	32/99	2548/17910	3.66632e-06	2.39598e-05	8.94357e-06	PTPN1/EGFR/PTGS2/ESR1/AR/HMGCR/TERT/SRC/AKT1/PIK3CG/PDE4D/PARP1/GSK3B/NOS2/TNF/SYK/SLC6A4/F2/NR1H4/CNR1/MAPK8/ADRA2A/MAPK14/PIK3R1/MMP14/MAPK1/PTPN11/MAP2K1/PRKCD/MMP12/DRD2/CPT1A	32	BP
GO:0010828	positive regulation of glucose transmembrane transport	5/99	43/17910	3.79826e-06	2.47525e-05	9.23947e-06	TERT/AKT1/MAPK14/PIK3R1/PTPN11	5	BP
GO:1904407	positive regulation of nitric oxide metabolic process	5/99	43/17910	3.79826e-06	2.47525e-05	9.23947e-06	PTGS2/MMP8/AKT1/MTOR/TNF	5	BP
GO:0097659	nucleic acid-templated transcription	39/99	3500/17910	3.839e-06	2.4983e-05	9.32551e-06	ESR2/EGFR/ESR1/CDK4/AR/PPARA/TERT/SRC/PPARG/PPARD/FABP4/AKT1/PARP1/NR3C1/NR1H3/MTOR/TNF/SYK/IL2/MET/NR1H4/PTPN2/MAPK8/CYP1B1/VDR/MAPK14/PIK3R1/ELANE/FGFR1/MAPK1/TLR9/MAP2K1/RET/AHR/HDAC9/PRKDC/MMP12/DRD2/NR1H2	39	BP
GO:0034612	response to tumor necrosis factor	10/99	284/17910	3.8584e-06	2.50742e-05	9.35953e-06	PTGS2/FABP4/AKT1/TNF/SYK/CASP3/NR1H4/PTPN2/MAPK14/MAPK1	10	BP
GO:2000116	regulation of cysteine-type endopeptidase activity	9/99	222/17910	3.86848e-06	2.51047e-05	9.37092e-06	PTGS2/XDH/SRC/PPARG/AKT1/ALOX12/TNF/MMP9/FABP1	9	BP
GO:0051726	regulation of cell cycle	20/99	1149/17910	3.91199e-06	2.53397e-05	9.45863e-06	EGFR/PTGS2/CDK4/TERT/SRC/AKT1/MIF/MTOR/TNF/SLC6A4/CASP3/ERN1/MAPK14/FGFR1/PTPN11/MAP2K1/PDGFRB/PRKDC/KIF11/DRD2	20	BP
GO:0150076	neuroinflammatory response	6/99	76/17910	3.91559e-06	2.53397e-05	9.45863e-06	EGFR/PTGS2/MMP3/MMP8/TNF/MMP9	6	BP
GO:0046394	carboxylic acid biosynthetic process	12/99	426/17910	4.00876e-06	2.59066e-05	9.67025e-06	ALOX5/PTGS1/PTGS2/PPARA/FABP5/MIF/ALOX12/NR1H3/SYK/NR1H4/SCD/NR1H2	12	BP
GO:0071248	cellular response to metal ion	8/99	167/17910	4.02471e-06	2.59736e-05	9.69526e-06	EGFR/PTGS2/FABP4/AKT1/PARP1/MMP9/MAPK8/MAPK1	8	BP
GO:0016053	organic acid biosynthetic process	12/99	427/17910	4.10601e-06	2.64257e-05	9.864e-06	ALOX5/PTGS1/PTGS2/PPARA/FABP5/MIF/ALOX12/NR1H3/SYK/NR1H4/SCD/NR1H2	12	BP
GO:0051235	maintenance of location	10/99	286/17910	4.10612e-06	2.64257e-05	9.864e-06	PPARA/PPARG/AKT1/PDE4D/NR1H3/TNF/F2/PTPN2/DRD2/NR1H2	10	BP
GO:0055080	cation homeostasis	14/99	588/17910	4.2176e-06	2.70953e-05	1.0114e-05	EGFR/ESR1/PIK3CG/PDE4D/ABCG2/IL2/F2/CNR1/VDR/COMT/ELANE/MAPK1/EDNRA/DRD2	14	BP
GO:0048708	astrocyte differentiation	6/99	77/17910	4.22764e-06	2.70953e-05	1.0114e-05	EGFR/TNF/F2/MAPK1/PTPN11/MAP2K1	6	BP
GO:0060761	negative regulation of response to cytokine stimulus	6/99	77/17910	4.22764e-06	2.70953e-05	1.0114e-05	PPARG/NR1H3/NR1H4/PTPN2/MMP12/NR1H2	6	BP
GO:0006897	endocytosis	15/99	675/17910	4.29265e-06	2.74742e-05	1.02554e-05	PTPN1/ACHE/SRC/PPARG/PIK3CG/PIK3CA/NR1H3/TNF/SYK/PIK3R1/CXCR1/MAPK1/PRKCD/DRD2/NR1H2	15	BP
GO:0032774	RNA biosynthetic process	39/99	3516/17910	4.30735e-06	2.75304e-05	1.02764e-05	ESR2/EGFR/ESR1/CDK4/AR/PPARA/TERT/SRC/PPARG/PPARD/FABP4/AKT1/PARP1/NR3C1/NR1H3/MTOR/TNF/SYK/IL2/MET/NR1H4/PTPN2/MAPK8/CYP1B1/VDR/MAPK14/PIK3R1/ELANE/FGFR1/MAPK1/TLR9/MAP2K1/RET/AHR/HDAC9/PRKDC/MMP12/DRD2/NR1H2	39	BP
GO:0030324	lung development	8/99	169/17910	4.396e-06	2.80584e-05	1.04735e-05	HSD11B1/EGFR/TNF/MMP14/FGFR1/MAPK1/MAP2K1/PDGFRB	8	BP
GO:0045055	regulated exocytosis	16/99	768/17910	4.52944e-06	2.88705e-05	1.07766e-05	ALOX5/MMP8/FABP5/PIK3CG/MIF/GSK3B/SYK/MMP9/CNR1/ADRA2A/MAPK14/ELANE/CXCR1/MAPK1/PRKCD/DRD2	16	BP
GO:0032989	cellular component morphogenesis	18/99	959/17910	4.59191e-06	2.91513e-05	1.08814e-05	EGFR/AR/SRC/KDR/PIK3CA/GSK3B/CASP3/F2/MET/VDR/MAPK14/PIK3R1/MAPK1/PTPN11/MAP2K1/PDGFRB/RET/DRD2	18	BP
GO:0001936	regulation of endothelial cell proliferation	8/99	170/17910	4.59228e-06	2.91513e-05	1.08814e-05	XDH/PPARG/AKT1/KDR/MTOR/TNF/FLT1/FGFR1	8	BP
GO:0097529	myeloid leukocyte migration	8/99	170/17910	4.59228e-06	2.91513e-05	1.08814e-05	PIK3CG/PDE4D/MIF/SYK/MAPK14/MMP14/FLT1/PTGER4	8	BP
GO:0001818	negative regulation of cytokine production	10/99	290/17910	4.64328e-06	2.94349e-05	1.09873e-05	MMP8/TNF/F2/NR1H4/ELANE/FGFR1/TLR9/JAK3/PTGER4/HDAC9	10	BP
GO:0007049	cell cycle	25/99	1716/17910	4.76249e-06	3.01495e-05	1.1254e-05	EGFR/PTGS2/CDK4/TERT/SRC/ABCB1/AKT1/MIF/NR3C1/MTOR/TNF/SLC6A4/CASP3/ERN1/MAPK14/FGFR1/MAPK1/PTPN11/MAP2K1/PDGFRB/AHR/PRKDC/PRKCD/KIF11/DRD2	25	BP
GO:0033628	regulation of cell adhesion mediated by integrin	5/99	45/17910	4.77891e-06	3.02123e-05	1.12775e-05	PIK3CG/SYK/CYP1B1/PTPN11/RET	5	BP
GO:1903038	negative regulation of leukocyte cell-cell adhesion	7/99	121/17910	4.80373e-06	3.03281e-05	1.13207e-05	PPARA/AKT1/IL2/CASP3/PDE5A/PTPN2/JAK3	7	BP
GO:0051900	regulation of mitochondrial depolarization	4/99	21/17910	4.8906e-06	3.07929e-05	1.14942e-05	SRC/PARP1/KDR/ALOX12	4	BP
GO:0070920	regulation of production of small RNA involved in gene silencing by RNA	4/99	21/17910	4.8906e-06	3.07929e-05	1.14942e-05	EGFR/ESR1/TERT/MAP2K1	4	BP
GO:0055021	regulation of cardiac muscle tissue growth	6/99	79/17910	4.91249e-06	3.08889e-05	1.153e-05	PPARA/MTOR/G6PD/MAPK14/FGFR1/MAPK1	6	BP
GO:0099537	trans-synaptic signaling	14/99	596/17910	4.92553e-06	3.09291e-05	1.1545e-05	ACHE/EGFR/PTGS2/SRC/FABP5/AKT1/GSK3B/MTOR/TNF/SLC6A4/CNR1/MAPK1/BCHE/DRD2	14	BP
GO:1903409	reactive oxygen species biosynthetic process	7/99	122/17910	5.07329e-06	3.1814e-05	1.18753e-05	PTGS2/MMP8/AKT1/NOS2/MTOR/TNF/CYP1B1	7	BP
GO:0030323	respiratory tube development	8/99	173/17910	5.22629e-06	3.27294e-05	1.2217e-05	HSD11B1/EGFR/TNF/MMP14/FGFR1/MAPK1/MAP2K1/PDGFRB	8	BP
GO:0043536	positive regulation of blood vessel endothelial cell migration	6/99	80/17910	5.28723e-06	3.30665e-05	1.23429e-05	PTGS2/AKT1/KDR/ALOX12/FGFR1/HDAC9	6	BP
GO:0098771	inorganic ion homeostasis	14/99	600/17910	5.3177e-06	3.32124e-05	1.23973e-05	EGFR/ESR1/PIK3CG/PDE4D/ABCG2/IL2/F2/CNR1/VDR/COMT/ELANE/MAPK1/EDNRA/DRD2	14	BP
GO:0061614	pri-miRNA transcription by RNA polymerase II	5/99	46/17910	5.33832e-06	3.32965e-05	1.24287e-05	PPARA/TERT/PPARG/PPARD/NR3C1	5	BP
GO:0031327	negative regulation of cellular biosynthetic process	23/99	1499/17910	5.38163e-06	3.35217e-05	1.25128e-05	ESR2/ESR1/AR/PPARA/SRC/PPARG/PPARD/FABP4/PARP1/NR3C1/GSK3B/NR1H3/TNF/NR1H4/PTPN2/VDR/ELANE/FGFR1/JAK3/AHR/HDAC9/MMP12/NR1H2	23	BP
GO:0000902	cell morphogenesis	17/99	873/17910	5.40805e-06	3.36413e-05	1.25574e-05	EGFR/AR/SRC/KDR/PIK3CA/GSK3B/CASP3/F2/MET/VDR/MAPK14/PIK3R1/MAPK1/PTPN11/MAP2K1/RET/DRD2	17	BP
GO:0099536	synaptic signaling	14/99	601/17910	5.41999e-06	3.36705e-05	1.25683e-05	ACHE/EGFR/PTGS2/SRC/FABP5/AKT1/GSK3B/MTOR/TNF/SLC6A4/CNR1/MAPK1/BCHE/DRD2	14	BP
GO:0007399	nervous system development	29/99	2216/17910	5.62157e-06	3.48762e-05	1.30184e-05	ACHE/EGFR/TERT/SRC/PPARG/PPARD/AKT1/PIK3CA/GSK3B/MTOR/TNF/SLC6A4/IL2/CASP3/F2/G6PD/CNR1/PIK3R1/MMP14/FGFR1/MAPK1/PTPN11/BCHE/MAP2K1/RET/HDAC9/PRKDC/EDNRA/DRD2	29	BP
GO:0031622	positive regulation of fever generation	3/99	7/17910	5.64275e-06	3.49145e-05	1.30327e-05	PTGS2/TNF/CNR1	3	BP
GO:0060020	Bergmann glial cell differentiation	3/99	7/17910	5.64275e-06	3.49145e-05	1.30327e-05	MAPK1/PTPN11/MAP2K1	3	BP
GO:0060444	branching involved in mammary gland duct morphogenesis	4/99	22/17910	5.95208e-06	3.67796e-05	1.37289e-05	ESR1/AR/SRC/VDR	4	BP
GO:0006970	response to osmotic stress	6/99	82/17910	6.10648e-06	3.76836e-05	1.40663e-05	EGFR/PTGS2/AKR1B1/ABCB1/TNF/CASP3	6	BP
GO:1903727	positive regulation of phospholipid metabolic process	5/99	48/17910	6.61044e-06	4.07396e-05	1.5207e-05	SRC/NR1H4/FLT1/PDGFRB/PRKCD	5	BP
GO:0006913	nucleocytoplasmic transport	10/99	302/17910	6.63716e-06	4.08502e-05	1.52483e-05	PTGS2/AKT1/GSK3B/SYK/MAPK14/PIK3R1/MAPK1/PTPN11/PRKCD/MMP12	10	BP
GO:0003012	muscle system process	12/99	448/17910	6.69034e-06	4.1123e-05	1.53501e-05	PTGS2/PPARA/PIK3CG/PDE4D/PARP1/PIK3CA/MTOR/G6PD/PDE5A/ADRA2A/EDNRA/DRD2	12	BP
GO:0045787	positive regulation of cell cycle	11/99	373/17910	6.75573e-06	4.14702e-05	1.54797e-05	EGFR/CDK4/TERT/SRC/AKT1/MIF/SLC6A4/FGFR1/PTPN11/PDGFRB/DRD2	11	BP
GO:0008236	serine-type peptidase activity	8/100	158/16967	4.26577e-06	4.18487e-05	2.0903e-05	MMP1/MMP3/MMP8/MMP7/MMP2/F2/MMP9/ELANE	8	MF
GO:0046983	protein dimerization activity	22/100	1285/16967	4.39795e-06	4.24141e-05	2.11855e-05	ACHE/EGFR/PTGS2/AR/HMGCR/TERT/XDH/PPARG/PPARD/AKT1/ABCG2/NOS2/SLC6A4/G6PD/ERN1/ADRA2A/MCL1/PIK3R1/FGFR1/TLR9/AHR/DRD2	22	MF
GO:0009890	negative regulation of biosynthetic process	23/99	1522/17910	6.92707e-06	4.2466e-05	1.58514e-05	ESR2/ESR1/AR/PPARA/SRC/PPARG/PPARD/FABP4/PARP1/NR3C1/GSK3B/NR1H3/TNF/NR1H4/PTPN2/VDR/ELANE/FGFR1/JAK3/AHR/HDAC9/MMP12/NR1H2	23	BP
GO:0060420	regulation of heart growth	6/99	84/17910	7.02589e-06	4.2972e-05	1.60403e-05	PPARA/MTOR/G6PD/MAPK14/FGFR1/MAPK1	6	BP
GO:0009887	animal organ morphogenesis	18/99	989/17910	7.02808e-06	4.2972e-05	1.60403e-05	EGFR/ESR1/AR/PPARA/SRC/MTOR/TNF/SYK/MMP2/SLC6A4/VDR/MAPK14/MMP14/FGFR1/MMP13/MAPK1/MAP2K1/PDGFRB	18	BP
GO:0031334	positive regulation of protein complex assembly	9/99	239/17910	7.04039e-06	4.29907e-05	1.60473e-05	ESR1/MMP1/MMP3/SRC/PARP1/GSK3B/MTOR/TNF/MET	9	BP
GO:0055065	metal ion homeostasis	13/99	531/17910	7.11286e-06	4.33763e-05	1.61912e-05	EGFR/ESR1/PIK3CG/PDE4D/ABCG2/IL2/F2/CNR1/VDR/COMT/ELANE/EDNRA/DRD2	13	BP
GO:0051882	mitochondrial depolarization	4/99	23/17910	7.17464e-06	4.36958e-05	1.63105e-05	SRC/PARP1/KDR/ALOX12	4	BP
GO:0051169	nuclear transport	10/99	305/17910	7.23843e-06	4.40267e-05	1.6434e-05	PTGS2/AKT1/GSK3B/SYK/MAPK14/PIK3R1/MAPK1/PTPN11/PRKCD/MMP12	10	BP
GO:1904707	positive regulation of vascular smooth muscle cell proliferation	5/99	49/17910	7.32954e-06	4.45022e-05	1.66115e-05	TERT/TNF/MMP2/MMP9/ERN1	5	BP
GO:0010595	positive regulation of endothelial cell migration	7/99	129/17910	7.33573e-06	4.45022e-05	1.66115e-05	PTGS2/AKT1/KDR/ALOX12/MET/FGFR1/HDAC9	7	BP
GO:0033365	protein localization to organelle	16/99	798/17910	7.35165e-06	4.45406e-05	1.66258e-05	PTGS2/ESR1/TERT/SRC/AKT1/PARP1/GSK3B/NOS2/SYK/F2/MAPK8/MAPK14/PIK3R1/MAPK1/PRKCD/MMP12	16	BP
GO:0048872	homeostasis of number of cells	9/99	241/17910	7.52984e-06	4.55609e-05	1.70067e-05	AKT1/MIF/IL2/CASP3/G6PD/PTPN2/MAPK14/PTPN11/JAK3	9	BP
GO:0016740	transferase activity	28/100	1947/16967	4.91595e-06	4.66196e-05	2.32861e-05	EGFR/CDK4/TERT/SRC/AKT1/PIK3CG/PARP1/KDR/PIK3CA/GSK3B/MTOR/SYK/MET/ERN1/MAPK8/MAPK14/COMT/FLT1/FGFR1/MAPK1/JAK3/MAP2K1/IGF1R/PDGFRB/RET/PRKDC/PRKCD/CPT1A	28	MF
GO:0048639	positive regulation of developmental growth	8/99	183/17910	7.90233e-06	4.77527e-05	1.78248e-05	PPARD/AKT1/MTOR/MAPK14/FGFR1/MAPK1/PRKDC/DRD2	8	BP
GO:1903725	regulation of phospholipid metabolic process	6/99	86/17910	8.05453e-06	4.86092e-05	1.81445e-05	SRC/NR1H4/PIK3R1/FLT1/PDGFRB/PRKCD	6	BP
GO:0051966	regulation of synaptic transmission, glutamatergic	5/99	50/17910	8.10843e-06	4.88633e-05	1.82394e-05	EGFR/PTGS2/TNF/CNR1/DRD2	5	BP
GO:0045598	regulation of fat cell differentiation	7/99	131/17910	8.11764e-06	4.88633e-05	1.82394e-05	PTGS2/PPARG/PPARD/AKT1/MTOR/TNF/MAPK14	7	BP
GO:0050731	positive regulation of peptidyl-tyrosine phosphorylation	8/99	184/17910	8.22428e-06	4.94413e-05	1.84551e-05	PTPN1/SRC/MIF/MTOR/TNF/SYK/IL2/ADRA2A	8	BP
GO:0031330	negative regulation of cellular catabolic process	9/99	244/17910	8.31857e-06	4.98793e-05	1.86186e-05	PPARA/AKT1/PIK3CG/PIK3CA/MTOR/MET/CNR1/MCL1/MAPK14	9	BP
GO:0051924	regulation of calcium ion transport	9/99	244/17910	8.31857e-06	4.98793e-05	1.86186e-05	PTGS2/PIK3CG/PDE4D/F2/G6PD/ADRA2A/TLR9/PDGFRB/DRD2	9	BP
GO:0046697	decidualization	4/99	24/17910	8.57312e-06	5.12734e-05	1.9139e-05	PTGS2/PPARD/VDR/MAPK1	4	BP
GO:0050996	positive regulation of lipid catabolic process	4/99	24/17910	8.57312e-06	5.12734e-05	1.9139e-05	PPARA/FABP1/PRKCD/CPT1A	4	BP
GO:0051219	phosphoprotein binding	6/100	76/16967	5.64368e-06	5.26435e-05	2.6295e-05	SRC/MTOR/SYK/PIK3R1/MAPK1/PTPN11	6	MF
GO:0050920	regulation of chemotaxis	8/99	186/17910	8.9015e-06	5.31691e-05	1.98466e-05	MIF/KDR/MET/PTPN2/MAPK14/ELANE/FGFR1/PDGFRB	8	BP
GO:0050999	regulation of nitric-oxide synthase activity	5/99	51/17910	8.95059e-06	5.33254e-05	1.99049e-05	EGFR/TERT/AKT1/TNF/CNR1	5	BP
GO:0150077	regulation of neuroinflammatory response	5/99	51/17910	8.95059e-06	5.33254e-05	1.99049e-05	PTGS2/MMP3/MMP8/TNF/MMP9	5	BP
GO:0031620	regulation of fever generation	3/99	8/17910	8.99213e-06	5.35043e-05	1.99717e-05	PTGS2/TNF/CNR1	3	BP
GO:0006470	protein dephosphorylation	10/99	313/17910	9.07782e-06	5.38764e-05	2.01106e-05	PTPN1/GSK3B/MTOR/TNF/PTPN2/ACP1/PTPN11/PDGFRB/PRKCD/DRD2	10	BP
GO:0060562	epithelial tube morphogenesis	10/99	313/17910	9.07782e-06	5.38764e-05	2.01106e-05	ESR1/AR/SRC/ALOX12/TNF/MET/VDR/MMP14/RET/EDNRA	10	BP
GO:1900407	regulation of cellular response to oxidative stress	6/99	88/17910	9.20201e-06	5.44052e-05	2.0308e-05	MMP3/AKT1/PARP1/TNF/MET/MCL1	6	BP
GO:1904705	regulation of vascular smooth muscle cell proliferation	6/99	88/17910	9.20201e-06	5.44052e-05	2.0308e-05	TERT/PPARG/TNF/MMP2/MMP9/ERN1	6	BP
GO:1990874	vascular smooth muscle cell proliferation	6/99	88/17910	9.20201e-06	5.44052e-05	2.0308e-05	TERT/PPARG/TNF/MMP2/MMP9/ERN1	6	BP
GO:0010506	regulation of autophagy	10/99	314/17910	9.33394e-06	5.51153e-05	2.05731e-05	AKT1/KDR/PIK3CA/GSK3B/MTOR/CASP3/MET/ERN1/MAPK8/MCL1	10	BP
GO:0002443	leukocyte mediated immunity	16/99	814/17910	9.42762e-06	5.55978e-05	2.07532e-05	ALOX5/MMP8/FABP5/PIK3CG/MIF/TNF/SYK/IL2/F2/MMP9/MAPK14/ELANE/CXCR1/MAPK1/JAK3/PRKCD	16	BP
GO:0001223	transcription coactivator binding	4/100	21/16967	6.29457e-06	5.77679e-05	2.88546e-05	ESR1/PPARA/TERT/AHR	4	MF
GO:0016049	cell growth	12/99	466/17910	9.94902e-06	5.85985e-05	2.18733e-05	ESR2/EGFR/PPARA/PPARG/PPARD/AKT1/GSK3B/MTOR/IL2/F2/G6PD/MMP14	12	BP
GO:0048729	tissue morphogenesis	14/99	635/17910	1.01256e-05	5.94817e-05	2.22029e-05	EGFR/ESR1/AR/SRC/ALOX12/MTOR/TNF/MET/VDR/MMP14/FGFR1/RET/EDNRA/MMP12	14	BP
GO:0002444	myeloid leukocyte mediated immunity	13/99	549/17910	1.01616e-05	5.94817e-05	2.22029e-05	ALOX5/MMP8/FABP5/PIK3CG/MIF/SYK/F2/MMP9/MAPK14/ELANE/CXCR1/MAPK1/PRKCD	13	BP
GO:0060330	regulation of response to interferon-gamma	4/99	25/17910	1.01629e-05	5.94817e-05	2.22029e-05	PPARG/NR1H3/PTPN2/NR1H2	4	BP
GO:0060334	regulation of interferon-gamma-mediated signaling pathway	4/99	25/17910	1.01629e-05	5.94817e-05	2.22029e-05	PPARG/NR1H3/PTPN2/NR1H2	4	BP
GO:1900101	regulation of endoplasmic reticulum unfolded protein response	4/99	25/17910	1.01629e-05	5.94817e-05	2.22029e-05	PTPN1/PTPN2/ERN1/PIK3R1	4	BP
GO:0030235	nitric-oxide synthase regulator activity	3/100	7/16967	6.83483e-06	6.0784e-05	3.03611e-05	EGFR/ESR1/AKT1	3	MF
GO:0003690	double-stranded DNA binding	16/100	744/16967	6.83687e-06	6.0784e-05	3.03611e-05	ESR2/EGFR/ESR1/AR/PPARA/PPARG/PARP1/NR3C1/NR1H3/MTOR/NR1H4/VDR/MAPK1/AHR/PRKDC/NR1H2	16	MF
GO:0022409	positive regulation of cell-cell adhesion	9/99	251/17910	1.04387e-05	6.09426e-05	2.27483e-05	SRC/AKT1/PIK3CA/TNF/SYK/IL2/PIK3R1/ELANE/PTPN11	9	BP
GO:0090257	regulation of muscle system process	9/99	251/17910	1.04387e-05	6.09426e-05	2.27483e-05	PTGS2/PPARA/PIK3CG/PDE4D/PARP1/MTOR/G6PD/PDE5A/ADRA2A	9	BP
GO:0002440	production of molecular mediator of immune response	8/99	191/17910	1.08037e-05	6.29943e-05	2.35141e-05	MIF/TNF/IL2/MAPK14/ELANE/TLR9/JAK3/PRKDC	8	BP
GO:0046503	glycerolipid catabolic process	5/99	53/17910	1.08392e-05	6.31225e-05	2.3562e-05	FABP4/FABP5/PIK3CG/FABP1/FABP2	5	BP
GO:0051427	hormone receptor binding	8/100	170/16967	7.32477e-06	6.41199e-05	3.20273e-05	ESR1/SRC/PPARG/FABP4/PARP1/NR1H4/VDR/PTPN11	8	MF
GO:0006914	autophagy	12/99	471/17910	1.10715e-05	6.43144e-05	2.40069e-05	SRC/AKT1/KDR/PIK3CA/GSK3B/MTOR/CASP3/MET/ERN1/MAPK8/MCL1/DRD2	12	BP
GO:0061919	process utilizing autophagic mechanism	12/99	471/17910	1.10715e-05	6.43144e-05	2.40069e-05	SRC/AKT1/KDR/PIK3CA/GSK3B/MTOR/CASP3/MET/ERN1/MAPK8/MCL1/DRD2	12	BP
GO:0045833	negative regulation of lipid metabolic process	6/99	91/17910	1.11684e-05	6.4796e-05	2.41866e-05	AKT1/PIK3CG/TNF/NR1H4/CNR1/ADRA2A	6	BP
GO:0002700	regulation of production of molecular mediator of immune response	7/99	138/17910	1.14204e-05	6.60932e-05	2.46709e-05	MIF/TNF/IL2/MAPK14/TLR9/JAK3/PRKDC	7	BP
GO:0030879	mammary gland development	7/99	138/17910	1.14204e-05	6.60932e-05	2.46709e-05	ESR1/AR/XDH/SRC/AKT1/VDR/MAPK1	7	BP
GO:0060541	respiratory system development	8/99	193/17910	1.16551e-05	6.72842e-05	2.51154e-05	HSD11B1/EGFR/TNF/MMP14/FGFR1/MAPK1/MAP2K1/PDGFRB	8	BP
GO:0097164	ammonium ion metabolic process	8/99	193/17910	1.16551e-05	6.72842e-05	2.51154e-05	ACHE/AKR1B1/FABP5/COMT/BCHE/PRKCD/DRD2/CPT1A	8	BP
GO:0051384	response to glucocorticoid	7/99	139/17910	1.19721e-05	6.90288e-05	2.57666e-05	EGFR/PTGS2/NR3C1/HSD11B2/TNF/CASP3/BCHE	7	BP
GO:0002253	activation of immune response	14/99	647/17910	1.24984e-05	7.19741e-05	2.6866e-05	ESR1/SRC/PDE4D/PIK3CA/NR1H3/SYK/F2/NR1H4/PTPN2/PIK3R1/MAPK1/TLR9/PRKDC/PRKCD	14	BP
GO:0009746	response to hexose	8/99	195/17910	1.25624e-05	7.22531e-05	2.69702e-05	PTGS2/HMGCR/PPARD/PIK3CA/CASP3/NR1H4/ERN1/ADRA2A	8	BP
GO:1901216	positive regulation of neuron death	6/99	93/17910	1.26585e-05	7.26265e-05	2.71096e-05	PARP1/GSK3B/MTOR/TNF/CASP3/MCL1	6	BP
GO:1903076	regulation of protein localization to plasma membrane	6/99	93/17910	1.26585e-05	7.26265e-05	2.71096e-05	EGFR/AR/AKT1/TNF/PIK3R1/MMP14	6	BP
GO:0031295	T cell costimulation	5/99	55/17910	1.30255e-05	7.43653e-05	2.77586e-05	SRC/AKT1/PIK3CA/PIK3R1/PTPN11	5	BP
GO:0031663	lipopolysaccharide-mediated signaling pathway	5/99	55/17910	1.30255e-05	7.43653e-05	2.77586e-05	AKT1/MIF/TNF/MAPK14/MAPK1	5	BP
GO:0042306	regulation of protein import into nucleus	5/99	55/17910	1.30255e-05	7.43653e-05	2.77586e-05	PTGS2/MAPK14/PIK3R1/MAPK1/PRKCD	5	BP
GO:0048008	platelet-derived growth factor receptor signaling pathway	5/99	55/17910	1.30255e-05	7.43653e-05	2.77586e-05	PTPN1/SRC/PTPN2/PTPN11/PDGFRB	5	BP
GO:0007417	central nervous system development	17/99	935/17910	1.32904e-05	7.57847e-05	2.82884e-05	EGFR/SRC/PPARG/AKT1/GSK3B/MTOR/TNF/SLC6A4/CASP3/F2/G6PD/FGFR1/MAPK1/PTPN11/MAP2K1/PRKDC/DRD2	17	BP
GO:0022600	digestive system process	6/99	94/17910	1.34617e-05	7.65735e-05	2.85828e-05	NR1H3/FABP1/ADRA2A/VDR/FABP2/TLR9	6	BP
GO:2001243	negative regulation of intrinsic apoptotic signaling pathway	6/99	94/17910	1.34617e-05	7.65735e-05	2.85828e-05	PTPN1/PTGS2/SRC/AKT1/MIF/MMP9	6	BP
GO:0006644	phospholipid metabolic process	11/99	402/17910	1.36413e-05	7.75005e-05	2.89289e-05	ACHE/SRC/PPARD/FABP5/PIK3CG/PIK3CA/NR1H4/PIK3R1/FLT1/PDGFRB/PRKCD	11	BP
GO:0070011	peptidase activity, acting on L-amino acid peptides	13/100	511/16967	9.36584e-06	8.07449e-05	4.03314e-05	MMP1/MMP3/MMP8/MMP7/MMP2/CASP3/F2/MMP9/LNPEP/MMP14/ELANE/MMP13/MMP12	13	MF
GO:0031294	lymphocyte costimulation	5/99	56/17910	1.42402e-05	8.08045e-05	3.01622e-05	SRC/AKT1/PIK3CA/PIK3R1/PTPN11	5	BP
GO:0033273	response to vitamin	6/99	95/17910	1.43055e-05	8.1076e-05	3.02635e-05	EGFR/PTGS2/PPARG/PPARD/VDR/BCHE	6	BP
GO:0034764	positive regulation of transmembrane transport	8/99	199/17910	1.45565e-05	8.23981e-05	3.0757e-05	TERT/ABCB1/AKT1/F2/G6PD/MAPK14/PIK3R1/PTPN11	8	BP
GO:0042542	response to hydrogen peroxide	7/99	144/17910	1.50732e-05	8.51158e-05	3.17715e-05	SRC/CASP3/MET/FABP1/CYP1B1/PDGFRB/PRKCD	7	BP
GO:1903169	regulation of calcium ion transmembrane transport	7/99	144/17910	1.50732e-05	8.51158e-05	3.17715e-05	PIK3CG/PDE4D/F2/G6PD/ADRA2A/TLR9/DRD2	7	BP
GO:0034284	response to monosaccharide	8/99	200/17910	1.50946e-05	8.51337e-05	3.17782e-05	PTGS2/HMGCR/PPARD/PIK3CA/CASP3/NR1H4/ERN1/ADRA2A	8	BP
GO:0051146	striated muscle cell differentiation	9/99	263/17910	1.51516e-05	8.53514e-05	3.18594e-05	PPARA/AKT1/MTOR/CASP3/G6PD/MAPK14/MMP14/PDGFRB/HDAC9	9	BP
GO:0045862	positive regulation of proteolysis	10/99	333/17910	1.55366e-05	8.71257e-05	3.25217e-05	XDH/SRC/PPARG/AKT1/ALOX12/GSK3B/TNF/ADRA2A/MAPK14/MMP14	10	BP
GO:0030520	intracellular estrogen receptor signaling pathway	5/99	57/17910	1.55414e-05	8.71257e-05	3.25217e-05	ESR2/ESR1/AR/SRC/PARP1	5	BP
GO:0030888	regulation of B cell proliferation	5/99	57/17910	1.55414e-05	8.71257e-05	3.25217e-05	MIF/IL2/CASP3/TLR9/AHR	5	BP
GO:1903428	positive regulation of reactive oxygen species biosynthetic process	5/99	57/17910	1.55414e-05	8.71257e-05	3.25217e-05	PTGS2/MMP8/AKT1/MTOR/TNF	5	BP
GO:0002573	myeloid leukocyte differentiation	8/99	201/17910	1.56494e-05	8.76256e-05	3.27083e-05	PPARG/PARP1/MTOR/TNF/MMP9/PTPN2/MAPK14/PIK3R1	8	BP
GO:0050806	positive regulation of synaptic transmission	7/99	145/17910	1.57668e-05	8.81765e-05	3.2914e-05	EGFR/PTGS2/GSK3B/TNF/CNR1/MAPK1/DRD2	7	BP
GO:0034766	negative regulation of ion transmembrane transport	6/99	97/17910	1.61214e-05	8.98357e-05	3.35333e-05	AKT1/MTOR/MMP9/ADRA2A/TLR9/DRD2	6	BP
GO:0120162	positive regulation of cold-induced thermogenesis	6/99	97/17910	1.61214e-05	8.98357e-05	3.35333e-05	ACHE/FABP4/FABP5/SYK/SCD/IGF1R	6	BP
GO:1902882	regulation of response to oxidative stress	6/99	97/17910	1.61214e-05	8.98357e-05	3.35333e-05	MMP3/AKT1/PARP1/TNF/MET/MCL1	6	BP
GO:0001516	prostaglandin biosynthetic process	4/99	28/17910	1.62415e-05	9.02886e-05	3.37024e-05	PTGS1/PTGS2/FABP5/MIF	4	BP
GO:0046457	prostanoid biosynthetic process	4/99	28/17910	1.62415e-05	9.02886e-05	3.37024e-05	PTGS1/PTGS2/FABP5/MIF	4	BP
GO:0004726	non-membrane spanning protein tyrosine phosphatase activity	3/100	8/16967	1.08889e-05	9.24742e-05	4.619e-05	PTPN2/ACP1/PTPN11	3	MF
GO:0030099	myeloid cell differentiation	11/99	411/17910	1.67569e-05	9.30429e-05	3.47305e-05	PPARG/PARP1/MTOR/TNF/CASP3/G6PD/MMP9/PTPN2/MAPK14/PIK3R1/PTPN11	11	BP
GO:1904589	regulation of protein import	5/99	58/17910	1.69335e-05	9.39115e-05	3.50547e-05	PTGS2/MAPK14/PIK3R1/MAPK1/PRKCD	5	BP
GO:1902105	regulation of leukocyte differentiation	9/99	267/17910	1.70801e-05	9.46115e-05	3.5316e-05	MTOR/TNF/SYK/IL2/PTPN2/PIK3R1/MMP14/TLR9/JAK3	9	BP
GO:0072507	divalent inorganic cation homeostasis	11/99	412/17910	1.71385e-05	9.48224e-05	3.53947e-05	EGFR/ESR1/PIK3CG/PDE4D/IL2/F2/CNR1/VDR/ELANE/EDNRA/DRD2	11	BP
GO:0031982	vesicle	42/100	3756/18675	4.80931e-07	9.60882e-05	6.07438e-05	PTPN1/ALOX5/PTGS1/EGFR/AKR1B1/SHBG/SRC/ABCB1/MMP8/FABP4/FABP5/AKT1/MMP7/MIF/KDR/ALOX12/TNF/SYK/SLC6A4/F2/G6PD/MMP9/FABP1/ACP1/ALDH2/LNPEP/MAPK14/MMP14/COMT/ELANE/FLT1/FGFR1/CXCR1/MAPK1/TLR9/GSR/JAK3/MAP2K1/PDGFRB/RET/PRKCD/DRD2	42	CC
GO:0012505	endomembrane system	45/100	4213/18675	5.36806e-07	9.60882e-05	6.07438e-05	PTPN1/HSD11B1/ALOX5/ACHE/PTGS1/EGFR/PTGS2/ESR1/CDK4/HMGCR/XDH/SRC/MMP8/FABP5/PDE4D/PARP1/MIF/KDR/HSD11B2/MTOR/TNF/SLC6A4/F2/CYP2C19/MMP9/PTPN2/ERN1/LNPEP/CYP1B1/SCD/MAPK14/PIK3R1/MMP14/ELANE/FLT1/CXCR1/MAPK1/BCHE/TLR9/JAK3/MAP2K1/PDGFRB/RET/PRKCD/DRD2	45	CC
GO:0007610	behavior	13/99	578/17910	1.75242e-05	9.67453e-05	3.61125e-05	EGFR/PTGS2/PPARA/HMGCR/MTOR/SLC6A4/CASP3/CNR1/COMT/MAPK1/BCHE/DRD2/CPT1A	13	BP
GO:0060249	anatomical structure homeostasis	11/99	413/17910	1.75277e-05	9.67453e-05	3.61125e-05	EGFR/AKR1B1/TERT/SRC/PARP1/SYK/CNR1/MAPK1/PTPN11/TLR9/PRKDC	11	BP
GO:0045822	negative regulation of heart contraction	4/99	29/17910	1.87604e-05	0.000103427	3.86065e-05	PIK3CG/PDE4D/IL2/PDE5A	4	BP
GO:0035264	multicellular organism growth	7/99	149/17910	1.8811e-05	0.000103583	3.86648e-05	CDK4/AR/PDE4D/PIK3CA/MTOR/PTPN11/DRD2	7	BP
GO:0031331	positive regulation of cellular catabolic process	10/99	341/17910	1.90581e-05	0.000104634	3.90573e-05	PTPN1/PPARA/AKT1/KDR/GSK3B/TNF/FABP1/ADRA2A/PRKCD/CPT1A	10	BP
GO:0001660	fever generation	3/99	10/17910	1.91144e-05	0.000104634	3.90573e-05	PTGS2/TNF/CNR1	3	BP
GO:0031652	positive regulation of heat generation	3/99	10/17910	1.91144e-05	0.000104634	3.90573e-05	PTGS2/TNF/CNR1	3	BP
GO:0032000	positive regulation of fatty acid beta-oxidation	3/99	10/17910	1.91144e-05	0.000104634	3.90573e-05	PPARA/FABP1/CPT1A	3	BP
GO:0051901	positive regulation of mitochondrial depolarization	3/99	10/17910	1.91144e-05	0.000104634	3.90573e-05	PARP1/KDR/ALOX12	3	BP
GO:0006887	exocytosis	16/99	862/17910	1.91588e-05	0.000104754	3.91021e-05	ALOX5/MMP8/FABP5/PIK3CG/MIF/GSK3B/SYK/MMP9/CNR1/ADRA2A/MAPK14/ELANE/CXCR1/MAPK1/PRKCD/DRD2	16	BP
GO:2001237	negative regulation of extrinsic apoptotic signaling pathway	6/99	100/17910	1.91901e-05	0.000104802	3.912e-05	AR/TERT/SRC/AKT1/TNF/MCL1	6	BP
GO:0043169	cation binding	44/100	4133/16967	1.2758e-05	0.000106754	5.33229e-05	ESR2/PTPN1/ALOX5/ACHE/PTGS1/PTGS2/ESR1/AR/PPARA/MMP1/MMP3/TERT/XDH/PPARG/PPARD/MMP8/PDE4D/PARP1/MMP7/NR3C1/ALOX12/NOS2/NR1H3/MMP2/SLC6A4/F2/PDE5A/NR1H4/CYP2C19/MMP9/ERN1/CYP1B1/VDR/SCD/MMP14/COMT/MMP13/BCHE/RET/HDAC9/PRKCD/MMP12/DRD2/NR1H2	44	MF
GO:0002446	neutrophil mediated immunity	12/99	499/17910	1.96529e-05	0.000107204	4.00163e-05	ALOX5/MMP8/FABP5/MIF/SYK/F2/MMP9/MAPK14/ELANE/CXCR1/MAPK1/PRKCD	12	BP
GO:0002260	lymphocyte homeostasis	5/99	60/17910	2.00079e-05	0.000109013	4.06916e-05	AKT1/MIF/IL2/CASP3/JAK3	5	BP
GO:0019233	sensory perception of pain	6/99	101/17910	2.03117e-05	0.000110409	4.12129e-05	PTGS2/FABP5/MTOR/CNR1/COMT/MAPK1	6	BP
GO:0055024	regulation of cardiac muscle tissue development	6/99	101/17910	2.03117e-05	0.000110409	4.12129e-05	PPARA/MTOR/G6PD/MAPK14/FGFR1/MAPK1	6	BP
GO:0010543	regulation of platelet activation	4/99	30/17910	2.1555e-05	0.000116623	4.35322e-05	ALOX12/SYK/F2/PRKCD	4	BP
GO:0010743	regulation of macrophage derived foam cell differentiation	4/99	30/17910	2.1555e-05	0.000116623	4.35322e-05	PPARA/PPARG/NR1H3/NR1H2	4	BP
GO:0060338	regulation of type I interferon-mediated signaling pathway	4/99	30/17910	2.1555e-05	0.000116623	4.35322e-05	PTPN1/PTPN2/PTPN11/MMP12	4	BP
GO:0060603	mammary gland duct morphogenesis	4/99	30/17910	2.1555e-05	0.000116623	4.35322e-05	ESR1/AR/SRC/VDR	4	BP
GO:0033627	cell adhesion mediated by integrin	5/99	61/17910	2.16994e-05	0.000117268	4.3773e-05	PIK3CG/SYK/CYP1B1/PTPN11/RET	5	BP
GO:0007268	chemical synaptic transmission	13/99	591/17910	2.21269e-05	0.000119301	4.45318e-05	ACHE/EGFR/PTGS2/SRC/AKT1/GSK3B/MTOR/TNF/SLC6A4/CNR1/MAPK1/BCHE/DRD2	13	BP
GO:0098916	anterograde trans-synaptic signaling	13/99	591/17910	2.21269e-05	0.000119301	4.45318e-05	ACHE/EGFR/PTGS2/SRC/AKT1/GSK3B/MTOR/TNF/SLC6A4/CNR1/MAPK1/BCHE/DRD2	13	BP
GO:0032091	negative regulation of protein binding	6/99	103/17910	2.27135e-05	0.000122321	4.56594e-05	PPARA/AKT1/GSK3B/MET/MAPK8/PRKCD	6	BP
GO:0045931	positive regulation of mitotic cell cycle	7/99	154/17910	2.32837e-05	0.000125247	4.67516e-05	EGFR/CDK4/TERT/AKT1/FGFR1/PTPN11/PDGFRB	7	BP
GO:0035249	synaptic transmission, glutamatergic	5/99	62/17910	2.35001e-05	0.00012612	4.70773e-05	EGFR/PTGS2/TNF/CNR1/DRD2	5	BP
GO:0043550	regulation of lipid kinase activity	5/99	62/17910	2.35001e-05	0.00012612	4.70773e-05	SRC/F2/PIK3R1/FLT1/PDGFRB	5	BP
GO:0008233	peptidase activity	13/100	536/16967	1.55532e-05	0.000128257	6.40634e-05	MMP1/MMP3/MMP8/MMP7/MMP2/CASP3/F2/MMP9/LNPEP/MMP14/ELANE/MMP13/MMP12	13	MF
GO:0031175	neuron projection development	16/99	879/17910	2.4323e-05	0.000130386	4.86697e-05	EGFR/SRC/AKT1/PIK3CA/GSK3B/MTOR/IL2/CASP3/CNR1/PIK3R1/FGFR1/MAPK1/PTPN11/MAP2K1/RET/DRD2	16	BP
GO:0002675	positive regulation of acute inflammatory response	4/99	31/17910	2.46437e-05	0.000131953	4.92546e-05	PTGS2/PIK3CG/TNF/CNR1	4	BP
GO:0032052	bile acid binding	3/100	9/16967	1.62634e-05	0.000132198	6.60317e-05	NR1H4/FABP1/VDR	3	MF
GO:0051341	regulation of oxidoreductase activity	6/99	105/17910	2.53389e-05	0.000135519	5.05858e-05	EGFR/TERT/AKT1/TNF/CNR1/VDR	6	BP
GO:0045600	positive regulation of fat cell differentiation	5/99	63/17910	2.54148e-05	0.00013577	5.06792e-05	PTGS2/PPARG/PPARD/AKT1/MAPK14	5	BP
GO:0043279	response to alkaloid	6/99	106/17910	2.67402e-05	0.000142523	5.31999e-05	PPARG/MTOR/CASP3/CNR1/BCHE/DRD2	6	BP
GO:0055017	cardiac muscle tissue growth	6/99	106/17910	2.67402e-05	0.000142523	5.31999e-05	PPARA/MTOR/G6PD/MAPK14/FGFR1/MAPK1	6	BP
GO:0002764	immune response-regulating signaling pathway	13/99	603/17910	2.72853e-05	0.000145261	5.42222e-05	ESR1/SRC/PDE4D/PIK3CA/NR1H3/SYK/NR1H4/PTPN2/MAPK8/PIK3R1/MAPK1/TLR9/PRKCD	13	BP
GO:0046622	positive regulation of organ growth	5/99	64/17910	2.74486e-05	0.000145875	5.44513e-05	AKT1/MTOR/MAPK14/FGFR1/MAPK1	5	BP
GO:0043535	regulation of blood vessel endothelial cell migration	7/99	158/17910	2.74633e-05	0.000145875	5.44513e-05	PTGS2/PPARG/AKT1/KDR/ALOX12/FGFR1/HDAC9	7	BP
GO:0038128	ERBB2 signaling pathway	4/99	32/17910	2.80451e-05	0.000148457	5.54152e-05	EGFR/SRC/PIK3CA/PIK3R1	4	BP
GO:1901099	negative regulation of signal transduction in absence of ligand	4/99	32/17910	2.80451e-05	0.000148457	5.54152e-05	TERT/AKT1/TNF/MCL1	4	BP
GO:2001240	negative regulation of extrinsic apoptotic signaling pathway in absence of ligand	4/99	32/17910	2.80451e-05	0.000148457	5.54152e-05	TERT/AKT1/TNF/MCL1	4	BP
GO:1990748	cellular detoxification	6/99	107/17910	2.82032e-05	0.000149125	5.56643e-05	PTGS1/PTGS2/ABCG2/TNF/FABP1/GSR	6	BP
GO:0030003	cellular cation homeostasis	12/99	518/17910	2.83688e-05	0.00014983	5.59276e-05	ESR1/PIK3CG/PDE4D/ABCG2/IL2/F2/CNR1/VDR/ELANE/MAPK1/EDNRA/DRD2	12	BP
GO:0034613	cellular protein localization	22/99	1543/17910	2.84189e-05	0.000149924	5.59627e-05	PTPN1/EGFR/PTGS2/ESR1/AR/TERT/SRC/AKT1/PARP1/GSK3B/NOS2/TNF/SYK/F2/MAPK8/MAPK14/PIK3R1/MMP14/MAPK1/PTPN11/PRKCD/MMP12	22	BP
GO:0044087	regulation of cellular component biogenesis	16/99	891/17910	2.86796e-05	0.000151128	5.64122e-05	ESR1/MMP1/MMP3/SRC/PARP1/KDR/GSK3B/MTOR/TNF/MET/GPBAR1/PIK3R1/MMP14/PTPN11/PTGER4/PRKCD	16	BP
GO:0042803	protein homodimerization activity	16/100	809/16967	1.93643e-05	0.000155187	7.75145e-05	ACHE/PTGS2/HMGCR/TERT/XDH/AKT1/ABCG2/NOS2/SLC6A4/G6PD/ERN1/ADRA2A/FGFR1/TLR9/AHR/DRD2	16	MF
GO:0045428	regulation of nitric oxide biosynthetic process	5/99	65/17910	2.96065e-05	0.000155836	5.81695e-05	PTGS2/MMP8/AKT1/MTOR/TNF	5	BP
GO:0031669	cellular response to nutrient levels	8/99	220/17910	2.99493e-05	0.000157285	5.87102e-05	PTGS2/PPARG/MTOR/NR1H4/MAPK8/VDR/COMT/MAPK1	8	BP
GO:0033157	regulation of intracellular protein transport	8/99	220/17910	2.99493e-05	0.000157285	5.87102e-05	PTPN1/PTGS2/GSK3B/MAPK14/PIK3R1/MAPK1/PTPN11/PRKCD	8	BP
GO:0061564	axon development	11/99	438/17910	3.0096e-05	0.000157877	5.89312e-05	SRC/PIK3CA/GSK3B/CASP3/CNR1/PIK3R1/MAPK1/PTPN11/MAP2K1/RET/DRD2	11	BP
GO:0019932	second-messenger-mediated signaling	10/99	360/17910	3.02803e-05	0.000158665	5.92253e-05	EGFR/PDE4D/KDR/GSK3B/MTOR/TNF/SYK/PDE5A/ADRA2A/AHR	10	BP
GO:0070727	cellular macromolecule localization	22/99	1550/17910	3.04611e-05	0.000159432	5.95119e-05	PTPN1/EGFR/PTGS2/ESR1/AR/TERT/SRC/AKT1/PARP1/GSK3B/NOS2/TNF/SYK/F2/MAPK8/MAPK14/PIK3R1/MMP14/MAPK1/PTPN11/PRKCD/MMP12	22	BP
GO:0006357	regulation of transcription by RNA polymerase II	29/99	2420/17910	3.08268e-05	0.000161165	6.01588e-05	ESR2/EGFR/ESR1/AR/PPARA/TERT/PPARG/PPARD/AKT1/PARP1/NR3C1/NR1H3/TNF/IL2/MET/NR1H4/PTPN2/VDR/MAPK14/PIK3R1/ELANE/FGFR1/TLR9/AHR/HDAC9/PRKDC/MMP12/DRD2/NR1H2	29	BP
GO:0006469	negative regulation of protein kinase activity	8/99	221/17910	3.09341e-05	0.000161545	6.03005e-05	PTPN1/HMGCR/FABP4/AKT1/CASP3/PTPN2/IGF1R/PRKCD	8	BP
GO:0042554	superoxide anion generation	4/99	33/17910	3.17785e-05	0.000165768	6.18769e-05	EGFR/ALOX12/SYK/PRKCD	4	BP
GO:0015844	monoamine transport	5/99	66/17910	3.18938e-05	0.000166184	6.2032e-05	SYK/SLC6A4/CNR1/ADRA2A/DRD2	5	BP
GO:0045444	fat cell differentiation	8/99	222/17910	3.19459e-05	0.000166269	6.20638e-05	PTGS2/PPARG/PPARD/FABP4/AKT1/MTOR/TNF/MAPK14	8	BP
GO:0051649	establishment of localization in cell	25/99	1919/17910	3.29297e-05	0.000171198	6.39036e-05	PTPN1/PTGS2/HMGCR/SRC/AKT1/PIK3CG/PDE4D/GSK3B/NOS2/SYK/SLC6A4/F2/NR1H4/CNR1/MAPK8/ADRA2A/MAPK14/PIK3R1/MAPK1/PTPN11/MAP2K1/PRKCD/MMP12/DRD2/CPT1A	25	BP
GO:0002695	negative regulation of leukocyte activation	7/99	163/17910	3.35383e-05	0.000173973	6.49395e-05	NR1H3/IL2/CASP3/PDE5A/PTPN2/CNR1/JAK3	7	BP
GO:0050680	negative regulation of epithelial cell proliferation	7/99	163/17910	3.35383e-05	0.000173973	6.49395e-05	AR/XDH/PPARG/PPARD/TNF/VDR/FLT1	7	BP
GO:0010959	regulation of metal ion transport	10/99	365/17910	3.40375e-05	0.000176249	6.57891e-05	PTGS2/AKT1/PIK3CG/PDE4D/F2/G6PD/ADRA2A/TLR9/PDGFRB/DRD2	10	BP
GO:0009743	response to carbohydrate	8/99	224/17910	3.40528e-05	0.000176249	6.57891e-05	PTGS2/HMGCR/PPARD/PIK3CA/CASP3/NR1H4/ERN1/ADRA2A	8	BP
GO:0097651	phosphatidylinositol 3-kinase complex, class I	3/100	5/18675	1.47829e-06	0.000176409	0.00011152	PIK3CG/PIK3CA/PIK3R1	3	CC
GO:1903522	regulation of blood circulation	9/99	292/17910	3.45322e-05	0.000178532	6.66411e-05	EGFR/PTGS2/AKT1/PIK3CG/PDE4D/IL2/PDE5A/ADRA2A/DRD2	9	BP
GO:0031650	regulation of heat generation	3/99	12/17910	3.47623e-05	0.000179323	6.69364e-05	PTGS2/TNF/CNR1	3	BP
GO:1904181	positive regulation of membrane depolarization	3/99	12/17910	3.47623e-05	0.000179323	6.69364e-05	PARP1/KDR/ALOX12	3	BP
GO:0071466	cellular response to xenobiotic stimulus	7/99	164/17910	3.48768e-05	0.000179714	6.70825e-05	PTGS1/EGFR/NR3C1/CYP2C19/CYP1B1/BCHE/AHR	7	BP
GO:0032148	activation of protein kinase B activity	4/99	34/17910	3.58633e-05	0.000184389	6.88276e-05	SRC/AKT1/MTOR/ADRA2A	4	BP
GO:2001024	negative regulation of response to drug	4/99	34/17910	3.58633e-05	0.000184389	6.88276e-05	MET/CNR1/PTPN11/DRD2	4	BP
GO:0006873	cellular ion homeostasis	12/99	531/17910	3.612e-05	0.000185504	6.92436e-05	ESR1/PIK3CG/PDE4D/ABCG2/IL2/F2/CNR1/VDR/ELANE/MAPK1/EDNRA/DRD2	12	BP
GO:0007613	memory	6/99	112/17910	3.65154e-05	0.000187122	6.98475e-05	PTGS2/MTOR/SLC6A4/CNR1/COMT/DRD2	6	BP
GO:0060419	heart growth	6/99	112/17910	3.65154e-05	0.000187122	6.98475e-05	PPARA/MTOR/G6PD/MAPK14/FGFR1/MAPK1	6	BP
GO:0043299	leukocyte degranulation	12/99	532/17910	3.6786e-05	0.000188301	7.02877e-05	ALOX5/MMP8/FABP5/PIK3CG/MIF/SYK/MMP9/MAPK14/ELANE/CXCR1/MAPK1/PRKCD	12	BP
GO:0042698	ovulation cycle	5/99	68/17910	3.68781e-05	0.000188358	7.0309e-05	EGFR/ESR1/SRC/MMP7/CASP3	5	BP
GO:0050805	negative regulation of synaptic transmission	5/99	68/17910	3.68781e-05	0.000188358	7.0309e-05	ACHE/PTGS2/SLC6A4/BCHE/DRD2	5	BP
GO:0016241	regulation of macroautophagy	7/99	166/17910	3.76858e-05	0.000192272	7.177e-05	AKT1/KDR/PIK3CA/MTOR/CASP3/ERN1/MAPK8	7	BP
GO:0010906	regulation of glucose metabolic process	6/99	113/17910	3.83922e-05	0.000195056	7.28092e-05	PPARA/SRC/AKT1/GSK3B/MTOR/PTPN2	6	BP
GO:0098754	detoxification	6/99	113/17910	3.83922e-05	0.000195056	7.28092e-05	PTGS1/PTGS2/ABCG2/TNF/FABP1/GSR	6	BP
GO:1904375	regulation of protein localization to cell periphery	6/99	113/17910	3.83922e-05	0.000195056	7.28092e-05	EGFR/AR/AKT1/TNF/PIK3R1/MMP14	6	BP
GO:0006366	transcription by RNA polymerase II	30/99	2581/17910	3.83991e-05	0.000195056	7.28092e-05	ESR2/EGFR/ESR1/CDK4/AR/PPARA/TERT/PPARG/PPARD/AKT1/PARP1/NR3C1/NR1H3/TNF/IL2/MET/NR1H4/PTPN2/VDR/MAPK14/PIK3R1/ELANE/FGFR1/TLR9/AHR/HDAC9/PRKDC/MMP12/DRD2/NR1H2	30	BP
GO:0072594	establishment of protein localization to organelle	11/99	452/17910	4.00774e-05	0.000203359	7.59086e-05	PTGS2/TERT/AKT1/NOS2/SYK/MAPK8/MAPK14/PIK3R1/MAPK1/PRKCD/MMP12	11	BP
GO:0060416	response to growth hormone	4/99	35/17910	4.03197e-05	0.000204143	7.62012e-05	PTPN1/AKT1/PIK3R1/JAK3	4	BP
GO:0090322	regulation of superoxide metabolic process	4/99	35/17910	4.03197e-05	0.000204143	7.62012e-05	EGFR/TNF/SYK/PRKCD	4	BP
GO:0034765	regulation of ion transmembrane transport	11/99	453/17910	4.08886e-05	0.000206798	7.71924e-05	ABCB1/AKT1/PIK3CG/PDE4D/MTOR/F2/G6PD/MMP9/ADRA2A/TLR9/DRD2	11	BP
GO:0044212	transcription regulatory region DNA binding	15/100	739/16967	2.69105e-05	0.000212668	0.000106226	ESR2/ESR1/AR/PPARA/PPARG/PARP1/NR3C1/NR1H3/MTOR/TNF/NR1H4/VDR/AHR/MMP12/NR1H2	15	MF
GO:0001067	regulatory region nucleic acid binding	15/100	740/16967	2.73351e-05	0.000213064	0.000106424	ESR2/ESR1/AR/PPARA/PPARG/PARP1/NR3C1/NR1H3/MTOR/TNF/NR1H4/VDR/AHR/MMP12/NR1H2	15	MF
GO:0010594	regulation of endothelial cell migration	8/99	231/17910	4.2366e-05	0.000213867	7.98308e-05	PTGS2/PPARG/AKT1/KDR/ALOX12/MET/FGFR1/HDAC9	8	BP
GO:0051153	regulation of striated muscle cell differentiation	6/99	115/17910	4.2378e-05	0.000213867	7.98308e-05	PPARA/MTOR/G6PD/MAPK14/MMP14/HDAC9	6	BP
GO:0050871	positive regulation of B cell activation	5/99	70/17910	4.24458e-05	0.000213976	7.98717e-05	MIF/SYK/IL2/MMP14/TLR9	5	BP
GO:0006874	cellular calcium ion homeostasis	10/99	375/17910	4.27629e-05	0.000215342	8.03813e-05	ESR1/PIK3CG/PDE4D/IL2/F2/CNR1/VDR/ELANE/EDNRA/DRD2	10	BP
GO:0002275	myeloid cell activation involved in immune response	12/99	542/17910	4.40567e-05	0.000221617	8.27239e-05	ALOX5/MMP8/FABP5/PIK3CG/MIF/SYK/MMP9/MAPK14/ELANE/CXCR1/MAPK1/PRKCD	12	BP
GO:0033604	negative regulation of catecholamine secretion	3/99	13/17910	4.50096e-05	0.000225743	8.42638e-05	CNR1/ADRA2A/DRD2	3	BP
GO:0010742	macrophage derived foam cell differentiation	4/99	36/17910	4.51679e-05	0.000225743	8.42638e-05	PPARA/PPARG/NR1H3/NR1H2	4	BP
GO:0048009	insulin-like growth factor receptor signaling pathway	4/99	36/17910	4.51679e-05	0.000225743	8.42638e-05	AR/AKT1/PIK3R1/IGF1R	4	BP
GO:0050892	intestinal absorption	4/99	36/17910	4.51679e-05	0.000225743	8.42638e-05	FABP1/ADRA2A/VDR/FABP2	4	BP
GO:0090077	foam cell differentiation	4/99	36/17910	4.51679e-05	0.000225743	8.42638e-05	PPARA/PPARG/NR1H3/NR1H2	4	BP
GO:0090218	positive regulation of lipid kinase activity	4/99	36/17910	4.51679e-05	0.000225743	8.42638e-05	SRC/F2/FLT1/PDGFRB	4	BP
GO:0043507	positive regulation of JUN kinase activity	5/99	71/17910	4.54626e-05	0.000226972	8.47226e-05	PTPN1/TNF/SYK/ERN1/TLR9	5	BP
GO:0001952	regulation of cell-matrix adhesion	6/99	117/17910	4.6689e-05	0.000232844	8.69147e-05	SRC/KDR/GSK3B/PIK3R1/MMP14/MMP12	6	BP
GO:0002532	production of molecular mediator involved in inflammatory response	5/99	72/17910	4.86428e-05	0.000242329	9.04549e-05	ALOX5/NOS2/SYK/F2/MAPK14	5	BP
GO:0090407	organophosphate biosynthetic process	13/99	640/17910	5.04106e-05	0.000249888	9.32768e-05	ACHE/PTGS2/PPARA/PPARD/FABP5/PIK3CG/PARP1/PIK3CA/G6PD/NR1H4/SCD/PIK3R1/MAPK1	13	BP
GO:0034405	response to fluid shear stress	4/99	37/17910	5.04288e-05	0.000249888	9.32768e-05	PTGS2/SRC/AKT1/PDGFRB	4	BP
GO:0043029	T cell homeostasis	4/99	37/17910	5.04288e-05	0.000249888	9.32768e-05	AKT1/IL2/CASP3/JAK3	4	BP
GO:0046676	negative regulation of insulin secretion	4/99	37/17910	5.04288e-05	0.000249888	9.32768e-05	HMGCR/ADRA2A/PTPN11/DRD2	4	BP
GO:1905898	positive regulation of response to endoplasmic reticulum stress	4/99	37/17910	5.04288e-05	0.000249888	9.32768e-05	PTPN1/PTPN2/ERN1/PIK3R1	4	BP
GO:0071453	cellular response to oxygen levels	8/99	237/17910	5.07813e-05	0.000251368	9.38289e-05	PTGS2/TERT/SRC/PPARG/PPARD/AKT1/MTOR/FABP1	8	BP
GO:0009059	macromolecule biosynthetic process	45/99	4806/17910	5.0975e-05	0.000252058	9.40867e-05	ESR2/ACHE/EGFR/ESR1/CDK4/AR/PPARA/TERT/SRC/PPARG/PPARD/FABP4/AKT1/PARP1/KDR/NR3C1/GSK3B/NR1H3/MTOR/TNF/SYK/IL2/MET/NR1H4/PTPN2/MAPK8/CYP1B1/VDR/MAPK14/PIK3R1/ELANE/FGFR1/MAPK1/TLR9/JAK3/MAP2K1/PDGFRB/RET/AHR/HDAC9/PRKDC/PRKCD/MMP12/DRD2/NR1H2	45	BP
GO:0051881	regulation of mitochondrial membrane potential	5/99	73/17910	5.19923e-05	0.000256815	9.58624e-05	SRC/AKT1/PARP1/KDR/ALOX12	5	BP
GO:0006909	phagocytosis	9/99	308/17910	5.2248e-05	0.000257805	9.62317e-05	SRC/PPARG/PIK3CA/NR1H3/TNF/SYK/PIK3R1/MAPK1/PRKCD	9	BP
GO:0006875	cellular metal ion homeostasis	11/99	467/17910	5.38241e-05	0.0002653	9.90296e-05	ESR1/PIK3CG/PDE4D/ABCG2/IL2/F2/CNR1/VDR/ELANE/EDNRA/DRD2	11	BP
GO:0032481	positive regulation of type I interferon production	5/99	74/17910	5.55173e-05	0.000273356	0.000102037	SYK/PTPN11/TLR9/PRKDC/MMP12	5	BP
GO:1903523	negative regulation of blood circulation	4/99	38/17910	5.61234e-05	0.000276049	0.000103042	PIK3CG/PDE4D/IL2/PDE5A	4	BP
GO:0055074	calcium ion homeostasis	10/99	388/17910	5.69118e-05	0.000279631	0.000104379	ESR1/PIK3CG/PDE4D/IL2/F2/CNR1/VDR/ELANE/EDNRA/DRD2	10	BP
GO:1901617	organic hydroxy compound biosynthetic process	8/99	241/17910	5.71321e-05	0.000280417	0.000104672	AKR1B1/HMGCR/ALOX12/TNF/G6PD/NR1H4/VDR/SCD	8	BP
GO:2001235	positive regulation of apoptotic signaling pathway	7/99	178/17910	5.87197e-05	0.000287906	0.000107468	GSK3B/MMP9/PTPN2/MAPK8/MCL1/RET/PRKCD	7	BP
GO:1903201	regulation of oxidative stress-induced cell death	5/99	75/17910	5.9224e-05	0.000290073	0.000108277	MMP3/AKT1/PARP1/MET/MCL1	5	BP
GO:0030855	epithelial cell differentiation	14/99	746/17910	5.9715e-05	0.00029217	0.00010906	ESR1/AR/XDH/PPARG/AKT1/PDE4D/GSK3B/TNF/MET/MMP9/VDR/FGFR1/MAP2K1/CPT1A	14	BP
GO:0020037	heme binding	6/100	106/16967	3.82003e-05	0.000292689	0.000146196	PTGS1/PTGS2/SRC/NOS2/CYP2C19/CYP1B1	6	MF
GO:0016787	hydrolase activity	27/100	2052/16967	3.85794e-05	0.000292689	0.000146196	PTPN1/ACHE/MMP1/MMP3/ABCB1/MMP8/PDE4D/MMP7/ABCG2/ALOX12/MMP2/CASP3/F2/PDE5A/MMP9/PTPN2/ACP1/ERN1/LNPEP/MMP14/ELANE/MMP13/PTPN11/BCHE/HDAC9/EDNRA/MMP12	27	MF
GO:0043235	receptor complex	10/100	292/18675	3.75098e-06	0.000295007	0.000186494	EGFR/NR1H3/SYK/ADRA2A/VDR/FLT1/FGFR1/IGF1R/RET/AHR	10	CC
GO:0044459	plasma membrane part	29/100	2283/18675	5.529e-06	0.000295007	0.000186494	EGFR/PTGS2/SRC/ABCB1/FABP5/PDE4D/KDR/TNF/SYK/SLC6A4/CASP3/F2/G6PD/MET/CNR1/ACP1/LNPEP/ADRA2A/MMP14/COMT/FLT1/MAPK1/TLR9/GSR/IGF1R/PDGFRB/RET/EDNRA/DRD2	29	CC
GO:0045121	membrane raft	10/100	309/18675	6.18234e-06	0.000295007	0.000186494	EGFR/PTGS2/SRC/KDR/TNF/SLC6A4/CASP3/CNR1/MAPK1/RET	10	CC
GO:0098857	membrane microdomain	10/100	310/18675	6.36035e-06	0.000295007	0.000186494	EGFR/PTGS2/SRC/KDR/TNF/SLC6A4/CASP3/CNR1/MAPK1/RET	10	CC
GO:0005829	cytosol	47/100	4909/18675	6.59234e-06	0.000295007	0.000186494	PTPN1/ALOX5/ESR1/CDK4/AR/AKR1B1/TERT/XDH/SRC/PPARG/FABP4/FABP5/AKT1/PIK3CG/PDE4D/MIF/NR3C1/ALOX12/PIK3CA/GSK3B/NOS2/MTOR/SYK/CASP3/G6PD/PDE5A/FABP1/PTPN2/LNPEP/MAPK8/MCL1/MAPK14/PIK3R1/MMP14/COMT/FGFR1/FABP2/MAPK1/PTPN11/GSR/JAK3/MAP2K1/RET/AHR/PRKDC/PRKCD/KIF11	47	CC
GO:0033673	negative regulation of kinase activity	8/99	243/17910	6.05475e-05	0.000295622	0.000110348	PTPN1/HMGCR/FABP4/AKT1/CASP3/PTPN2/IGF1R/PRKCD	8	BP
GO:0061448	connective tissue development	8/99	243/17910	6.05475e-05	0.000295622	0.000110348	CDK4/PPARD/PIK3CA/NR1H4/MAPK14/FGFR1/MMP13/PDGFRB	8	BP
GO:0009896	positive regulation of catabolic process	10/99	392/17910	6.19979e-05	0.00030207	0.000112755	PTPN1/PPARA/AKT1/KDR/GSK3B/TNF/FABP1/ADRA2A/PRKCD/CPT1A	10	BP
GO:0072503	cellular divalent inorganic cation homeostasis	10/99	392/17910	6.19979e-05	0.00030207	0.000112755	ESR1/PIK3CG/PDE4D/IL2/F2/CNR1/VDR/ELANE/EDNRA/DRD2	10	BP
GO:0031012	extracellular matrix	12/100	468/18675	7.60327e-06	0.000302441	0.000191193	ACHE/MMP1/MMP3/MMP8/MMP7/MMP2/F2/MMP9/MMP14/ELANE/MMP13/MMP12	12	CC
GO:0033146	regulation of intracellular estrogen receptor signaling pathway	4/99	39/17910	6.22733e-05	0.000302678	0.000112982	ESR1/AR/SRC/PARP1	4	BP
GO:0045926	negative regulation of growth	8/99	244/17910	6.2318e-05	0.000302678	0.000112982	ESR2/PPARA/PPARG/PPARD/TNF/SLC6A4/G6PD/ELANE	8	BP
GO:0046651	lymphocyte proliferation	8/99	244/17910	6.2318e-05	0.000302678	0.000112982	PIK3CG/MIF/IL2/CASP3/PDE5A/TLR9/AHR/PRKCD	8	BP
GO:0010611	regulation of cardiac muscle hypertrophy	5/99	76/17910	6.3119e-05	0.000306249	0.000114315	PPARA/PARP1/MTOR/G6PD/PDE5A	5	BP
GO:0098589	membrane region	10/100	321/18675	8.63142e-06	0.000309005	0.000195343	EGFR/PTGS2/SRC/KDR/TNF/SLC6A4/CASP3/CNR1/MAPK1/RET	10	CC
GO:0042742	defense response to bacterium	8/99	245/17910	6.41313e-05	0.000310837	0.000116027	NOS2/TNF/SYK/F2/NR1H4/ELANE/TLR9/PRKCD	8	BP
GO:0003158	endothelium development	6/99	124/17910	6.46225e-05	0.000312566	0.000116673	XDH/PDE4D/KDR/ALOX12/TNF/MET	6	BP
GO:0046330	positive regulation of JNK cascade	6/99	124/17910	6.46225e-05	0.000312566	0.000116673	PTPN1/MMP8/TNF/SYK/ERN1/TLR9	6	BP
GO:0051099	positive regulation of binding	7/99	181/17910	6.52561e-05	0.000314976	0.000117572	TERT/PPARG/MMP8/PARP1/GSK3B/MET/MMP9	7	BP
GO:1905475	regulation of protein localization to membrane	7/99	181/17910	6.52561e-05	0.000314976	0.000117572	EGFR/AR/AKT1/TNF/MAPK8/PIK3R1/MMP14	7	BP
GO:0032943	mononuclear cell proliferation	8/99	246/17910	6.59884e-05	0.000317851	0.000118645	PIK3CG/MIF/IL2/CASP3/PDE5A/TLR9/AHR/PRKCD	8	BP
GO:0045017	glycerolipid biosynthetic process	8/99	246/17910	6.59884e-05	0.000317851	0.000118645	ACHE/FABP5/PIK3CG/PIK3CA/NR1H3/NR1H4/PIK3R1/NR1H2	8	BP
GO:0090398	cellular senescence	5/99	77/17910	6.72087e-05	0.000323394	0.000120714	TERT/MAPK14/MAP2K1/PRKDC/PRKCD	5	BP
GO:0043534	blood vessel endothelial cell migration	7/99	182/17910	6.75627e-05	0.000324511	0.000121131	PTGS2/PPARG/AKT1/KDR/ALOX12/FGFR1/HDAC9	7	BP
GO:0046887	positive regulation of hormone secretion	6/99	125/17910	6.75803e-05	0.000324511	0.000121131	EGFR/PPARD/NR1H4/FGFR1/PTPN11/DRD2	6	BP
GO:0002757	immune response-activating signal transduction	12/99	567/17910	6.79273e-05	0.000325841	0.000121628	ESR1/SRC/PDE4D/PIK3CA/NR1H3/SYK/NR1H4/PTPN2/PIK3R1/MAPK1/TLR9/PRKCD	12	BP
GO:0038084	vascular endothelial growth factor signaling pathway	4/99	40/17910	6.89003e-05	0.000329828	0.000123116	XDH/KDR/FLT1/PDGFRB	4	BP
GO:1902893	regulation of pri-miRNA transcription by RNA polymerase II	4/99	40/17910	6.89003e-05	0.000329828	0.000123116	PPARA/TERT/PPARD/NR3C1	4	BP
GO:0052547	regulation of peptidase activity	10/99	398/17910	7.03518e-05	0.00033643	0.000125581	PTGS2/XDH/SRC/PPARG/AKT1/ALOX12/TNF/MMP9/FABP1/MAPK14	10	BP
GO:0030730	sequestering of triglyceride	3/99	15/17910	7.10329e-05	0.000338644	0.000126407	PPARA/PPARG/TNF	3	BP
GO:0048012	hepatocyte growth factor receptor signaling pathway	3/99	15/17910	7.10329e-05	0.000338644	0.000126407	PTPN1/MET/PTPN2	3	BP
GO:2001028	positive regulation of endothelial cell chemotaxis	3/99	15/17910	7.10329e-05	0.000338644	0.000126407	KDR/MET/FGFR1	3	BP
GO:0005739	mitochondrion	22/100	1492/18675	1.04108e-05	0.000338824	0.000214194	ESR2/TERT/SRC/AKT1/PARP1/ABCG2/NR3C1/GSK3B/MTOR/MMP2/CNR1/ALDH2/ERN1/MAPK8/MCL1/CYP1B1/MAPK14/MAPK1/PTPN11/GSR/MAP2K1/CPT1A	22	CC
GO:0032760	positive regulation of tumor necrosis factor production	5/99	78/17910	7.14997e-05	0.00034052	0.000127107	MMP8/MIF/PIK3R1/PTPN11/TLR9	5	BP
GO:0016054	organic acid catabolic process	8/99	250/17910	7.38707e-05	0.000351093	0.000131054	PPARA/PPARD/AKT1/NOS2/MTOR/FABP1/CNR1/CPT1A	8	BP
GO:0046395	carboxylic acid catabolic process	8/99	250/17910	7.38707e-05	0.000351093	0.000131054	PPARA/PPARD/AKT1/NOS2/MTOR/FABP1/CNR1/CPT1A	8	BP
GO:0030162	regulation of proteolysis	14/99	762/17910	7.49439e-05	0.00035583	0.000132822	PTGS2/XDH/SRC/PPARG/AKT1/ALOX12/GSK3B/TNF/F2/MMP9/FABP1/ADRA2A/MAPK14/MMP14	14	BP
GO:0043312	neutrophil degranulation	11/99	485/17910	7.55164e-05	0.000356964	0.000133245	ALOX5/MMP8/FABP5/MIF/SYK/MMP9/MAPK14/ELANE/CXCR1/MAPK1/PRKCD	11	BP
GO:0031668	cellular response to extracellular stimulus	8/99	251/17910	7.5959e-05	0.000356964	0.000133245	PTGS2/PPARG/MTOR/NR1H4/MAPK8/VDR/COMT/MAPK1	8	BP
GO:0014743	regulation of muscle hypertrophy	5/99	79/17910	7.59988e-05	0.000356964	0.000133245	PPARA/PARP1/MTOR/G6PD/PDE5A	5	BP
GO:0032642	regulation of chemokine production	5/99	79/17910	7.59988e-05	0.000356964	0.000133245	MIF/TNF/NR1H4/ELANE/TLR9	5	BP
GO:0043154	negative regulation of cysteine-type endopeptidase activity involved in apoptotic process	5/99	79/17910	7.59988e-05	0.000356964	0.000133245	PTGS2/SRC/AKT1/MMP9/FABP1	5	BP
GO:0006692	prostanoid metabolic process	4/99	41/17910	7.60265e-05	0.000356964	0.000133245	PTGS1/PTGS2/FABP5/MIF	4	BP
GO:0006693	prostaglandin metabolic process	4/99	41/17910	7.60265e-05	0.000356964	0.000133245	PTGS1/PTGS2/FABP5/MIF	4	BP
GO:0010907	positive regulation of glucose metabolic process	4/99	41/17910	7.60265e-05	0.000356964	0.000133245	PPARA/SRC/AKT1/PTPN2	4	BP
GO:0050873	brown fat cell differentiation	4/99	41/17910	7.60265e-05	0.000356964	0.000133245	PTGS2/FABP4/MTOR/MAPK14	4	BP
GO:0060612	adipose tissue development	4/99	41/17910	7.60265e-05	0.000356964	0.000133245	CDK4/PPARD/PIK3CA/NR1H4	4	BP
GO:0090278	negative regulation of peptide hormone secretion	4/99	41/17910	7.60265e-05	0.000356964	0.000133245	HMGCR/ADRA2A/PTPN11/DRD2	4	BP
GO:0030518	intracellular steroid hormone receptor signaling pathway	6/99	128/17910	7.7108e-05	0.00036123	0.000134838	ESR2/ESR1/AR/SRC/PARP1/NR3C1	6	BP
GO:0032355	response to estradiol	6/99	128/17910	7.7108e-05	0.00036123	0.000134838	EGFR/PTGS2/ESR1/SLC6A4/CASP3/PDGFRB	6	BP
GO:0009790	embryo development	16/99	968/17910	7.7168e-05	0.00036123	0.000134838	EGFR/AR/MMP8/AKT1/KDR/TNF/MMP2/MMP9/MMP14/FLT1/FGFR1/MAPK1/MAP2K1/RET/PRKDC/EDNRA	16	BP
GO:0002685	regulation of leukocyte migration	7/99	186/17910	7.74662e-05	0.000362262	0.000135223	AKT1/MIF/TNF/MAPK14/MMP14/ELANE/PTGER4	7	BP
GO:0002283	neutrophil activation involved in immune response	11/99	488/17910	7.97783e-05	0.000372699	0.000139119	ALOX5/MMP8/FABP5/MIF/SYK/MMP9/MAPK14/ELANE/CXCR1/MAPK1/PRKCD	11	BP
GO:0050767	regulation of neurogenesis	14/99	768/17910	8.14739e-05	0.000380239	0.000141933	TERT/PPARG/AKT1/GSK3B/MTOR/TNF/SLC6A4/IL2/F2/CNR1/FGFR1/MAP2K1/RET/DRD2	14	BP
GO:0019722	calcium-mediated signaling	7/99	188/17910	8.28451e-05	0.000385864	0.000144033	EGFR/PDE4D/KDR/GSK3B/MTOR/TNF/SYK	7	BP
GO:0030595	leukocyte chemotaxis	7/99	188/17910	8.28451e-05	0.000385864	0.000144033	PIK3CG/PDE4D/MIF/SYK/MAPK14/FLT1/CXCR1	7	BP
GO:0001953	negative regulation of cell-matrix adhesion	4/99	42/17910	8.36744e-05	0.000388948	0.000145184	SRC/PIK3R1/MMP14/MMP12	4	BP
GO:0032309	icosanoid secretion	4/99	42/17910	8.36744e-05	0.000388948	0.000145184	MIF/NOS2/SYK/DRD2	4	BP
GO:0007204	positive regulation of cytosolic calcium ion concentration	8/99	255/17910	8.48095e-05	0.000393831	0.000147007	ESR1/PIK3CG/PDE4D/IL2/F2/CNR1/EDNRA/DRD2	8	BP
GO:1903557	positive regulation of tumor necrosis factor superfamily cytokine production	5/99	81/17910	8.5649e-05	0.000397333	0.000148314	MMP8/MIF/PIK3R1/PTPN11/TLR9	5	BP
GO:0019372	lipoxygenase pathway	3/99	16/17910	8.70746e-05	0.000402342	0.000150184	ALOX5/PTGS2/ALOX12	3	BP
GO:0031649	heat generation	3/99	16/17910	8.70746e-05	0.000402342	0.000150184	PTGS2/TNF/CNR1	3	BP
GO:0032225	regulation of synaptic transmission, dopaminergic	3/99	16/17910	8.70746e-05	0.000402342	0.000150184	PTGS2/SLC6A4/DRD2	3	BP
GO:0090335	regulation of brown fat cell differentiation	3/99	16/17910	8.70746e-05	0.000402342	0.000150184	PTGS2/MTOR/MAPK14	3	BP
GO:0004708	MAP kinase kinase activity	3/100	13/16967	5.44308e-05	0.000404453	0.000202021	MAPK14/MAPK1/MAP2K1	3	MF
GO:0005178	integrin binding	6/100	113/16967	5.47326e-05	0.000404453	0.000202021	EGFR/SRC/KDR/SYK/PTPN2/MMP14	6	MF
GO:0009749	response to glucose	7/99	190/17910	8.8525e-05	0.000408638	0.000152534	HMGCR/PPARD/PIK3CA/CASP3/NR1H4/ERN1/ADRA2A	7	BP
GO:0032409	regulation of transporter activity	8/99	257/17910	8.9546e-05	0.000412941	0.00015414	PPARG/ABCB1/PDE4D/MMP9/ADRA2A/TLR9/PRKCD/DRD2	8	BP
GO:0032227	negative regulation of synaptic transmission, dopaminergic	2/99	3/17910	9.04158e-05	0.000414896	0.00015487	PTGS2/SLC6A4	2	BP
GO:0033602	negative regulation of dopamine secretion	2/99	3/17910	9.04158e-05	0.000414896	0.00015487	CNR1/DRD2	2	BP
GO:0045764	positive regulation of cellular amino acid metabolic process	2/99	3/17910	9.04158e-05	0.000414896	0.00015487	NR1H4/COMT	2	BP
GO:0098920	retrograde trans-synaptic signaling by lipid	2/99	3/17910	9.04158e-05	0.000414896	0.00015487	FABP5/CNR1	2	BP
GO:0098921	retrograde trans-synaptic signaling by endocannabinoid	2/99	3/17910	9.04158e-05	0.000414896	0.00015487	FABP5/CNR1	2	BP
GO:0007586	digestion	6/99	132/17910	9.14465e-05	0.000418664	0.000156276	NR1H3/FABP1/ADRA2A/VDR/FABP2/TLR9	6	BP
GO:0055088	lipid homeostasis	6/99	132/17910	9.14465e-05	0.000418664	0.000156276	PPARG/FABP4/NR1H3/NR1H4/HDAC9/NR1H2	6	BP
GO:0006775	fat-soluble vitamin metabolic process	4/99	43/17910	9.18668e-05	0.000418664	0.000156276	PPARD/TNF/VDR/FGFR1	4	BP
GO:0034105	positive regulation of tissue remodeling	4/99	43/17910	9.18668e-05	0.000418664	0.000156276	EGFR/SYK/IL2/VDR	4	BP
GO:0060443	mammary gland morphogenesis	4/99	43/17910	9.18668e-05	0.000418664	0.000156276	ESR1/AR/SRC/VDR	4	BP
GO:0071715	icosanoid transport	4/99	43/17910	9.18668e-05	0.000418664	0.000156276	MIF/NOS2/SYK/DRD2	4	BP
GO:1901571	fatty acid derivative transport	4/99	43/17910	9.18668e-05	0.000418664	0.000156276	MIF/NOS2/SYK/DRD2	4	BP
GO:0000079	regulation of cyclin-dependent protein serine/threonine kinase activity	5/99	83/17910	9.62154e-05	0.000437625	0.000163354	EGFR/CDK4/SRC/AKT1/CASP3	5	BP
GO:0010507	negative regulation of autophagy	5/99	83/17910	9.62154e-05	0.000437625	0.000163354	AKT1/PIK3CA/MTOR/MET/MCL1	5	BP
GO:0042119	neutrophil activation	11/99	499/17910	9.72185e-05	0.000441755	0.000164896	ALOX5/MMP8/FABP5/MIF/SYK/MMP9/MAPK14/ELANE/CXCR1/MAPK1/PRKCD	11	BP
GO:0006816	calcium ion transport	10/99	415/17910	9.94108e-05	0.000451276	0.00016845	PTGS2/PIK3CG/PDE4D/F2/G6PD/ADRA2A/VDR/TLR9/PDGFRB/DRD2	10	BP
GO:0032965	regulation of collagen biosynthetic process	4/99	44/17910	0.000100627	0.000456352	0.000170344	PPARG/PPARD/F2/PDGFRB	4	BP
GO:0016051	carbohydrate biosynthetic process	7/99	194/17910	0.000100839	0.000456868	0.000170537	AKR1B1/PPARA/AKT1/GSK3B/MTOR/G6PD/PTPN2	7	BP
GO:0046906	tetrapyrrole binding	6/100	116/16967	6.33719e-05	0.000459561	0.000229547	PTGS1/PTGS2/SRC/NOS2/CYP2C19/CYP1B1	6	MF
GO:0001784	phosphotyrosine residue binding	4/100	37/16967	6.46132e-05	0.000459561	0.000229547	SYK/PIK3R1/MAPK1/PTPN11	4	MF
GO:0004715	non-membrane spanning protein tyrosine kinase activity	4/100	37/16967	6.46132e-05	0.000459561	0.000229547	SRC/SYK/JAK3/PRKCD	4	MF
GO:0001776	leukocyte homeostasis	5/99	84/17910	0.00010186	0.000460152	0.000171762	AKT1/MIF/IL2/CASP3/JAK3	5	BP
GO:0042058	regulation of epidermal growth factor receptor signaling pathway	5/99	84/17910	0.00010186	0.000460152	0.000171762	EGFR/AKT1/MMP9/PTPN2/ADRA2A	5	BP
GO:0042446	hormone biosynthetic process	5/99	84/17910	0.00010186	0.000460152	0.000171762	HSD11B1/AKR1B1/HSD11B2/TNF/VDR	5	BP
GO:0030100	regulation of endocytosis	8/99	262/17910	0.000102356	0.000461941	0.00017243	PTPN1/SRC/PPARG/NR1H3/TNF/SYK/DRD2/NR1H2	8	BP
GO:0006091	generation of precursor metabolites and energy	11/99	502/17910	0.000102506	0.000462172	0.000172517	AKR1B1/PPARA/XDH/PPARD/AKT1/PIK3CA/GSK3B/NOS2/MTOR/ALDH2/GSR	11	BP
GO:2000641	regulation of early endosome to late endosome transport	3/99	17/17910	0.00010531	0.000473893	0.000176892	SRC/MAPK1/MAP2K1	3	BP
GO:2000811	negative regulation of anoikis	3/99	17/17910	0.00010531	0.000473893	0.000176892	SRC/PIK3CA/MCL1	3	BP
GO:0043506	regulation of JUN kinase activity	5/99	85/17910	0.000107756	0.000483034	0.000180304	PTPN1/TNF/SYK/ERN1/TLR9	5	BP
GO:0045844	positive regulation of striated muscle tissue development	5/99	85/17910	0.000107756	0.000483034	0.000180304	HMGCR/MTOR/MAPK14/FGFR1/MAPK1	5	BP
GO:0046427	positive regulation of JAK-STAT cascade	5/99	85/17910	0.000107756	0.000483034	0.000180304	AKR1B1/TNF/IL2/F2/CYP1B1	5	BP
GO:0048636	positive regulation of muscle organ development	5/99	85/17910	0.000107756	0.000483034	0.000180304	HMGCR/MTOR/MAPK14/FGFR1/MAPK1	5	BP
GO:0034645	cellular macromolecule biosynthetic process	43/99	4634/17910	0.000108324	0.000485112	0.000181079	ESR2/ACHE/EGFR/ESR1/CDK4/AR/PPARA/TERT/SRC/PPARG/PPARD/FABP4/AKT1/PARP1/NR3C1/GSK3B/NR1H3/MTOR/TNF/SYK/IL2/MET/NR1H4/PTPN2/MAPK8/CYP1B1/VDR/MAPK14/PIK3R1/ELANE/FGFR1/MAPK1/TLR9/JAK3/MAP2K1/PDGFRB/RET/AHR/HDAC9/PRKDC/MMP12/DRD2/NR1H2	43	BP
GO:0036230	granulocyte activation	11/99	506/17910	0.000109938	0.000491573	0.000183491	ALOX5/MMP8/FABP5/MIF/SYK/MMP9/MAPK14/ELANE/CXCR1/MAPK1/PRKCD	11	BP
GO:0035987	endodermal cell differentiation	4/99	45/17910	0.000109978	0.000491573	0.000183491	MMP8/MMP2/MMP9/MMP14	4	BP
GO:0001221	transcription cofactor binding	4/100	38/16967	7.18893e-05	0.000498842	0.000249167	ESR1/PPARA/TERT/AHR	4	MF
GO:0051879	Hsp90 protein binding	4/100	38/16967	7.18893e-05	0.000498842	0.000249167	KDR/NR3C1/ERN1/AHR	4	MF
GO:0035304	regulation of protein dephosphorylation	6/99	137/17910	0.000112272	0.000501346	0.000187139	GSK3B/MTOR/TNF/PDGFRB/PRKCD/DRD2	6	BP
GO:0071356	cellular response to tumor necrosis factor	8/99	266/17910	0.000113665	0.000506717	0.000189144	FABP4/AKT1/TNF/SYK/NR1H4/PTPN2/MAPK14/MAPK1	8	BP
GO:0032602	chemokine production	5/99	86/17910	0.000113911	0.000506717	0.000189144	MIF/TNF/NR1H4/ELANE/TLR9	5	BP
GO:0034103	regulation of tissue remodeling	5/99	86/17910	0.000113911	0.000506717	0.000189144	EGFR/SRC/SYK/IL2/VDR	5	BP
GO:1901863	positive regulation of muscle tissue development	5/99	86/17910	0.000113911	0.000506717	0.000189144	HMGCR/MTOR/MAPK14/FGFR1/MAPK1	5	BP
GO:0050870	positive regulation of T cell activation	7/99	198/17910	0.000114514	0.000508914	0.000189964	SRC/AKT1/PIK3CA/SYK/IL2/PIK3R1/PTPN11	7	BP
GO:0048666	neuron development	16/99	1003/17910	0.000116814	0.000518334	0.00019348	EGFR/SRC/AKT1/PIK3CA/GSK3B/MTOR/IL2/CASP3/CNR1/PIK3R1/FGFR1/MAPK1/PTPN11/MAP2K1/RET/DRD2	16	BP
GO:0010675	regulation of cellular carbohydrate metabolic process	6/99	138/17910	0.000116856	0.000518334	0.00019348	PPARA/SRC/AKT1/GSK3B/MTOR/PTPN2	6	BP
GO:0002064	epithelial cell development	7/99	199/17910	0.000118158	0.000523111	0.000195264	ESR1/AR/PDE4D/GSK3B/TNF/MET/FGFR1	7	BP
GO:0050679	positive regulation of epithelial cell proliferation	7/99	199/17910	0.000118158	0.000523111	0.000195264	EGFR/AR/AKT1/KDR/MTOR/FGFR1/MMP12	7	BP
GO:0006936	muscle contraction	9/99	343/17910	0.000118889	0.000525845	0.000196284	PTGS2/PIK3CG/PDE4D/PIK3CA/MTOR/PDE5A/ADRA2A/EDNRA/DRD2	9	BP
GO:0032369	negative regulation of lipid transport	4/99	46/17910	0.000119944	0.000529504	0.00019765	AKT1/NR1H3/PTPN11/NR1H2	4	BP
GO:0060324	face development	4/99	46/17910	0.000119944	0.000529504	0.00019765	MMP2/MAPK1/PTPN11/MAP2K1	4	BP
GO:1904029	regulation of cyclin-dependent protein kinase activity	5/99	87/17910	0.000120331	0.00053021	0.000197913	EGFR/CDK4/SRC/AKT1/CASP3	5	BP
GO:2000117	negative regulation of cysteine-type endopeptidase activity	5/99	87/17910	0.000120331	0.00053021	0.000197913	PTGS2/SRC/AKT1/MMP9/FABP1	5	BP
GO:0005576	extracellular region	42/100	4295/18675	1.78998e-05	0.00053401	0.000337583	ALOX5/ACHE/PTGS1/EGFR/AKR1B1/MMP1/SHBG/MMP3/XDH/SRC/ABCB1/MMP8/FABP4/FABP5/MMP7/MIF/KDR/ALOX12/TNF/MMP2/IL2/F2/G6PD/MET/MMP9/FABP1/ACP1/ALDH2/LNPEP/MAPK14/MMP14/COMT/ELANE/FLT1/FGFR1/MMP13/MAPK1/BCHE/TLR9/GSR/PRKCD/MMP12	42	CC
GO:0002433	immune response-regulating cell surface receptor signaling pathway involved in phagocytosis	6/99	139/17910	0.000121588	0.000534734	0.000199602	SRC/PIK3CA/SYK/PIK3R1/MAPK1/PRKCD	6	BP
GO:0038096	Fc-gamma receptor signaling pathway involved in phagocytosis	6/99	139/17910	0.000121588	0.000534734	0.000199602	SRC/PIK3CA/SYK/PIK3R1/MAPK1/PRKCD	6	BP
GO:0031410	cytoplasmic vesicle	27/100	2179/18675	2.0438e-05	0.000535768	0.000338695	PTPN1/ALOX5/EGFR/SRC/MMP8/FABP5/MIF/KDR/TNF/SYK/SLC6A4/MMP9/LNPEP/MAPK14/MMP14/ELANE/FLT1/FGFR1/CXCR1/MAPK1/TLR9/JAK3/MAP2K1/PDGFRB/RET/PRKCD/DRD2	27	CC
GO:0097708	intracellular vesicle	27/100	2182/18675	2.09518e-05	0.000535768	0.000338695	PTPN1/ALOX5/EGFR/SRC/MMP8/FABP5/MIF/KDR/TNF/SYK/SLC6A4/MMP9/LNPEP/MAPK14/MMP14/ELANE/FLT1/FGFR1/CXCR1/MAPK1/TLR9/JAK3/MAP2K1/PDGFRB/RET/PRKCD/DRD2	27	CC
GO:0038083	peptidyl-tyrosine autophosphorylation	3/99	18/17910	0.000125865	0.0005525	0.000206234	EGFR/KDR/IGF1R	3	BP
GO:0090330	regulation of platelet aggregation	3/99	18/17910	0.000125865	0.0005525	0.000206234	ALOX12/SYK/PRKCD	3	BP
GO:0070661	leukocyte proliferation	8/99	270/17910	0.00012599	0.000552526	0.000206243	PIK3CG/MIF/IL2/CASP3/PDE5A/TLR9/AHR/PRKCD	8	BP
GO:0034250	positive regulation of cellular amide metabolic process	6/99	140/17910	0.00012647	0.000554112	0.000206835	CDK4/MTOR/TNF/CASP3/MAPK1/PRKCD	6	BP
GO:1904894	positive regulation of STAT cascade	5/99	88/17910	0.000127026	0.000556022	0.000207548	AKR1B1/TNF/IL2/F2/CYP1B1	5	BP
GO:0005942	phosphatidylinositol 3-kinase complex	3/100	11/18675	2.38276e-05	0.000568685	0.000359504	PIK3CG/PIK3CA/PIK3R1	3	CC
GO:0006953	acute-phase response	4/99	47/17910	0.000130548	0.000570365	0.000212902	PTGS2/TNF/F2/CNR1	4	BP
GO:0070849	response to epidermal growth factor	4/99	47/17910	0.000130548	0.000570365	0.000212902	EGFR/AKT1/MAPK1/PTPN11	4	BP
GO:0038094	Fc-gamma receptor signaling pathway	6/99	141/17910	0.000131507	0.000574018	0.000214266	SRC/PIK3CA/SYK/PIK3R1/MAPK1/PRKCD	6	BP
GO:0016236	macroautophagy	8/99	272/17910	0.000132555	0.000578047	0.00021577	SRC/AKT1/KDR/PIK3CA/MTOR/CASP3/ERN1/MAPK8	8	BP
GO:0032388	positive regulation of intracellular transport	7/99	203/17910	0.000133691	0.000582458	0.000217416	PTGS2/GSK3B/CNR1/MAPK14/PIK3R1/MAPK1/PRKCD	7	BP
GO:0046965	retinoid X receptor binding	3/100	15/16967	8.58552e-05	0.000588573	0.000293987	PPARG/NR1H4/VDR	3	MF
GO:0044421	extracellular region part	35/100	3312/18675	2.63899e-05	0.000590475	0.000373279	ALOX5/ACHE/PTGS1/EGFR/AKR1B1/MMP1/SHBG/MMP3/XDH/SRC/ABCB1/MMP8/FABP4/FABP5/MMP7/MIF/ALOX12/TNF/MMP2/IL2/F2/G6PD/MMP9/FABP1/ACP1/ALDH2/MMP14/COMT/ELANE/FLT1/MMP13/BCHE/GSR/PRKCD/MMP12	35	CC
GO:0001678	cellular glucose homeostasis	6/99	142/17910	0.000136702	0.000593907	0.00022169	HMGCR/PIK3CA/NR1H4/ERN1/ADRA2A/PIK3R1	6	BP
GO:0002431	Fc receptor mediated stimulatory signaling pathway	6/99	142/17910	0.000136702	0.000593907	0.00022169	SRC/PIK3CA/SYK/PIK3R1/MAPK1/PRKCD	6	BP
GO:0007612	learning	6/99	142/17910	0.000136702	0.000593907	0.00022169	PTGS2/HMGCR/MTOR/COMT/BCHE/DRD2	6	BP
GO:0004712	protein serine/threonine/tyrosine kinase activity	4/100	40/16967	8.82057e-05	0.000597489	0.00029844	AKT1/MAPK14/MAPK1/MAP2K1	4	MF
GO:1901888	regulation of cell junction assembly	5/99	90/17910	0.000141268	0.000613173	0.000228881	SRC/KDR/TNF/GPBAR1/MMP14	5	BP
GO:0045786	negative regulation of cell cycle	12/99	613/17910	0.000141775	0.000613827	0.000229126	EGFR/PTGS2/CDK4/MIF/MTOR/TNF/CASP3/ERN1/MAPK14/PTPN11/MAP2K1/PRKDC	12	BP
GO:0031050	dsRNA processing	4/99	48/17910	0.000141815	0.000613827	0.000229126	EGFR/ESR1/TERT/MAP2K1	4	BP
GO:0070918	production of small RNA involved in gene silencing by RNA	4/99	48/17910	0.000141815	0.000613827	0.000229126	EGFR/ESR1/TERT/MAP2K1	4	BP
GO:0030182	neuron differentiation	18/99	1244/17910	0.000143869	0.000622139	0.000232228	EGFR/SRC/AKT1/PIK3CA/GSK3B/MTOR/SLC6A4/IL2/CASP3/CNR1/PIK3R1/FGFR1/MAPK1/PTPN11/MAP2K1/RET/HDAC9/DRD2	18	BP
GO:0043467	regulation of generation of precursor metabolites and energy	6/99	144/17910	0.000147579	0.000637591	0.000237996	PPARA/AKT1/PIK3CA/GSK3B/NOS2/MTOR	6	BP
GO:0060333	interferon-gamma-mediated signaling pathway	5/99	91/17910	0.000148832	0.000638408	0.000238301	PPARG/NR1H3/PTPN2/PRKCD/NR1H2	5	BP
GO:1901184	regulation of ERBB signaling pathway	5/99	91/17910	0.000148832	0.000638408	0.000238301	EGFR/AKT1/MMP9/PTPN2/ADRA2A	5	BP
GO:0010544	negative regulation of platelet activation	3/99	19/17910	0.000148866	0.000638408	0.000238301	ALOX12/F2/PRKCD	3	BP
GO:0051546	keratinocyte migration	3/99	19/17910	0.000148866	0.000638408	0.000238301	PPARD/MTOR/MMP9	3	BP
GO:0060149	negative regulation of posttranscriptional gene silencing	3/99	19/17910	0.000148866	0.000638408	0.000238301	ESR1/TERT/PPARG	3	BP
GO:0060967	negative regulation of gene silencing by RNA	3/99	19/17910	0.000148866	0.000638408	0.000238301	ESR1/TERT/PPARG	3	BP
GO:1900409	positive regulation of cellular response to oxidative stress	3/99	19/17910	0.000148866	0.000638408	0.000238301	MMP3/TNF/MCL1	3	BP
GO:1903798	regulation of production of miRNAs involved in gene silencing by miRNA	3/99	19/17910	0.000148866	0.000638408	0.000238301	EGFR/ESR1/MAP2K1	3	BP
GO:0030331	estrogen receptor binding	4/100	41/16967	9.73012e-05	0.000651346	0.000325342	ESR1/SRC/PPARG/PARP1	4	MF
GO:0046165	alcohol biosynthetic process	6/99	145/17910	0.000153269	0.000656685	0.000245123	AKR1B1/HMGCR/TNF/G6PD/VDR/SCD	6	BP
GO:0003254	regulation of membrane depolarization	4/99	49/17910	0.000153769	0.000657013	0.000245246	SRC/PARP1/KDR/ALOX12	4	BP
GO:0010712	regulation of collagen metabolic process	4/99	49/17910	0.000153769	0.000657013	0.000245246	PPARG/PPARD/F2/PDGFRB	4	BP
GO:0055023	positive regulation of cardiac muscle tissue growth	4/99	49/17910	0.000153769	0.000657013	0.000245246	MTOR/MAPK14/FGFR1/MAPK1	4	BP
GO:0004104	cholinesterase activity	2/100	3/16967	0.000102777	0.000680002	0.000339655	ACHE/BCHE	2	MF
GO:0002697	regulation of immune effector process	10/99	441/17910	0.000163256	0.000696908	0.000260137	MIF/TNF/SYK/IL2/F2/MAPK14/TLR9/JAK3/PRKDC/MMP12	10	BP
GO:0043523	regulation of neuron apoptotic process	7/99	210/17910	0.000164845	0.000701855	0.000261984	TERT/PARP1/PIK3CA/TNF/CASP3/G6PD/MCL1	7	BP
GO:0071456	cellular response to hypoxia	7/99	210/17910	0.000164845	0.000701855	0.000261984	PTGS2/TERT/SRC/PPARD/AKT1/MTOR/FABP1	7	BP
GO:0032649	regulation of interferon-gamma production	5/99	93/17910	0.000164886	0.000701855	0.000261984	PDE4D/TNF/IL2/NR1H4/TLR9	5	BP
GO:0071236	cellular response to antibiotic	6/99	147/17910	0.000165169	0.000701855	0.000261984	SRC/MET/FABP1/CYP1B1/AHR/PRKCD	6	BP
GO:1902652	secondary alcohol metabolic process	6/99	147/17910	0.000165169	0.000701855	0.000261984	HMGCR/PPARD/G6PD/NR1H4/SCD/FGFR1	6	BP
GO:0001706	endoderm formation	4/99	50/17910	0.000166435	0.000706591	0.000263752	MMP8/MMP2/MMP9/MMP14	4	BP
GO:0042692	muscle cell differentiation	9/99	359/17910	0.000167464	0.000710312	0.000265141	PPARA/AKT1/MTOR/CASP3/G6PD/MAPK14/MMP14/PDGFRB/HDAC9	9	BP
GO:0033043	regulation of organelle organization	17/99	1147/17910	0.000169837	0.000719717	0.000268651	SRC/AKT1/PARP1/KDR/GSK3B/MTOR/TNF/MET/MMP9/MAPK8/PIK3R1/MAPK1/MAP2K1/PDGFRB/PTGER4/PRKCD/KIF11	17	BP
GO:0043255	regulation of carbohydrate biosynthetic process	5/99	94/17910	0.000173393	0.000734122	0.000274028	PPARA/AKT1/GSK3B/MTOR/PTPN2	5	BP
GO:0010869	regulation of receptor biosynthetic process	3/99	20/17910	0.000174435	0.000736519	0.000274923	PPARA/PPARG/NR1H3	3	BP
GO:0045723	positive regulation of fatty acid biosynthetic process	3/99	20/17910	0.000174435	0.000736519	0.000274923	PTGS2/NR1H3/NR1H2	3	BP
GO:0046628	positive regulation of insulin receptor signaling pathway	3/99	20/17910	0.000174435	0.000736519	0.000274923	SRC/NR1H4/PTPN11	3	BP
GO:0032635	interleukin-6 production	6/99	149/17910	0.000177789	0.000750002	0.000279956	MMP8/NOS2/TNF/NR1H4/PTPN11/TLR9	6	BP
GO:0003015	heart process	8/99	284/17910	0.000178157	0.000750873	0.000280281	SRC/PIK3CG/PDE4D/PIK3CA/MTOR/IL2/PDE5A/DRD2	8	BP
GO:0032613	interleukin-10 production	4/99	51/17910	0.000179838	0.000755972	0.000282184	MMP8/TLR9/JAK3/PRKCD	4	BP
GO:0021769	orbitofrontal cortex development	2/99	4/17910	0.000180179	0.000755972	0.000282184	FGFR1/DRD2	2	BP
GO:0032079	positive regulation of endodeoxyribonuclease activity	2/99	4/17910	0.000180179	0.000755972	0.000282184	AKT1/PRKCD	2	BP
GO:0090170	regulation of Golgi inheritance	2/99	4/17910	0.000180179	0.000755972	0.000282184	MAPK1/MAP2K1	2	BP
GO:1902202	regulation of hepatocyte growth factor receptor signaling pathway	2/99	4/17910	0.000180179	0.000755972	0.000282184	PTPN1/PTPN2	2	BP
GO:0050810	regulation of steroid biosynthetic process	5/99	95/17910	0.000182232	0.000763895	0.000285142	HMGCR/TNF/NR1H4/VDR/SCD	5	BP
GO:0090316	positive regulation of intracellular protein transport	6/99	150/17910	0.000184378	0.000772198	0.000288241	PTGS2/GSK3B/MAPK14/PIK3R1/MAPK1/PRKCD	6	BP
GO:0046872	metal ion binding	41/100	4068/16967	0.000118763	0.000776739	0.000387974	ESR2/PTPN1/ALOX5/PTGS1/PTGS2/ESR1/AR/PPARA/MMP1/MMP3/TERT/XDH/PPARG/PPARD/MMP8/PDE4D/PARP1/MMP7/NR3C1/ALOX12/NOS2/NR1H3/MMP2/SLC6A4/F2/PDE5A/NR1H4/CYP2C19/MMP9/ERN1/CYP1B1/VDR/SCD/MMP14/COMT/MMP13/RET/HDAC9/PRKCD/MMP12/NR1H2	41	MF
GO:0000904	cell morphogenesis involved in differentiation	12/99	632/17910	0.000188181	0.000787417	0.000293922	AR/SRC/PIK3CA/GSK3B/CASP3/MET/PIK3R1/MAPK1/PTPN11/MAP2K1/RET/DRD2	12	BP
GO:0032680	regulation of tumor necrosis factor production	6/99	151/17910	0.000191159	0.000799159	0.000298305	MMP8/MIF/NR1H4/PIK3R1/PTPN11/TLR9	6	BP
GO:0042116	macrophage activation	5/99	96/17910	0.00019141	0.000799488	0.000298428	MMP8/MIF/NR1H3/TNF/SYK	5	BP
GO:0007566	embryo implantation	4/99	52/17910	0.000194003	0.000808868	0.000301929	PTGS2/PPARD/MMP2/MMP9	4	BP
GO:0051353	positive regulation of oxidoreductase activity	4/99	52/17910	0.000194003	0.000808868	0.000301929	TERT/AKT1/TNF/VDR	4	BP
GO:0045309	protein phosphorylated amino acid binding	4/100	44/16967	0.000128677	0.000832014	0.000415584	SYK/PIK3R1/MAPK1/PTPN11	4	MF
GO:0051480	regulation of cytosolic calcium ion concentration	8/99	289/17910	0.000200631	0.000835528	0.000311881	ESR1/PIK3CG/PDE4D/IL2/F2/CNR1/EDNRA/DRD2	8	BP
GO:0030038	contractile actin filament bundle assembly	5/99	97/17910	0.000200936	0.000835528	0.000311881	SRC/MTOR/MET/PIK3R1/PTGER4	5	BP
GO:0043149	stress fiber assembly	5/99	97/17910	0.000200936	0.000835528	0.000311881	SRC/MTOR/MET/PIK3R1/PTGER4	5	BP
GO:0032928	regulation of superoxide anion generation	3/99	21/17910	0.000202692	0.000839827	0.000313485	EGFR/SYK/PRKCD	3	BP
GO:0055093	response to hyperoxia	3/99	21/17910	0.000202692	0.000839827	0.000313485	CDK4/PPARG/PDGFRB	3	BP
GO:0060396	growth hormone receptor signaling pathway	3/99	21/17910	0.000202692	0.000839827	0.000313485	PTPN1/PIK3R1/JAK3	3	BP
GO:1902884	positive regulation of response to oxidative stress	3/99	21/17910	0.000202692	0.000839827	0.000313485	MMP3/TNF/MCL1	3	BP
GO:0071346	cellular response to interferon-gamma	6/99	153/17910	0.000205312	0.000849924	0.000317254	PPARG/NOS2/NR1H3/PTPN2/PRKCD/NR1H2	6	BP
GO:0070838	divalent metal ion transport	10/99	454/17910	0.000206389	0.000853625	0.000318636	PTGS2/PIK3CG/PDE4D/F2/G6PD/ADRA2A/VDR/TLR9/PDGFRB/DRD2	10	BP
GO:0019229	regulation of vasoconstriction	4/99	53/17910	0.000208955	0.000861177	0.000321455	EGFR/PTGS2/AKT1/ADRA2A	4	BP
GO:0032964	collagen biosynthetic process	4/99	53/17910	0.000208955	0.000861177	0.000321455	PPARG/PPARD/F2/PDGFRB	4	BP
GO:0043551	regulation of phosphatidylinositol 3-kinase activity	4/99	53/17910	0.000208955	0.000861177	0.000321455	SRC/PIK3R1/FLT1/PDGFRB	4	BP
GO:0060421	positive regulation of heart growth	4/99	53/17910	0.000208955	0.000861177	0.000321455	MTOR/MAPK14/FGFR1/MAPK1	4	BP
GO:0052548	regulation of endopeptidase activity	9/99	370/17910	0.000209682	0.000863407	0.000322287	PTGS2/XDH/SRC/PPARG/AKT1/ALOX12/TNF/MMP9/FABP1	9	BP
GO:0050848	regulation of calcium-mediated signaling	5/99	98/17910	0.00021082	0.000867326	0.00032375	PDE4D/GSK3B/MTOR/TNF/SYK	5	BP
GO:0035051	cardiocyte differentiation	6/99	154/17910	0.000212691	0.000874251	0.000326335	EGFR/PPARA/MTOR/G6PD/MAPK1/PDGFRB	6	BP
GO:0050662	coenzyme binding	8/100	257/16967	0.000139118	0.000889419	0.000444257	HMGCR/XDH/PARP1/HSD11B2/NOS2/G6PD/ALDH2/GSR	8	MF
GO:0036294	cellular response to decreased oxygen levels	7/99	220/17910	0.000219313	0.000900673	0.000336198	PTGS2/TERT/SRC/PPARD/AKT1/MTOR/FABP1	7	BP
GO:0016125	sterol metabolic process	6/99	155/17910	0.000220278	0.000902249	0.000336786	HMGCR/PPARD/G6PD/NR1H4/CYP1B1/SCD	6	BP
GO:0032640	tumor necrosis factor production	6/99	155/17910	0.000220278	0.000902249	0.000336786	MMP8/MIF/NR1H4/PIK3R1/PTPN11/TLR9	6	BP
GO:1903555	regulation of tumor necrosis factor superfamily cytokine production	6/99	155/17910	0.000220278	0.000902249	0.000336786	MMP8/MIF/NR1H4/PIK3R1/PTPN11/TLR9	6	BP
GO:0046632	alpha-beta T cell differentiation	5/99	99/17910	0.00022107	0.00090307	0.000337092	MTOR/SYK/IL2/JAK3/PTGER4	5	BP
GO:0070301	cellular response to hydrogen peroxide	5/99	99/17910	0.00022107	0.00090307	0.000337092	SRC/MET/FABP1/CYP1B1/PRKCD	5	BP
GO:0098869	cellular oxidant detoxification	5/99	99/17910	0.00022107	0.00090307	0.000337092	PTGS1/PTGS2/TNF/FABP1/GSR	5	BP
GO:0016311	dephosphorylation	10/99	458/17910	0.000221449	0.00090307	0.000337092	PTPN1/GSK3B/MTOR/TNF/PTPN2/ACP1/PTPN11/PDGFRB/PRKCD/DRD2	10	BP
GO:0072511	divalent inorganic cation transport	10/99	458/17910	0.000221449	0.00090307	0.000337092	PTGS2/PIK3CG/PDE4D/F2/G6PD/ADRA2A/VDR/TLR9/PDGFRB/DRD2	10	BP
GO:0045089	positive regulation of innate immune response	9/99	373/17910	0.000222622	0.000907057	0.000338581	ESR1/SRC/NR1H3/SYK/NR1H4/TLR9/PRKDC/PRKCD/MMP12	9	BP
GO:0042304	regulation of fatty acid biosynthetic process	4/99	54/17910	0.00022472	0.000914006	0.000341174	PTGS2/FABP5/NR1H3/NR1H2	4	BP
GO:1903078	positive regulation of protein localization to plasma membrane	4/99	54/17910	0.00022472	0.000914006	0.000341174	EGFR/AKT1/TNF/PIK3R1	4	BP
GO:0048738	cardiac muscle tissue development	7/99	221/17910	0.000225475	0.000916274	0.000342021	PPARA/MTOR/G6PD/MAPK14/FGFR1/MAPK1/PDGFRB	7	BP
GO:0097530	granulocyte migration	5/99	100/17910	0.000231695	0.000940732	0.00035115	PIK3CG/PDE4D/SYK/MAPK14/PTGER4	5	BP
GO:0042359	vitamin D metabolic process	3/99	22/17910	0.000233756	0.000945797	0.000353041	TNF/VDR/FGFR1	3	BP
GO:0051000	positive regulation of nitric-oxide synthase activity	3/99	22/17910	0.000233756	0.000945797	0.000353041	TERT/AKT1/TNF	3	BP
GO:0071378	cellular response to growth hormone stimulus	3/99	22/17910	0.000233756	0.000945797	0.000353041	PTPN1/PIK3R1/JAK3	3	BP
GO:1900078	positive regulation of cellular response to insulin stimulus	3/99	22/17910	0.000233756	0.000945797	0.000353041	SRC/NR1H4/PTPN11	3	BP
GO:0014706	striated muscle tissue development	9/99	376/17910	0.00023622	0.000954936	0.000356452	PPARA/HMGCR/MTOR/G6PD/MAPK14/FGFR1/MAPK1/PDGFRB/HDAC9	9	BP
GO:0001091	RNA polymerase II basal transcription factor binding	3/100	18/16967	0.000152007	0.000961022	0.000480022	ESR1/AR/AHR	3	MF
GO:0040013	negative regulation of locomotion	9/99	377/17910	0.000240903	0.000973024	0.000363204	PPARG/PPARD/AKT1/MIF/PTPN2/CYP1B1/ELANE/PTGER4/DRD2	9	BP
GO:0032615	interleukin-12 production	4/99	55/17910	0.000241324	0.000973876	0.000363522	MAPK14/TLR9/JAK3/PRKCD	4	BP
GO:1903426	regulation of reactive oxygen species biosynthetic process	5/99	101/17910	0.000242705	0.000978602	0.000365286	PTGS2/MMP8/AKT1/MTOR/TNF	5	BP
GO:1990837	sequence-specific double-stranded DNA binding	13/100	674/16967	0.000161408	0.00100925	0.000504109	ESR2/ESR1/AR/PPARA/PPARG/PARP1/NR3C1/NR1H3/MTOR/NR1H4/VDR/AHR/NR1H2	13	MF
GO:0006259	DNA metabolic process	15/99	963/17910	0.000252751	0.00101822	0.000380076	ACHE/EGFR/TERT/SRC/PPARG/AKT1/PARP1/PIK3CA/IL2/CASP3/FGFR1/MAPK1/PDGFRB/PRKDC/PRKCD	15	BP
GO:0002673	regulation of acute inflammatory response	6/99	160/17910	0.000261477	0.00105247	0.000392858	PTGS2/PPARG/PIK3CG/TNF/F2/CNR1	6	BP
GO:1903706	regulation of hemopoiesis	10/99	468/17910	0.000263195	0.00105847	0.000395098	MTOR/TNF/SYK/IL2/PTPN2/MAPK14/PIK3R1/MMP14/TLR9/JAK3	10	BP
GO:0071887	leukocyte apoptotic process	5/99	103/17910	0.000265914	0.00106848	0.000398835	AKT1/MIF/IL2/CASP3/JAK3	5	BP
GO:0051004	regulation of lipoprotein lipase activity	3/99	23/17910	0.000267743	0.00107397	0.000400886	NR1H3/HDAC9/NR1H2	3	BP
GO:0051953	negative regulation of amine transport	3/99	23/17910	0.000267743	0.00107397	0.000400886	CNR1/ADRA2A/DRD2	3	BP
GO:0071706	tumor necrosis factor superfamily cytokine production	6/99	161/17910	0.000270399	0.00108369	0.000404513	MMP8/MIF/NR1H4/PIK3R1/PTPN11/TLR9	6	BP
GO:0060688	regulation of morphogenesis of a branching structure	4/99	57/17910	0.00027715	0.00110979	0.000414257	ESR1/AR/TNF/FGFR1	4	BP
GO:0050868	negative regulation of T cell activation	5/99	104/17910	0.000278132	0.00111277	0.000415366	IL2/CASP3/PDE5A/PTPN2/JAK3	5	BP
GO:0007188	adenylate cyclase-modulating G protein-coupled receptor signaling pathway	6/99	162/17910	0.000279559	0.00111655	0.00041678	PDE4D/CNR1/ADRA2A/PTGER4/EDNRA/DRD2	6	BP
GO:0051100	negative regulation of binding	6/99	162/17910	0.000279559	0.00111655	0.00041678	PPARA/AKT1/GSK3B/MET/MAPK8/PRKCD	6	BP
GO:0070405	ammonium ion binding	4/100	48/16967	0.000181143	0.00112033	0.000559594	ACHE/SLC6A4/BCHE/DRD2	4	MF
GO:0031032	actomyosin structure organization	6/99	163/17910	0.000288961	0.00115312	0.000430428	SRC/MTOR/MET/PIK3R1/PDGFRB/PTGER4	6	BP
GO:0006939	smooth muscle contraction	5/99	105/17910	0.000290772	0.00115836	0.000432384	PTGS2/PDE4D/ADRA2A/EDNRA/DRD2	5	BP
GO:0032609	interferon-gamma production	5/99	105/17910	0.000290772	0.00115836	0.000432384	PDE4D/TNF/IL2/NR1H4/TLR9	5	BP
GO:0000977	RNA polymerase II regulatory region sequence-specific DNA binding	12/100	594/16967	0.000191945	0.00117437	0.000586589	ESR2/ESR1/AR/PPARA/PPARG/PARP1/NR3C1/NR1H3/NR1H4/VDR/AHR/NR1H2	12	MF
GO:0032370	positive regulation of lipid transport	4/99	58/17910	0.000296425	0.00117785	0.000439662	MIF/NR1H3/PRKCD/NR1H2	4	BP
GO:0042093	T-helper cell differentiation	4/99	58/17910	0.000296425	0.00117785	0.000439662	MTOR/IL2/JAK3/PTGER4	4	BP
GO:0070527	platelet aggregation	4/99	58/17910	0.000296425	0.00117785	0.000439662	PIK3CG/ALOX12/SYK/PRKCD	4	BP
GO:0051960	regulation of nervous system development	14/99	870/17910	0.000298036	0.00117887	0.000440041	TERT/PPARG/AKT1/GSK3B/MTOR/TNF/SLC6A4/IL2/F2/CNR1/FGFR1/MAP2K1/RET/DRD2	14	BP
GO:0045619	regulation of lymphocyte differentiation	6/99	164/17910	0.000298609	0.00117887	0.000440041	SYK/IL2/PTPN2/MMP14/TLR9/JAK3	6	BP
GO:0010891	negative regulation of sequestering of triglyceride	2/99	5/17910	0.000299215	0.00117887	0.000440041	PPARA/PPARG	2	BP
GO:0014042	positive regulation of neuron maturation	2/99	5/17910	0.000299215	0.00117887	0.000440041	MTOR/RET	2	BP
GO:0031999	negative regulation of fatty acid beta-oxidation	2/99	5/17910	0.000299215	0.00117887	0.000440041	AKT1/CNR1	2	BP
GO:0032077	positive regulation of deoxyribonuclease activity	2/99	5/17910	0.000299215	0.00117887	0.000440041	AKT1/PRKCD	2	BP
GO:0048550	negative regulation of pinocytosis	2/99	5/17910	0.000299215	0.00117887	0.000440041	NR1H3/NR1H2	2	BP
GO:0070945	neutrophil mediated killing of gram-negative bacterium	2/99	5/17910	0.000299215	0.00117887	0.000440041	F2/ELANE	2	BP
GO:0099541	trans-synaptic signaling by lipid	2/99	5/17910	0.000299215	0.00117887	0.000440041	FABP5/CNR1	2	BP
GO:0099542	trans-synaptic signaling by endocannabinoid	2/99	5/17910	0.000299215	0.00117887	0.000440041	FABP5/CNR1	2	BP
GO:0006721	terpenoid metabolic process	5/99	106/17910	0.000303842	0.00119367	0.000445567	EGFR/AKR1B1/PPARD/CYP2C19/CYP1B1	5	BP
GO:0043200	response to amino acid	5/99	106/17910	0.000303842	0.00119367	0.000445567	EGFR/MTOR/TNF/MMP2/CASP3	5	BP
GO:0043502	regulation of muscle adaptation	5/99	106/17910	0.000303842	0.00119367	0.000445567	PPARA/PARP1/MTOR/G6PD/PDE5A	5	BP
GO:1901889	negative regulation of cell junction assembly	3/99	24/17910	0.000304768	0.00119367	0.000445567	SRC/TNF/MMP14	3	BP
GO:1903649	regulation of cytoplasmic transport	3/99	24/17910	0.000304768	0.00119367	0.000445567	SRC/MAPK1/MAP2K1	3	BP
GO:2000209	regulation of anoikis	3/99	24/17910	0.000304768	0.00119367	0.000445567	SRC/PIK3CA/MCL1	3	BP
GO:2001026	regulation of endothelial cell chemotaxis	3/99	24/17910	0.000304768	0.00119367	0.000445567	KDR/MET/FGFR1	3	BP
GO:0001012	RNA polymerase II regulatory region DNA binding	12/100	596/16967	0.000197989	0.00119847	0.000598624	ESR2/ESR1/AR/PPARA/PPARG/PARP1/NR3C1/NR1H3/NR1H4/VDR/AHR/NR1H2	12	MF
GO:0005497	androgen binding	2/100	4/16967	0.000204763	0.00120113	0.000599956	AR/SHBG	2	MF
GO:0034056	estrogen response element binding	2/100	4/16967	0.000204763	0.00120113	0.000599956	ESR2/ESR1	2	MF
GO:0052812	phosphatidylinositol-3,4-bisphosphate 5-kinase activity	2/100	4/16967	0.000204763	0.00120113	0.000599956	PIK3CG/PIK3CA	2	MF
GO:0005506	iron ion binding	6/100	144/16967	0.000208476	0.00121044	0.000604602	ALOX5/XDH/ALOX12/CYP2C19/CYP1B1/SCD	6	MF
GO:0050661	NADP binding	4/100	50/16967	0.000212471	0.00122117	0.000609966	HMGCR/NOS2/G6PD/GSR	4	MF
GO:0010830	regulation of myotube differentiation	4/99	59/17910	0.000316644	0.00123707	0.000461764	MTOR/MAPK14/MMP14/HDAC9	4	BP
GO:0045123	cellular extravasation	4/99	59/17910	0.000316644	0.00123707	0.000461764	PIK3CG/TNF/ELANE/PTGER4	4	BP
GO:0090303	positive regulation of wound healing	4/99	59/17910	0.000316644	0.00123707	0.000461764	PPARD/MTOR/F2/ADRA2A	4	BP
GO:0062014	negative regulation of small molecule metabolic process	5/99	107/17910	0.000317354	0.0012388	0.000462411	PPARA/AKT1/PARP1/NR1H4/CNR1	5	BP
GO:0030307	positive regulation of cell growth	6/99	166/17910	0.000318665	0.00124287	0.000463932	EGFR/AKT1/MTOR/IL2/F2/MMP14	6	BP
GO:0030217	T cell differentiation	7/99	234/17910	0.0003191	0.00124353	0.000464177	MTOR/SYK/IL2/PTPN2/JAK3/PTGER4/PRKDC	7	BP
GO:0060537	muscle tissue development	9/99	392/17910	0.00032096	0.00124973	0.000466491	PPARA/HMGCR/MTOR/G6PD/MAPK14/FGFR1/MAPK1/PDGFRB/HDAC9	9	BP
GO:0007409	axonogenesis	9/99	393/17910	0.000326998	0.00127218	0.000474869	SRC/PIK3CA/GSK3B/PIK3R1/MAPK1/PTPN11/MAP2K1/RET/DRD2	9	BP
GO:0003300	cardiac muscle hypertrophy	5/99	108/17910	0.000331316	0.0012879	0.000480739	PPARA/PARP1/MTOR/G6PD/PDE5A	5	BP
GO:0051129	negative regulation of cellular component organization	12/99	673/17910	0.000334157	0.00129786	0.000484456	AR/SRC/AKT1/PARP1/GSK3B/NR1H3/TNF/MET/MMP14/PTGER4/PRKCD/NR1H2	12	BP
GO:1904062	regulation of cation transmembrane transport	8/99	312/17910	0.000336176	0.00130461	0.000486977	PIK3CG/PDE4D/F2/G6PD/MMP9/ADRA2A/TLR9/DRD2	8	BP
GO:0002294	CD4-positive, alpha-beta T cell differentiation involved in immune response	4/99	60/17910	0.000337832	0.00130885	0.000488561	MTOR/IL2/JAK3/PTGER4	4	BP
GO:0010676	positive regulation of cellular carbohydrate metabolic process	4/99	60/17910	0.000337832	0.00130885	0.000488561	PPARA/SRC/AKT1/PTPN2	4	BP
GO:0000978	RNA polymerase II proximal promoter sequence-specific DNA binding	10/100	432/16967	0.000231567	0.00131331	0.000655987	ESR2/ESR1/AR/PPARA/PPARG/NR3C1/NR1H3/VDR/AHR/NR1H2	10	MF
GO:0035257	nuclear hormone receptor binding	6/100	147/16967	0.000233118	0.00131331	0.000655987	ESR1/SRC/PPARG/PARP1/NR1H4/VDR	6	MF
GO:0001963	synaptic transmission, dopaminergic	3/99	25/17910	0.000344941	0.00133085	0.000496773	PTGS2/SLC6A4/DRD2	3	BP
GO:0034110	regulation of homotypic cell-cell adhesion	3/99	25/17910	0.000344941	0.00133085	0.000496773	ALOX12/SYK/PRKCD	3	BP
GO:0042759	long-chain fatty acid biosynthetic process	3/99	25/17910	0.000344941	0.00133085	0.000496773	ALOX5/PTGS2/ALOX12	3	BP
GO:0045932	negative regulation of muscle contraction	3/99	25/17910	0.000344941	0.00133085	0.000496773	PTGS2/PIK3CG/PDE5A	3	BP
GO:0061050	regulation of cell growth involved in cardiac muscle cell development	3/99	25/17910	0.000344941	0.00133085	0.000496773	PPARA/MTOR/G6PD	3	BP
GO:0005126	cytokine receptor binding	7/100	210/16967	0.000243519	0.00135846	0.000678537	MIF/TNF/SYK/IL2/CASP3/PIK3R1/TLR9	7	MF
GO:0045165	cell fate commitment	7/99	238/17910	0.000353467	0.00136149	0.000508209	AR/PPARG/MTOR/CASP3/MCL1/FGFR1/PRKDC	7	BP
GO:0051402	neuron apoptotic process	7/99	238/17910	0.000353467	0.00136149	0.000508209	TERT/PARP1/PIK3CA/TNF/CASP3/G6PD/MCL1	7	BP
GO:0002287	alpha-beta T cell activation involved in immune response	4/99	61/17910	0.000360017	0.00137873	0.000514644	MTOR/IL2/JAK3/PTGER4	4	BP
GO:0002293	alpha-beta T cell differentiation involved in immune response	4/99	61/17910	0.000360017	0.00137873	0.000514644	MTOR/IL2/JAK3/PTGER4	4	BP
GO:0010803	regulation of tumor necrosis factor-mediated signaling pathway	4/99	61/17910	0.000360017	0.00137873	0.000514644	TNF/SYK/NR1H4/PTPN2	4	BP
GO:0043388	positive regulation of DNA binding	4/99	61/17910	0.000360017	0.00137873	0.000514644	PPARG/MMP8/PARP1/MMP9	4	BP
GO:0046888	negative regulation of hormone secretion	4/99	61/17910	0.000360017	0.00137873	0.000514644	HMGCR/ADRA2A/PTPN11/DRD2	4	BP
GO:0048645	animal organ formation	4/99	61/17910	0.000360017	0.00137873	0.000514644	AR/FGFR1/MAPK1/MAP2K1	4	BP
GO:1904377	positive regulation of protein localization to cell periphery	4/99	61/17910	0.000360017	0.00137873	0.000514644	EGFR/AKT1/TNF/PIK3R1	4	BP
GO:0006805	xenobiotic metabolic process	5/99	110/17910	0.000360632	0.00137995	0.0005151	PTGS1/CYP2C19/CYP1B1/BCHE/AHR	5	BP
GO:0048771	tissue remodeling	6/99	170/17910	0.000361941	0.00138382	0.000516544	EGFR/SRC/SYK/IL2/VDR/MMP14	6	BP
GO:0014897	striated muscle hypertrophy	5/99	111/17910	0.000376006	0.00143524	0.000535737	PPARA/PARP1/MTOR/G6PD/PDE5A	5	BP
GO:1904019	epithelial cell apoptotic process	5/99	111/17910	0.000376006	0.00143524	0.000535737	TERT/PIK3CG/KDR/MTOR/TNF	5	BP
GO:0038093	Fc receptor signaling pathway	7/99	241/17910	0.000381141	0.00145365	0.000542608	SRC/PIK3CA/SYK/MAPK8/PIK3R1/MAPK1/PRKCD	7	BP
GO:0002637	regulation of immunoglobulin production	4/99	62/17910	0.000383225	0.0014592	0.000544682	TNF/IL2/TLR9/PRKDC	4	BP
GO:0032729	positive regulation of interferon-gamma production	4/99	62/17910	0.000383225	0.0014592	0.000544682	PDE4D/TNF/IL2/TLR9	4	BP
GO:0060969	negative regulation of gene silencing	3/99	26/17910	0.000388373	0.00147518	0.000550647	ESR1/TERT/PPARG	3	BP
GO:1902175	regulation of oxidative stress-induced intrinsic apoptotic signaling pathway	3/99	26/17910	0.000388373	0.00147518	0.000550647	AKT1/PARP1/MCL1	3	BP
GO:1903959	regulation of anion transmembrane transport	3/99	26/17910	0.000388373	0.00147518	0.000550647	ABCB1/AKT1/MTOR	3	BP
GO:0002218	activation of innate immune response	8/99	319/17910	0.000389783	0.00147933	0.000552195	ESR1/SRC/NR1H3/SYK/NR1H4/TLR9/PRKDC/PRKCD	8	BP
GO:0043565	sequence-specific DNA binding	15/100	908/16967	0.000268182	0.00148151	0.000740003	ESR2/ESR1/AR/PPARA/PPARG/PARP1/NR3C1/NR1H3/MTOR/NR1H4/VDR/TLR9/AHR/MMP12/NR1H2	15	MF
GO:0007517	muscle organ development	9/99	403/17910	0.000392728	0.0014893	0.000555915	ACHE/PPARA/HMGCR/MTOR/G6PD/MAPK14/FGFR1/MAPK1/HDAC9	9	BP
GO:0034341	response to interferon-gamma	6/99	173/17910	0.000397317	0.00150547	0.000561952	PPARG/NOS2/NR1H3/PTPN2/PRKCD/NR1H2	6	BP
GO:0044282	small molecule catabolic process	9/99	404/17910	0.000399862	0.00151388	0.000565091	PPARA/PPARD/AKT1/NOS2/MTOR/FABP1/CNR1/ALDH2/CPT1A	9	BP
GO:0042108	positive regulation of cytokine biosynthetic process	4/99	63/17910	0.000407483	0.00153932	0.000574586	TNF/SYK/ELANE/TLR9	4	BP
GO:0055025	positive regulation of cardiac muscle tissue development	4/99	63/17910	0.000407483	0.00153932	0.000574586	MTOR/MAPK14/FGFR1/MAPK1	4	BP
GO:0006974	cellular response to DNA damage stimulus	13/99	791/17910	0.000408032	0.00153932	0.000574586	EGFR/AKT1/PARP1/MIF/TNF/CASP3/MCL1/MAPK14/PIK3R1/MAPK1/PTPN11/PRKDC/PRKCD	13	BP
GO:0014896	muscle hypertrophy	5/99	113/17910	0.000408235	0.00153932	0.000574586	PPARA/PARP1/MTOR/G6PD/PDE5A	5	BP
GO:0043666	regulation of phosphoprotein phosphatase activity	5/99	113/17910	0.000408235	0.00153932	0.000574586	GSK3B/MTOR/TNF/PDGFRB/DRD2	5	BP
GO:1901565	organonitrogen compound catabolic process	16/99	1123/17910	0.000419308	0.00157979	0.000589693	EGFR/HMGCR/XDH/AKT1/PDE4D/GSK3B/NOS2/MTOR/TNF/PDE5A/LNPEP/ADRA2A/COMT/ELANE/PRKCD/MMP12	16	BP
GO:0071230	cellular response to amino acid stimulus	4/99	64/17910	0.000432819	0.00162937	0.000608203	EGFR/MTOR/TNF/MMP2	4	BP
GO:0009112	nucleobase metabolic process	3/99	27/17910	0.000435172	0.00163295	0.000609537	XDH/MTOR/MAPK1	3	BP
GO:0045907	positive regulation of vasoconstriction	3/99	27/17910	0.000435172	0.00163295	0.000609537	EGFR/PTGS2/AKT1	3	BP
GO:1905208	negative regulation of cardiocyte differentiation	3/99	27/17910	0.000435172	0.00163295	0.000609537	EGFR/PPARA/G6PD	3	BP
GO:2000191	regulation of fatty acid transport	3/99	27/17910	0.000435172	0.00163295	0.000609537	AKT1/MIF/SYK	3	BP
GO:0019207	kinase regulator activity	6/100	154/16967	0.000299573	0.00163901	0.000818671	CDK4/PIK3CA/IL2/CASP3/PIK3R1/MAP2K1	6	MF
GO:0007420	brain development	12/99	694/17910	0.000440443	0.00165139	0.000616422	EGFR/SRC/GSK3B/MTOR/SLC6A4/CASP3/G6PD/FGFR1/PTPN11/MAP2K1/PRKDC/DRD2	12	BP
GO:0050877	nervous system process	18/99	1364/17910	0.000444442	0.00166505	0.000621518	EGFR/PTGS2/HMGCR/SRC/FABP5/AKT1/GSK3B/MTOR/TNF/SLC6A4/CASP3/CNR1/CYP1B1/COMT/FGFR1/MAPK1/BCHE/DRD2	18	BP
GO:0010871	negative regulation of receptor biosynthetic process	2/99	6/17910	0.000447203	0.00166734	0.000622373	PPARA/PPARG	2	BP
GO:0060440	trachea formation	2/99	6/17910	0.000447203	0.00166734	0.000622373	MAPK1/MAP2K1	2	BP
GO:0070141	response to UV-A	2/99	6/17910	0.000447203	0.00166734	0.000622373	EGFR/AKT1	2	BP
GO:0110112	regulation of lipid transporter activity	2/99	6/17910	0.000447203	0.00166734	0.000622373	PPARG/PRKCD	2	BP
GO:2001300	lipoxin metabolic process	2/99	6/17910	0.000447203	0.00166734	0.000622373	ALOX5/ALOX12	2	BP
GO:2001301	lipoxin biosynthetic process	2/99	6/17910	0.000447203	0.00166734	0.000622373	ALOX5/ALOX12	2	BP
GO:0120036	plasma membrane bounded cell projection organization	18/99	1367/17910	0.000456265	0.00169976	0.000634475	EGFR/SRC/AKT1/PIK3CA/GSK3B/MTOR/IL2/CASP3/CNR1/PIK3R1/FGFR1/MAPK1/PTPN11/MAP2K1/IGF1R/RET/PRKCD/DRD2	18	BP
GO:0007187	G protein-coupled receptor signaling pathway, coupled to cyclic nucleotide second messenger	6/99	178/17910	0.00046223	0.0017206	0.000642256	PDE4D/CNR1/ADRA2A/PTGER4/EDNRA/DRD2	6	BP
GO:0016702	oxidoreductase activity, acting on single donors with incorporation of molecular oxygen, incorporation of two atoms of oxygen	3/100	23/16967	0.000322922	0.00174267	0.000870448	ALOX5/PTGS2/ALOX12	3	MF
GO:0000987	proximal promoter sequence-specific DNA binding	10/100	452/16967	0.00033201	0.00174267	0.000870448	ESR2/ESR1/AR/PPARA/PPARG/NR3C1/NR1H3/VDR/AHR/NR1H2	10	MF
GO:0005324	long-chain fatty acid transporter activity	2/100	5/16967	0.000339958	0.00174267	0.000870448	FABP4/FABP1	2	MF
GO:0030284	estrogen receptor activity	2/100	5/16967	0.000339958	0.00174267	0.000870448	ESR2/ESR1	2	MF
GO:0043559	insulin binding	2/100	5/16967	0.000339958	0.00174267	0.000870448	PIK3R1/IGF1R	2	MF
GO:0051525	NFAT protein binding	2/100	5/16967	0.000339958	0.00174267	0.000870448	PPARA/MAPK14	2	MF
GO:0052813	phosphatidylinositol bisphosphate kinase activity	2/100	5/16967	0.000339958	0.00174267	0.000870448	PIK3CG/PIK3CA	2	MF
GO:0043409	negative regulation of MAPK cascade	6/99	179/17910	0.000476151	0.00177101	0.00066107	PTPN1/HMGCR/AKT1/PTPN2/IGF1R/PRKCD	6	BP
GO:0001704	formation of primary germ layer	5/99	117/17910	0.000478907	0.001777	0.000663306	MMP8/MMP2/MMP9/MMP14/FGFR1	5	BP
GO:0060147	regulation of posttranscriptional gene silencing	5/99	117/17910	0.000478907	0.001777	0.000663306	EGFR/ESR1/TERT/PPARG/MAP2K1	5	BP
GO:0060966	regulation of gene silencing by RNA	5/99	117/17910	0.000478907	0.001777	0.000663306	EGFR/ESR1/TERT/PPARG/MAP2K1	5	BP
GO:0005979	regulation of glycogen biosynthetic process	3/99	28/17910	0.000485444	0.00178364	0.000665787	AKT1/GSK3B/MTOR	3	BP
GO:0010962	regulation of glucan biosynthetic process	3/99	28/17910	0.000485444	0.00178364	0.000665787	AKT1/GSK3B/MTOR	3	BP
GO:0032770	positive regulation of monooxygenase activity	3/99	28/17910	0.000485444	0.00178364	0.000665787	TERT/AKT1/TNF	3	BP
GO:0036296	response to increased oxygen levels	3/99	28/17910	0.000485444	0.00178364	0.000665787	CDK4/PPARG/PDGFRB	3	BP
GO:0045577	regulation of B cell differentiation	3/99	28/17910	0.000485444	0.00178364	0.000665787	SYK/MMP14/TLR9	3	BP
GO:0045737	positive regulation of cyclin-dependent protein serine/threonine kinase activity	3/99	28/17910	0.000485444	0.00178364	0.000665787	EGFR/SRC/AKT1	3	BP
GO:0050482	arachidonic acid secretion	3/99	28/17910	0.000485444	0.00178364	0.000665787	MIF/SYK/DRD2	3	BP
GO:0070229	negative regulation of lymphocyte apoptotic process	3/99	28/17910	0.000485444	0.00178364	0.000665787	MIF/IL2/JAK3	3	BP
GO:0090344	negative regulation of cell aging	3/99	28/17910	0.000485444	0.00178364	0.000665787	TERT/MIF/PRKDC	3	BP
GO:1903963	arachidonate transport	3/99	28/17910	0.000485444	0.00178364	0.000665787	MIF/SYK/DRD2	3	BP
GO:1990776	response to angiotensin	3/99	28/17910	0.000485444	0.00178364	0.000665787	PTGS2/SRC/PRKCD	3	BP
GO:0008654	phospholipid biosynthetic process	7/99	251/17910	0.000486173	0.00178364	0.000665787	ACHE/PPARD/FABP5/PIK3CG/PIK3CA/NR1H4/PIK3R1	7	BP
GO:0002292	T cell differentiation involved in immune response	4/99	66/17910	0.000486831	0.00178364	0.000665787	MTOR/IL2/JAK3/PTGER4	4	BP
GO:0043030	regulation of macrophage activation	4/99	66/17910	0.000486831	0.00178364	0.000665787	MMP8/MIF/NR1H3/TNF	4	BP
GO:0051926	negative regulation of calcium ion transport	4/99	66/17910	0.000486831	0.00178364	0.000665787	PTGS2/ADRA2A/TLR9/DRD2	4	BP
GO:1905207	regulation of cardiocyte differentiation	4/99	66/17910	0.000486831	0.00178364	0.000665787	EGFR/PPARA/MTOR/G6PD	4	BP
GO:0031983	vesicle lumen	9/100	339/18675	8.58716e-05	0.00180835	0.00114318	ALOX5/EGFR/MMP8/FABP5/MIF/MAPK14/ELANE/MAPK1/PRKCD	9	CC
GO:0044089	positive regulation of cellular component biogenesis	10/99	507/17910	0.000494583	0.00181062	0.000675856	ESR1/MMP1/MMP3/SRC/PARP1/KDR/GSK3B/MTOR/TNF/MET	10	BP
GO:1905330	regulation of morphogenesis of an epithelium	6/99	181/17910	0.000504973	0.0018472	0.000689512	ESR1/AR/ALOX12/MTOR/TNF/FGFR1	6	BP
GO:0016701	oxidoreductase activity, acting on single donors with incorporation of molecular oxygen	3/100	24/16967	0.000367479	0.0018504	0.00092426	ALOX5/PTGS2/ALOX12	3	MF
GO:0042974	retinoic acid receptor binding	3/100	24/16967	0.000367479	0.0018504	0.00092426	PPARG/NR1H4/VDR	3	MF
GO:0010812	negative regulation of cell-substrate adhesion	4/99	67/17910	0.000515562	0.00188298	0.000702865	SRC/PIK3R1/MMP14/MMP12	4	BP
GO:0070227	lymphocyte apoptotic process	4/99	67/17910	0.000515562	0.00188298	0.000702865	AKT1/MIF/IL2/JAK3	4	BP
GO:0030971	receptor tyrosine kinase binding	4/100	58/16967	0.00037757	0.00188454	0.00094131	PTPN1/PTPN2/PIK3R1/PTPN11	4	MF
GO:0051346	negative regulation of hydrolase activity	9/99	420/17910	0.000529366	0.00193187	0.000721117	PTGS2/SRC/AKT1/GSK3B/TNF/MMP9/FABP1/TLR9/HDAC9	9	BP
GO:0051101	regulation of DNA binding	5/99	120/17910	0.000537679	0.00195914	0.000731295	PPARG/MMP8/PARP1/MMP9/MAPK8	5	BP
GO:1905477	positive regulation of protein localization to membrane	5/99	120/17910	0.000537679	0.00195914	0.000731295	EGFR/AKT1/TNF/MAPK8/PIK3R1	5	BP
GO:0046627	negative regulation of insulin receptor signaling pathway	3/99	29/17910	0.000539292	0.00196348	0.000732915	PTPN1/PTPN2/PRKCD	3	BP
GO:0000976	transcription regulatory region sequence-specific DNA binding	12/100	644/16967	0.000400601	0.0019821	0.000990043	ESR2/ESR1/AR/PPARA/PPARG/PARP1/NR3C1/NR1H3/NR1H4/VDR/AHR/NR1H2	12	MF
GO:1903524	positive regulation of blood circulation	4/99	68/17910	0.00054548	0.00198446	0.000740745	EGFR/PTGS2/AKT1/PDE4D	4	BP
GO:0044262	cellular carbohydrate metabolic process	7/99	256/17910	0.000546722	0.00198742	0.000741851	AKR1B1/PPARA/SRC/AKT1/GSK3B/MTOR/PTPN2	7	BP
GO:0005667	transcription factor complex	8/100	270/18675	0.000101601	0.00202073	0.00127744	CDK4/PPARG/PARP1/NR1H3/VDR/AHR/HDAC9/PRKDC	8	CC
GO:0006812	cation transport	15/99	1038/17910	0.000558319	0.00202522	0.00075596	PTGS2/AKT1/PIK3CG/PDE4D/SYK/SLC6A4/F2/G6PD/MMP9/CNR1/ADRA2A/VDR/TLR9/PDGFRB/DRD2	15	BP
GO:0006720	isoprenoid metabolic process	5/99	121/17910	0.000558425	0.00202522	0.00075596	EGFR/AKR1B1/PPARD/CYP2C19/CYP1B1	5	BP
GO:0043500	muscle adaptation	5/99	121/17910	0.000558425	0.00202522	0.00075596	PPARA/PARP1/MTOR/G6PD/PDE5A	5	BP
GO:0051091	positive regulation of DNA-binding transcription factor activity	7/99	257/17910	0.000559523	0.00202762	0.000756856	ESR2/ESR1/AR/PPARG/AKT1/TNF/TLR9	7	BP
GO:0046875	ephrin receptor binding	3/100	25/16967	0.000415808	0.00203961	0.00101877	PTPN1/SRC/PIK3CG	3	MF
GO:0051147	regulation of muscle cell differentiation	6/99	185/17910	0.000566687	0.00205198	0.00076595	PPARA/MTOR/G6PD/MAPK14/MMP14/HDAC9	6	BP
GO:0060485	mesenchyme development	7/99	258/17910	0.000572561	0.00207164	0.000773288	GSK3B/MTOR/FGFR1/MAPK1/PDGFRB/RET/EDNRA	7	BP
GO:0035270	endocrine system development	5/99	122/17910	0.000579767	0.00209608	0.000782412	AKT1/GSK3B/MAPK1/MAP2K1/DRD2	5	BP
GO:0016616	oxidoreductase activity, acting on the CH-OH group of donors, NAD or NADP as acceptor	5/100	108/16967	0.000443581	0.00215724	0.00107752	HSD11B1/AKR1B1/HMGCR/HSD11B2/G6PD	5	MF
GO:0032479	regulation of type I interferon production	5/99	123/17910	0.000601717	0.00217375	0.000811403	SYK/PTPN11/TLR9/PRKDC/MMP12	5	BP
GO:0030030	cell projection organization	18/99	1400/17910	0.000605521	0.00218579	0.000815899	EGFR/SRC/AKT1/PIK3CA/GSK3B/MTOR/IL2/CASP3/CNR1/PIK3R1/FGFR1/MAPK1/PTPN11/MAP2K1/IGF1R/RET/PRKCD/DRD2	18	BP
GO:0007200	phospholipase C-activating G protein-coupled receptor signaling pathway	4/99	70/17910	0.000608986	0.0021966	0.000819932	ESR1/F2/ADRA2A/DRD2	4	BP
GO:0005518	collagen binding	4/100	61/16967	0.000458185	0.00220938	0.00110357	ACHE/MMP9/MMP13/MMP12	4	MF
GO:0035771	interleukin-4-mediated signaling pathway	2/99	7/17910	0.000623828	0.00224308	0.000837283	PTPN2/JAK3	2	BP
GO:0060558	regulation of calcidiol 1-monooxygenase activity	2/99	7/17910	0.000623828	0.00224308	0.000837283	TNF/VDR	2	BP
GO:0070944	neutrophil mediated killing of bacterium	2/99	7/17910	0.000623828	0.00224308	0.000837283	F2/ELANE	2	BP
GO:0098917	retrograde trans-synaptic signaling	2/99	7/17910	0.000623828	0.00224308	0.000837283	FABP5/CNR1	2	BP
GO:0019218	regulation of steroid metabolic process	5/99	124/17910	0.000624283	0.00224308	0.000837283	HMGCR/TNF/NR1H4/VDR/SCD	5	BP
GO:0031670	cellular response to nutrient	4/99	71/17910	0.000642629	0.00230366	0.000859896	PTGS2/PPARG/NR1H4/VDR	4	BP
GO:0034637	cellular carbohydrate biosynthetic process	4/99	71/17910	0.000642629	0.00230366	0.000859896	AKR1B1/AKT1/GSK3B/MTOR	4	BP
GO:1903036	positive regulation of response to wounding	4/99	71/17910	0.000642629	0.00230366	0.000859896	PPARD/MTOR/F2/ADRA2A	4	BP
GO:0032606	type I interferon production	5/99	125/17910	0.000647479	0.00231926	0.000865719	SYK/PTPN11/TLR9/PRKDC/MMP12	5	BP
GO:0006691	leukotriene metabolic process	3/99	31/17910	0.000658123	0.00235015	0.000877249	ALOX5/ALOX12/SYK	3	BP
GO:0035767	endothelial cell chemotaxis	3/99	31/17910	0.000658123	0.00235015	0.000877249	KDR/MET/FGFR1	3	BP
GO:0045742	positive regulation of epidermal growth factor receptor signaling pathway	3/99	31/17910	0.000658123	0.00235015	0.000877249	AKT1/MMP9/ADRA2A	3	BP
GO:1900077	negative regulation of cellular response to insulin stimulus	3/99	31/17910	0.000658123	0.00235015	0.000877249	PTPN1/PTPN2/PRKCD	3	BP
GO:0002768	immune response-regulating cell surface receptor signaling pathway	9/99	434/17910	0.000669291	0.0023882	0.000891452	SRC/PDE4D/PIK3CA/SYK/PTPN2/MAPK8/PIK3R1/MAPK1/PRKCD	9	BP
GO:0060359	response to ammonium ion	5/99	126/17910	0.000671316	0.00239359	0.000893463	MTOR/CASP3/CNR1/MAPK1/DRD2	5	BP
GO:0010720	positive regulation of cell development	10/99	528/17910	0.000677083	0.0024085	0.00089903	PPARG/MTOR/TNF/IL2/PDE5A/CNR1/FGFR1/MAP2K1/RET/DRD2	10	BP
GO:0032413	negative regulation of ion transmembrane transporter activity	4/99	72/17910	0.000677569	0.0024085	0.00089903	MMP9/ADRA2A/TLR9/DRD2	4	BP
GO:0050710	negative regulation of cytokine secretion	4/99	72/17910	0.000677569	0.0024085	0.00089903	TNF/NR1H4/PTGER4/HDAC9	4	BP
GO:0050829	defense response to Gram-negative bacterium	4/99	72/17910	0.000677569	0.0024085	0.00089903	NOS2/F2/ELANE/TLR9	4	BP
GO:0045471	response to ethanol	5/99	127/17910	0.000695803	0.00247143	0.000922519	HMGCR/IL2/G6PD/CNR1/DRD2	5	BP
GO:0007492	endoderm development	4/99	73/17910	0.000713835	0.00253161	0.000944983	MMP8/MMP2/MMP9/MMP14	4	BP
GO:0061045	negative regulation of wound healing	4/99	73/17910	0.000713835	0.00253161	0.000944983	HMGCR/ALOX12/F2/PRKCD	4	BP
GO:0014013	regulation of gliogenesis	5/99	128/17910	0.000720953	0.00255296	0.000952954	TERT/PPARG/MTOR/TNF/F2	5	BP
GO:0071333	cellular response to glucose stimulus	5/99	128/17910	0.000720953	0.00255296	0.000952954	HMGCR/PIK3CA/NR1H4/ERN1/ADRA2A	5	BP
GO:0043552	positive regulation of phosphatidylinositol 3-kinase activity	3/99	32/17910	0.000723303	0.00255545	0.000953883	SRC/FLT1/PDGFRB	3	BP
GO:0060674	placenta blood vessel development	3/99	32/17910	0.000723303	0.00255545	0.000953883	AKT1/MAPK1/MAP2K1	3	BP
GO:1904031	positive regulation of cyclin-dependent protein kinase activity	3/99	32/17910	0.000723303	0.00255545	0.000953883	EGFR/SRC/AKT1	3	BP
GO:0046907	intracellular transport	19/99	1546/17910	0.000726974	0.00256647	0.000957996	PTPN1/PTGS2/SRC/AKT1/PIK3CG/GSK3B/NOS2/SYK/F2/CNR1/MAPK14/PIK3R1/MAPK1/PTPN11/MAP2K1/PRKCD/MMP12/DRD2/CPT1A	19	BP
GO:0007548	sex differentiation	7/99	269/17910	0.000732599	0.00258437	0.000964678	ESR1/AR/SRC/CASP3/MMP14/PTPN11/PDGFRB	7	BP
GO:0001085	RNA polymerase II transcription factor binding	5/100	113/16967	0.000545777	0.00260964	0.00130349	ESR1/AR/PPARA/GSK3B/AHR	5	MF
GO:0030193	regulation of blood coagulation	4/99	74/17910	0.000751453	0.00264687	0.000988005	ALOX12/SYK/F2/PRKCD	4	BP
GO:0043367	CD4-positive, alpha-beta T cell differentiation	4/99	74/17910	0.000751453	0.00264687	0.000988005	MTOR/IL2/JAK3/PTGER4	4	BP
GO:0050921	positive regulation of chemotaxis	5/99	130/17910	0.000773287	0.00271966	0.00101518	KDR/MET/MAPK14/FGFR1/PDGFRB	5	BP
GO:0071331	cellular response to hexose stimulus	5/99	130/17910	0.000773287	0.00271966	0.00101518	HMGCR/PIK3CA/NR1H4/ERN1/ADRA2A	5	BP
GO:0055086	nucleobase-containing small molecule metabolic process	12/99	740/17910	0.000776303	0.0027282	0.00101836	PTGS2/PPARA/HMGCR/XDH/PDE4D/PARP1/MTOR/G6PD/PDE5A/SCD/MAPK1/GSR	12	BP
GO:0031647	regulation of protein stability	7/99	272/17910	0.000781882	0.00274573	0.00102491	TERT/SRC/CASP3/PIK3R1/MAPK1/PRKDC/PRKCD	7	BP
GO:0022607	cellular component assembly	28/99	2765/17910	0.000789525	0.00276202	0.00103099	ACHE/ESR1/AR/MMP1/HMGCR/MMP3/TERT/SRC/PARP1/MIF/KDR/GSK3B/MTOR/TNF/SLC6A4/MET/NR1H4/GPBAR1/PIK3R1/MMP14/PTPN11/IGF1R/PDGFRB/PTGER4/PRKCD/KIF11/DRD2/CPT1A	28	BP
GO:0001937	negative regulation of endothelial cell proliferation	4/99	75/17910	0.000790452	0.00276202	0.00103099	XDH/PPARG/TNF/FLT1	4	BP
GO:1900046	regulation of hemostasis	4/99	75/17910	0.000790452	0.00276202	0.00103099	ALOX12/SYK/F2/PRKCD	4	BP
GO:1901224	positive regulation of NIK/NF-kappaB signaling	4/99	75/17910	0.000790452	0.00276202	0.00103099	EGFR/MMP8/TNF/TLR9	4	BP
GO:0016242	negative regulation of macroautophagy	3/99	33/17910	0.000792456	0.00276202	0.00103099	AKT1/PIK3CA/MTOR	3	BP
GO:0048011	neurotrophin TRK receptor signaling pathway	3/99	33/17910	0.000792456	0.00276202	0.00103099	SRC/CASP3/PTPN11	3	BP
GO:0055094	response to lipoprotein particle	3/99	33/17910	0.000792456	0.00276202	0.00103099	PPARG/AKT1/SYK	3	BP
GO:0070873	regulation of glycogen metabolic process	3/99	33/17910	0.000792456	0.00276202	0.00103099	AKT1/GSK3B/MTOR	3	BP
GO:0071353	cellular response to interleukin-4	3/99	33/17910	0.000792456	0.00276202	0.00103099	CDK4/PTPN2/JAK3	3	BP
GO:1901186	positive regulation of ERBB signaling pathway	3/99	33/17910	0.000792456	0.00276202	0.00103099	AKT1/MMP9/ADRA2A	3	BP
GO:0043548	phosphatidylinositol 3-kinase binding	3/100	28/16967	0.000584711	0.0027725	0.00138484	PIK3R1/IGF1R/PDGFRB	3	MF
GO:0071326	cellular response to monosaccharide stimulus	5/99	131/17910	0.000800494	0.00278795	0.00104067	HMGCR/PIK3CA/NR1H4/ERN1/ADRA2A	5	BP
GO:0006109	regulation of carbohydrate metabolic process	6/99	198/17910	0.000808573	0.00281398	0.00105038	PPARA/SRC/AKT1/GSK3B/MTOR/PTPN2	6	BP
GO:0051250	negative regulation of lymphocyte activation	5/99	132/17910	0.000828409	0.00285228	0.00106468	IL2/CASP3/PDE5A/PTPN2/JAK3	5	BP
GO:0060048	cardiac muscle contraction	5/99	132/17910	0.000828409	0.00285228	0.00106468	PIK3CG/PDE4D/PIK3CA/MTOR/PDE5A	5	BP
GO:0008627	intrinsic apoptotic signaling pathway in response to osmotic stress	2/99	8/17910	0.000828773	0.00285228	0.00106468	PTGS2/CASP3	2	BP
GO:0032071	regulation of endodeoxyribonuclease activity	2/99	8/17910	0.000828773	0.00285228	0.00106468	AKT1/PRKCD	2	BP
GO:0032075	positive regulation of nuclease activity	2/99	8/17910	0.000828773	0.00285228	0.00106468	AKT1/PRKCD	2	BP
GO:0035655	interleukin-18-mediated signaling pathway	2/99	8/17910	0.000828773	0.00285228	0.00106468	ALOX5/AKT1	2	BP
GO:0036480	neuron intrinsic apoptotic signaling pathway in response to oxidative stress	2/99	8/17910	0.000828773	0.00285228	0.00106468	PARP1/MCL1	2	BP
GO:0045416	positive regulation of interleukin-8 biosynthetic process	2/99	8/17910	0.000828773	0.00285228	0.00106468	TNF/ELANE	2	BP
GO:0055118	negative regulation of cardiac muscle contraction	2/99	8/17910	0.000828773	0.00285228	0.00106468	PIK3CG/PDE5A	2	BP
GO:0070943	neutrophil mediated killing of symbiont cell	2/99	8/17910	0.000828773	0.00285228	0.00106468	F2/ELANE	2	BP
GO:0071351	cellular response to interleukin-18	2/99	8/17910	0.000828773	0.00285228	0.00106468	ALOX5/AKT1	2	BP
GO:0090237	regulation of arachidonic acid secretion	2/99	8/17910	0.000828773	0.00285228	0.00106468	MIF/SYK	2	BP
GO:1903376	regulation of oxidative stress-induced neuron intrinsic apoptotic signaling pathway	2/99	8/17910	0.000828773	0.00285228	0.00106468	PARP1/MCL1	2	BP
GO:1903431	positive regulation of cell maturation	2/99	8/17910	0.000828773	0.00285228	0.00106468	MTOR/RET	2	BP
GO:2000586	regulation of platelet-derived growth factor receptor-beta signaling pathway	2/99	8/17910	0.000828773	0.00285228	0.00106468	SRC/PTPN2	2	BP
GO:0048762	mesenchymal cell differentiation	6/99	199/17910	0.000830037	0.00285241	0.00106473	GSK3B/MTOR/FGFR1/MAPK1/RET/EDNRA	6	BP
GO:0050670	regulation of lymphocyte proliferation	6/99	199/17910	0.000830037	0.00285241	0.00106473	MIF/IL2/CASP3/PDE5A/TLR9/AHR	6	BP
GO:0060047	heart contraction	7/99	275/17910	0.000833755	0.00286307	0.00106871	PIK3CG/PDE4D/PIK3CA/MTOR/IL2/PDE5A/DRD2	7	BP
GO:0032944	regulation of mononuclear cell proliferation	6/99	200/17910	0.000851938	0.00292335	0.00109121	MIF/IL2/CASP3/PDE5A/TLR9/AHR	6	BP
GO:0046631	alpha-beta T cell activation	5/99	133/17910	0.000857045	0.00293871	0.00109694	MTOR/SYK/IL2/JAK3/PTGER4	5	BP
GO:0007435	salivary gland morphogenesis	3/99	34/17910	0.000865675	0.00295958	0.00110473	EGFR/TNF/FGFR1	3	BP
GO:0014072	response to isoquinoline alkaloid	3/99	34/17910	0.000865675	0.00295958	0.00110473	MTOR/CNR1/DRD2	3	BP
GO:0043278	response to morphine	3/99	34/17910	0.000865675	0.00295958	0.00110473	MTOR/CNR1/DRD2	3	BP
GO:0045777	positive regulation of blood pressure	3/99	34/17910	0.000865675	0.00295958	0.00110473	PDE4D/HSD11B2/CNR1	3	BP
GO:0033143	regulation of intracellular steroid hormone receptor signaling pathway	4/99	77/17910	0.000872703	0.00297923	0.00111207	ESR1/AR/SRC/PARP1	4	BP
GO:0034109	homotypic cell-cell adhesion	4/99	77/17910	0.000872703	0.00297923	0.00111207	PIK3CG/ALOX12/SYK/PRKCD	4	BP
GO:0010810	regulation of cell-substrate adhesion	6/99	201/17910	0.000874283	0.00298025	0.00111245	SRC/KDR/GSK3B/PIK3R1/MMP14/MMP12	6	BP
GO:2001020	regulation of response to DNA damage stimulus	6/99	201/17910	0.000874283	0.00298025	0.00111245	EGFR/PARP1/MIF/MCL1/PRKDC/PRKCD	6	BP
GO:0051721	protein phosphatase 2A binding	3/100	29/16967	0.000649398	0.00305378	0.00152534	PTPN1/HMGCR/AKT1	3	MF
GO:0045913	positive regulation of carbohydrate metabolic process	4/99	78/17910	0.000916011	0.00311511	0.00116279	PPARA/SRC/AKT1/PTPN2	4	BP
GO:0055013	cardiac muscle cell development	4/99	78/17910	0.000916011	0.00311511	0.00116279	PPARA/MTOR/G6PD/PDGFRB	4	BP
GO:1905954	positive regulation of lipid localization	4/99	78/17910	0.000916011	0.00311511	0.00116279	MIF/NR1H3/PRKCD/NR1H2	4	BP
GO:2000241	regulation of reproductive process	5/99	135/17910	0.000916523	0.00311511	0.00116279	ESR1/AR/SRC/PDE5A/CNR1	5	BP
GO:0045766	positive regulation of angiogenesis	6/99	203/17910	0.000920328	0.00312576	0.00116676	PTGS2/TERT/KDR/CYP1B1/FLT1/HDAC9	6	BP
GO:0050769	positive regulation of neurogenesis	9/99	455/17910	0.00093481	0.00317263	0.00118426	PPARG/MTOR/TNF/IL2/CNR1/FGFR1/MAP2K1/RET/DRD2	9	BP
GO:0002701	negative regulation of production of molecular mediator of immune response	3/99	35/17910	0.000943052	0.00318434	0.00118863	TNF/JAK3/PRKDC	3	BP
GO:0007257	activation of JUN kinase activity	3/99	35/17910	0.000943052	0.00318434	0.00118863	PTPN1/SYK/ERN1	3	BP
GO:0010831	positive regulation of myotube differentiation	3/99	35/17910	0.000943052	0.00318434	0.00118863	MTOR/MAPK14/MMP14	3	BP
GO:0070884	regulation of calcineurin-NFAT signaling cascade	3/99	35/17910	0.000943052	0.00318434	0.00118863	GSK3B/MTOR/TNF	3	BP
GO:0071402	cellular response to lipoprotein particle stimulus	3/99	35/17910	0.000943052	0.00318434	0.00118863	PPARG/AKT1/SYK	3	BP
GO:0106056	regulation of calcineurin-mediated signaling	3/99	35/17910	0.000943052	0.00318434	0.00118863	GSK3B/MTOR/TNF	3	BP
GO:1901020	negative regulation of calcium ion transmembrane transporter activity	3/99	35/17910	0.000943052	0.00318434	0.00118863	ADRA2A/TLR9/DRD2	3	BP
GO:0051017	actin filament bundle assembly	5/99	136/17910	0.000947389	0.00319203	0.0011915	SRC/MTOR/MET/PIK3R1/PTGER4	5	BP
GO:0071901	negative regulation of protein serine/threonine kinase activity	5/99	136/17910	0.000947389	0.00319203	0.0011915	PTPN1/HMGCR/AKT1/CASP3/PRKCD	5	BP
GO:1903305	regulation of regulated secretory pathway	5/99	136/17910	0.000947389	0.00319203	0.0011915	GSK3B/SYK/CNR1/ADRA2A/DRD2	5	BP
GO:0010833	telomere maintenance via telomere lengthening	4/99	79/17910	0.000960812	0.00323258	0.00120664	TERT/SRC/PARP1/MAPK1	4	BP
GO:0050818	regulation of coagulation	4/99	79/17910	0.000960812	0.00323258	0.00120664	ALOX12/SYK/F2/PRKCD	4	BP
GO:0004955	prostaglandin receptor activity	2/100	7/16967	0.000708433	0.00327722	0.00163694	PPARG/PTGER4	2	MF
GO:0005021	vascular endothelial growth factor-activated receptor activity	2/100	7/16967	0.000708433	0.00327722	0.00163694	KDR/FLT1	2	MF
GO:0019439	aromatic compound catabolic process	11/99	655/17910	0.000978913	0.00328909	0.00122773	PPARA/XDH/AKT1/PDE4D/MTOR/CASP3/PDE5A/ERN1/MAPK14/COMT/PRKCD	11	BP
GO:0061572	actin filament bundle organization	5/99	137/17910	0.000979022	0.00328909	0.00122773	SRC/MTOR/MET/PIK3R1/PTGER4	5	BP
GO:0016614	oxidoreductase activity, acting on CH-OH group of donors	5/100	120/16967	0.000717389	0.00329189	0.00164427	HSD11B1/AKR1B1/HMGCR/HSD11B2/G6PD	5	MF
GO:0005768	endosome	14/100	852/18675	0.00017474	0.00329246	0.00208139	PTPN1/EGFR/SRC/KDR/TNF/SLC6A4/LNPEP/MMP14/FLT1/MAPK1/TLR9/JAK3/MAP2K1/RET	14	CC
GO:0090068	positive regulation of cell cycle process	7/99	283/17910	0.00098548	0.0033084	0.00123494	EGFR/CDK4/TERT/AKT1/FGFR1/PDGFRB/DRD2	7	BP
GO:0035303	regulation of dephosphorylation	6/99	206/17910	0.000992875	0.00333082	0.00124331	GSK3B/MTOR/TNF/PDGFRB/PRKCD/DRD2	6	BP
GO:0002020	protease binding	5/100	121/16967	0.000744855	0.00333719	0.0016669	MIF/GSK3B/TNF/CASP3/ELANE	5	MF
GO:0019838	growth factor binding	5/100	121/16967	0.000744855	0.00333719	0.0016669	KDR/FLT1/FGFR1/IGF1R/PDGFRB	5	MF
GO:0070851	growth factor receptor binding	5/100	121/16967	0.000744855	0.00333719	0.0016669	SRC/IL2/ERN1/TLR9/PDGFRB	5	MF
GO:0032637	interleukin-8 production	4/99	80/17910	0.00100713	0.00337379	0.00125935	NOS2/TNF/ELANE/TLR9	4	BP
GO:2001023	regulation of response to drug	4/99	80/17910	0.00100713	0.00337379	0.00125935	MET/CNR1/PTPN11/DRD2	4	BP
GO:0032885	regulation of polysaccharide biosynthetic process	3/99	36/17910	0.00102468	0.00341779	0.00127577	AKT1/GSK3B/MTOR	3	BP
GO:0045776	negative regulation of blood pressure	3/99	36/17910	0.00102468	0.00341779	0.00127577	PPARA/CNR1/DRD2	3	BP
GO:0060251	regulation of glial cell proliferation	3/99	36/17910	0.00102468	0.00341779	0.00127577	TERT/MTOR/TNF	3	BP
GO:0070670	response to interleukin-4	3/99	36/17910	0.00102468	0.00341779	0.00127577	CDK4/PTPN2/JAK3	3	BP
GO:1905332	positive regulation of morphogenesis of an epithelium	3/99	36/17910	0.00102468	0.00341779	0.00127577	AR/ALOX12/MTOR	3	BP
GO:1905521	regulation of macrophage migration	3/99	36/17910	0.00102468	0.00341779	0.00127577	MIF/MAPK14/MMP14	3	BP
GO:0032675	regulation of interleukin-6 production	5/99	139/17910	0.00104464	0.00347526	0.00129722	MMP8/TNF/NR1H4/PTPN11/TLR9	5	BP
GO:0060968	regulation of gene silencing	5/99	139/17910	0.00104464	0.00347526	0.00129722	EGFR/ESR1/TERT/PPARG/MAP2K1	5	BP
GO:0071322	cellular response to carbohydrate stimulus	5/99	139/17910	0.00104464	0.00347526	0.00129722	HMGCR/PIK3CA/NR1H4/ERN1/ADRA2A	5	BP
GO:0030036	actin cytoskeleton organization	10/99	559/17910	0.00104564	0.00347526	0.00129722	PTPN1/SRC/MTOR/TNF/MET/ADRA2A/PIK3R1/PDGFRB/PTGER4/PRKCD	10	BP
GO:0048812	neuron projection morphogenesis	10/99	559/17910	0.00104564	0.00347526	0.00129722	EGFR/SRC/PIK3CA/GSK3B/PIK3R1/MAPK1/PTPN11/MAP2K1/RET/DRD2	10	BP
GO:0030029	actin filament-based process	11/99	661/17910	0.00105388	0.00348393	0.00130046	PTPN1/SRC/PDE4D/MTOR/TNF/MET/ADRA2A/PIK3R1/PDGFRB/PTGER4/PRKCD	11	BP
GO:0015696	ammonium transport	4/99	81/17910	0.001055	0.00348393	0.00130046	SYK/SLC6A4/CNR1/DRD2	4	BP
GO:0032755	positive regulation of interleukin-6 production	4/99	81/17910	0.001055	0.00348393	0.00130046	MMP8/TNF/PTPN11/TLR9	4	BP
GO:0051899	membrane depolarization	4/99	81/17910	0.001055	0.00348393	0.00130046	SRC/PARP1/KDR/ALOX12	4	BP
GO:1902930	regulation of alcohol biosynthetic process	4/99	81/17910	0.001055	0.00348393	0.00130046	HMGCR/TNF/VDR/SCD	4	BP
GO:0001820	serotonin secretion	2/99	9/17910	0.00106173	0.00348393	0.00130046	SYK/SLC6A4	2	BP
GO:0033240	positive regulation of cellular amine metabolic process	2/99	9/17910	0.00106173	0.00348393	0.00130046	NR1H4/COMT	2	BP
GO:0042473	outer ear morphogenesis	2/99	9/17910	0.00106173	0.00348393	0.00130046	FGFR1/MAPK1	2	BP
GO:0060556	regulation of vitamin D biosynthetic process	2/99	9/17910	0.00106173	0.00348393	0.00130046	TNF/VDR	2	BP
GO:0060693	regulation of branching involved in salivary gland morphogenesis	2/99	9/17910	0.00106173	0.00348393	0.00130046	TNF/FGFR1	2	BP
GO:0060736	prostate gland growth	2/99	9/17910	0.00106173	0.00348393	0.00130046	ESR1/AR	2	BP
GO:0090269	fibroblast growth factor production	2/99	9/17910	0.00106173	0.00348393	0.00130046	PTGS2/FGFR1	2	BP
GO:0090270	regulation of fibroblast growth factor production	2/99	9/17910	0.00106173	0.00348393	0.00130046	PTGS2/FGFR1	2	BP
GO:0097011	cellular response to granulocyte macrophage colony-stimulating factor stimulus	2/99	9/17910	0.00106173	0.00348393	0.00130046	AKT1/MAPK1	2	BP
GO:0097012	response to granulocyte macrophage colony-stimulating factor	2/99	9/17910	0.00106173	0.00348393	0.00130046	AKT1/MAPK1	2	BP
GO:0097267	omega-hydroxylase P450 pathway	2/99	9/17910	0.00106173	0.00348393	0.00130046	CYP2C19/CYP1B1	2	BP
GO:2000270	negative regulation of fibroblast apoptotic process	2/99	9/17910	0.00106173	0.00348393	0.00130046	PIK3CG/PIK3CA	2	BP
GO:2000343	positive regulation of chemokine (C-X-C motif) ligand 2 production	2/99	9/17910	0.00106173	0.00348393	0.00130046	MIF/TNF	2	BP
GO:0005615	extracellular space	31/100	3051/18675	0.000197396	0.00353338	0.00223369	ALOX5/PTGS1/EGFR/AKR1B1/SHBG/XDH/SRC/ABCB1/MMP8/FABP4/FABP5/MMP7/MIF/ALOX12/TNF/MMP2/IL2/F2/G6PD/MMP9/FABP1/ACP1/ALDH2/MMP14/COMT/ELANE/FLT1/BCHE/GSR/PRKCD/MMP12	31	CC
GO:0009057	macromolecule catabolic process	16/99	1226/17910	0.00107966	0.00354028	0.00132149	PTPN1/EGFR/HMGCR/AKT1/GSK3B/NOS2/MTOR/TNF/CASP3/ERN1/LNPEP/ADRA2A/MAPK14/ELANE/PRKCD/MMP12	16	BP
GO:0007411	axon guidance	6/99	210/17910	0.00109636	0.00359252	0.00134099	SRC/PIK3CA/PIK3R1/MAPK1/PTPN11/RET	6	BP
GO:0042391	regulation of membrane potential	8/99	374/17910	0.00110049	0.00360349	0.00134509	SRC/AKT1/PARP1/KDR/ALOX12/GSK3B/CNR1/DRD2	8	BP
GO:0007260	tyrosine phosphorylation of STAT protein	4/99	82/17910	0.00110445	0.00360631	0.00134614	TNF/IL2/PTPN2/JAK3	4	BP
GO:0014855	striated muscle cell proliferation	4/99	82/17910	0.00110445	0.00360631	0.00134614	PPARD/MAPK14/FGFR1/MAPK1	4	BP
GO:0045445	myoblast differentiation	4/99	82/17910	0.00110445	0.00360631	0.00134614	HMGCR/PPARD/TNF/MAPK14	4	BP
GO:1901992	positive regulation of mitotic cell cycle phase transition	4/99	82/17910	0.00110445	0.00360631	0.00134614	EGFR/CDK4/TERT/AKT1	4	BP
GO:0045124	regulation of bone resorption	3/99	37/17910	0.00111064	0.00361638	0.0013499	EGFR/SRC/SYK	3	BP
GO:0045684	positive regulation of epidermis development	3/99	37/17910	0.00111064	0.00361638	0.0013499	PPARD/TNF/VDR	3	BP
GO:0051590	positive regulation of neurotransmitter transport	3/99	37/17910	0.00111064	0.00361638	0.0013499	SLC6A4/CNR1/DRD2	3	BP
GO:0051930	regulation of sensory perception of pain	3/99	37/17910	0.00111064	0.00361638	0.0013499	FABP5/MTOR/COMT	3	BP
GO:0051259	protein complex oligomerization	10/99	564/17910	0.00111818	0.00363839	0.00135812	ACHE/AR/MMP1/HMGCR/MMP3/SRC/MIF/SLC6A4/IGF1R/CPT1A	10	BP
GO:0097485	neuron projection guidance	6/99	212/17910	0.00115112	0.00374294	0.00139714	SRC/PIK3CA/PIK3R1/MAPK1/PTPN11/RET	6	BP
GO:0002718	regulation of cytokine production involved in immune response	4/99	83/17910	0.0011555	0.0037441	0.00139757	MIF/TNF/MAPK14/JAK3	4	BP
GO:0003073	regulation of systemic arterial blood pressure	4/99	83/17910	0.0011555	0.0037441	0.00139757	AR/PDE4D/HSD11B2/DRD2	4	BP
GO:0032410	negative regulation of transporter activity	4/99	83/17910	0.0011555	0.0037441	0.00139757	MMP9/ADRA2A/TLR9/DRD2	4	BP
GO:0051492	regulation of stress fiber assembly	4/99	83/17910	0.0011555	0.0037441	0.00139757	MTOR/MET/PIK3R1/PTGER4	4	BP
GO:1905897	regulation of response to endoplasmic reticulum stress	4/99	83/17910	0.0011555	0.0037441	0.00139757	PTPN1/PTPN2/ERN1/PIK3R1	4	BP
GO:0046474	glycerophospholipid biosynthetic process	6/99	213/17910	0.00117927	0.00381846	0.00142533	ACHE/FABP5/PIK3CG/PIK3CA/NR1H4/PIK3R1	6	BP
GO:0008203	cholesterol metabolic process	5/99	143/17910	0.0011856	0.0038363	0.00143199	HMGCR/PPARD/G6PD/NR1H4/SCD	5	BP
GO:0051493	regulation of cytoskeleton organization	9/99	471/17910	0.00119003	0.00384794	0.00143634	GSK3B/MTOR/MET/PIK3R1/MAPK1/PDGFRB/PTGER4/PRKCD/KIF11	9	BP
GO:0007431	salivary gland development	3/99	38/17910	0.00120103	0.00387166	0.00144519	EGFR/TNF/FGFR1	3	BP
GO:0045022	early endosome to late endosome transport	3/99	38/17910	0.00120103	0.00387166	0.00144519	SRC/MAPK1/MAP2K1	3	BP
GO:0051931	regulation of sensory perception	3/99	38/17910	0.00120103	0.00387166	0.00144519	FABP5/MTOR/COMT	3	BP
GO:0090050	positive regulation of cell migration involved in sprouting angiogenesis	3/99	38/17910	0.00120103	0.00387166	0.00144519	PTGS2/KDR/HDAC9	3	BP
GO:0070588	calcium ion transmembrane transport	7/99	293/17910	0.00120487	0.00387166	0.00144519	PIK3CG/PDE4D/F2/G6PD/ADRA2A/TLR9/DRD2	7	BP
GO:0065003	protein-containing complex assembly	20/99	1742/17910	0.0012078	0.00387166	0.00144519	ACHE/ESR1/AR/MMP1/HMGCR/MMP3/TERT/SRC/PARP1/MIF/GSK3B/MTOR/TNF/SLC6A4/MET/PTPN11/IGF1R/PTGER4/PRKCD/CPT1A	20	BP
GO:0001894	tissue homeostasis	6/99	214/17910	0.00120794	0.00387166	0.00144519	EGFR/AKR1B1/SRC/SYK/PTPN11/TLR9	6	BP
GO:0007160	cell-matrix adhesion	6/99	214/17910	0.00120794	0.00387166	0.00144519	SRC/KDR/GSK3B/PIK3R1/MMP14/MMP12	6	BP
GO:0034329	cell junction assembly	6/99	214/17910	0.00120794	0.00387166	0.00144519	SRC/KDR/TNF/NR1H4/GPBAR1/MMP14	6	BP
GO:0070663	regulation of leukocyte proliferation	6/99	214/17910	0.00120794	0.00387166	0.00144519	MIF/IL2/CASP3/PDE5A/TLR9/AHR	6	BP
GO:0055006	cardiac cell development	4/99	84/17910	0.00120818	0.00387166	0.00144519	PPARA/MTOR/G6PD/PDGFRB	4	BP
GO:0071621	granulocyte chemotaxis	4/99	84/17910	0.00120818	0.00387166	0.00144519	PIK3CG/PDE4D/SYK/MAPK14	4	BP
GO:1901019	regulation of calcium ion transmembrane transporter activity	4/99	84/17910	0.00120818	0.00387166	0.00144519	PDE4D/ADRA2A/TLR9/DRD2	4	BP
GO:0120039	plasma membrane bounded cell projection morphogenesis	10/99	573/17910	0.00125915	0.00403192	0.00150501	EGFR/SRC/PIK3CA/GSK3B/PIK3R1/MAPK1/PTPN11/MAP2K1/RET/DRD2	10	BP
GO:0014074	response to purine-containing compound	5/99	145/17910	0.00126114	0.00403192	0.00150501	PTGS2/PPARG/PIK3CG/SLC6A4/AHR	5	BP
GO:0055002	striated muscle cell development	5/99	145/17910	0.00126114	0.00403192	0.00150501	PPARA/MTOR/G6PD/PDGFRB/HDAC9	5	BP
GO:0014910	regulation of smooth muscle cell migration	4/99	85/17910	0.00126252	0.00403192	0.00150501	TERT/SRC/PPARD/PDGFRB	4	BP
GO:1904063	negative regulation of cation transmembrane transport	4/99	85/17910	0.00126252	0.00403192	0.00150501	MMP9/ADRA2A/TLR9/DRD2	4	BP
GO:0003298	physiological muscle hypertrophy	3/99	39/17910	0.00129592	0.00411038	0.0015343	PPARA/MTOR/G6PD	3	BP
GO:0003301	physiological cardiac muscle hypertrophy	3/99	39/17910	0.00129592	0.00411038	0.0015343	PPARA/MTOR/G6PD	3	BP
GO:0006195	purine nucleotide catabolic process	3/99	39/17910	0.00129592	0.00411038	0.0015343	XDH/PDE4D/PDE5A	3	BP
GO:0030890	positive regulation of B cell proliferation	3/99	39/17910	0.00129592	0.00411038	0.0015343	MIF/IL2/TLR9	3	BP
GO:0038179	neurotrophin signaling pathway	3/99	39/17910	0.00129592	0.00411038	0.0015343	SRC/CASP3/PTPN11	3	BP
GO:0045746	negative regulation of Notch signaling pathway	3/99	39/17910	0.00129592	0.00411038	0.0015343	EGFR/AKT1/MMP14	3	BP
GO:0050433	regulation of catecholamine secretion	3/99	39/17910	0.00129592	0.00411038	0.0015343	CNR1/ADRA2A/DRD2	3	BP
GO:0060045	positive regulation of cardiac muscle cell proliferation	3/99	39/17910	0.00129592	0.00411038	0.0015343	MAPK14/FGFR1/MAPK1	3	BP
GO:0061049	cell growth involved in cardiac muscle cell development	3/99	39/17910	0.00129592	0.00411038	0.0015343	PPARA/MTOR/G6PD	3	BP
GO:0090207	regulation of triglyceride metabolic process	3/99	39/17910	0.00129592	0.00411038	0.0015343	PIK3CG/NR1H3/NR1H2	3	BP
GO:0008406	gonad development	6/99	217/17910	0.00129719	0.0041116	0.00153475	ESR1/AR/SRC/CASP3/MMP14/PDGFRB	6	BP
GO:0004888	transmembrane signaling receptor activity	16/100	1133/16967	0.000926223	0.00411735	0.00205658	EGFR/PPARG/KDR/CNR1/GPBAR1/ADRA2A/FLT1/FGFR1/CXCR1/TLR9/IGF1R/PDGFRB/PTGER4/RET/EDNRA/DRD2	16	MF
GO:0048013	ephrin receptor signaling pathway	4/99	86/17910	0.00131855	0.00413233	0.00154249	SRC/MMP2/MMP9/PTPN11	4	BP
GO:0061097	regulation of protein tyrosine kinase activity	4/99	86/17910	0.00131855	0.00413233	0.00154249	PTPN1/SRC/PTPN2/ADRA2A	4	BP
GO:0010749	regulation of nitric oxide mediated signal transduction	2/99	10/17910	0.00132238	0.00413233	0.00154249	EGFR/PDE5A	2	BP
GO:0014041	regulation of neuron maturation	2/99	10/17910	0.00132238	0.00413233	0.00154249	MTOR/RET	2	BP
GO:0032070	regulation of deoxyribonuclease activity	2/99	10/17910	0.00132238	0.00413233	0.00154249	AKT1/PRKCD	2	BP
GO:0033629	negative regulation of cell adhesion mediated by integrin	2/99	10/17910	0.00132238	0.00413233	0.00154249	CYP1B1/PTPN11	2	BP
GO:0045792	negative regulation of cell size	2/99	10/17910	0.00132238	0.00413233	0.00154249	AKT1/MTOR	2	BP
GO:0045945	positive regulation of transcription by RNA polymerase III	2/99	10/17910	0.00132238	0.00413233	0.00154249	AR/MTOR	2	BP
GO:0045988	negative regulation of striated muscle contraction	2/99	10/17910	0.00132238	0.00413233	0.00154249	PIK3CG/PDE5A	2	BP
GO:0046322	negative regulation of fatty acid oxidation	2/99	10/17910	0.00132238	0.00413233	0.00154249	AKT1/CNR1	2	BP
GO:0048484	enteric nervous system development	2/99	10/17910	0.00132238	0.00413233	0.00154249	RET/EDNRA	2	BP
GO:0051006	positive regulation of lipoprotein lipase activity	2/99	10/17910	0.00132238	0.00413233	0.00154249	NR1H3/NR1H2	2	BP
GO:0060439	trachea morphogenesis	2/99	10/17910	0.00132238	0.00413233	0.00154249	MAPK1/MAP2K1	2	BP
GO:0061179	negative regulation of insulin secretion involved in cellular response to glucose stimulus	2/99	10/17910	0.00132238	0.00413233	0.00154249	HMGCR/ADRA2A	2	BP
GO:0070942	neutrophil mediated cytotoxicity	2/99	10/17910	0.00132238	0.00413233	0.00154249	F2/ELANE	2	BP
GO:0071803	positive regulation of podosome assembly	2/99	10/17910	0.00132238	0.00413233	0.00154249	SRC/TNF	2	BP
GO:0090154	positive regulation of sphingolipid biosynthetic process	2/99	10/17910	0.00132238	0.00413233	0.00154249	TNF/PRKCD	2	BP
GO:0090336	positive regulation of brown fat cell differentiation	2/99	10/17910	0.00132238	0.00413233	0.00154249	PTGS2/MAPK14	2	BP
GO:1903800	positive regulation of production of miRNAs involved in gene silencing by miRNA	2/99	10/17910	0.00132238	0.00413233	0.00154249	EGFR/MAP2K1	2	BP
GO:1903897	regulation of PERK-mediated unfolded protein response	2/99	10/17910	0.00132238	0.00413233	0.00154249	PTPN1/PTPN2	2	BP
GO:2000304	positive regulation of ceramide biosynthetic process	2/99	10/17910	0.00132238	0.00413233	0.00154249	TNF/PRKCD	2	BP
GO:0048858	cell projection morphogenesis	10/99	577/17910	0.00132631	0.00414183	0.00154604	EGFR/SRC/PIK3CA/GSK3B/PIK3R1/MAPK1/PTPN11/MAP2K1/RET/DRD2	10	BP
GO:0002758	innate immune response-activating signal transduction	7/99	298/17910	0.00132807	0.00414453	0.00154704	ESR1/SRC/NR1H3/SYK/NR1H4/TLR9/PRKCD	7	BP
GO:0004954	prostanoid receptor activity	2/100	8/16967	0.000940948	0.00415038	0.00207308	PPARG/PTGER4	2	MF
GO:0001501	skeletal system development	9/99	479/17910	0.00133732	0.00417061	0.00155678	MMP2/MMP9/VDR/MAPK14/MMP14/FGFR1/MMP13/PTPN11/PTGER4	9	BP
GO:0009266	response to temperature stimulus	6/99	219/17910	0.00135944	0.00423674	0.00158147	PTGS2/PPARG/AKT1/GSK3B/MTOR/MAPK1	6	BP
GO:0001892	embryonic placenta development	4/99	87/17910	0.0013763	0.00428087	0.00159793	EGFR/AKT1/MAPK1/MAP2K1	4	BP
GO:1903035	negative regulation of response to wounding	4/99	87/17910	0.0013763	0.00428087	0.00159793	HMGCR/ALOX12/F2/PRKCD	4	BP
GO:0098542	defense response to other organism	9/99	481/17910	0.00137635	0.00428087	0.00159793	NOS2/TNF/SYK/F2/NR1H4/ELANE/TLR9/PRKCD/MMP12	9	BP
GO:0006650	glycerophospholipid metabolic process	7/99	300/17910	0.00138002	0.00428941	0.00160112	ACHE/FABP5/PIK3CG/PIK3CA/NR1H4/PIK3R1/PDGFRB	7	BP
GO:0002526	acute inflammatory response	6/99	220/17910	0.0013914	0.00432189	0.00161325	PTGS2/PPARG/PIK3CG/TNF/F2/CNR1	6	BP
GO:0046621	negative regulation of organ growth	3/99	40/17910	0.00139541	0.00432568	0.00161466	PPARA/SLC6A4/G6PD	3	BP
GO:0071470	cellular response to osmotic stress	3/99	40/17910	0.00139541	0.00432568	0.00161466	PTGS2/AKR1B1/CASP3	3	BP
GO:1903170	negative regulation of calcium ion transmembrane transport	3/99	40/17910	0.00139541	0.00432568	0.00161466	ADRA2A/TLR9/DRD2	3	BP
GO:1901361	organic cyclic compound catabolic process	11/99	685/17910	0.00140296	0.0043462	0.00162232	PPARA/XDH/AKT1/PDE4D/MTOR/CASP3/PDE5A/ERN1/MAPK14/COMT/PRKCD	11	BP
GO:0002286	T cell activation involved in immune response	4/99	88/17910	0.00143579	0.00443901	0.00165697	MTOR/IL2/JAK3/PTGER4	4	BP
GO:0097306	cellular response to alcohol	4/99	88/17910	0.00143579	0.00443901	0.00165697	CDK4/PPARG/AKT1/AHR	4	BP
GO:1904035	regulation of epithelial cell apoptotic process	4/99	88/17910	0.00143579	0.00443901	0.00165697	TERT/KDR/MTOR/TNF	4	BP
GO:0045137	development of primary sexual characteristics	6/99	223/17910	0.00149076	0.00460349	0.00171836	ESR1/AR/SRC/CASP3/MMP14/PDGFRB	6	BP
GO:0016070	RNA metabolic process	41/99	4867/17910	0.00149096	0.00460349	0.00171836	ESR2/EGFR/ESR1/CDK4/AR/PPARA/TERT/SRC/PPARG/PPARD/FABP4/AKT1/PARP1/NR3C1/NR1H3/MTOR/TNF/SYK/IL2/MET/NR1H4/PTPN2/ERN1/MAPK8/CYP1B1/VDR/MAPK14/PIK3R1/ELANE/FGFR1/MAPK1/TLR9/MAP2K1/RET/AHR/HDAC9/PRKDC/PRKCD/MMP12/DRD2/NR1H2	41	BP
GO:0032881	regulation of polysaccharide metabolic process	3/99	41/17910	0.00149957	0.00461782	0.00172371	AKT1/GSK3B/MTOR	3	BP
GO:0033173	calcineurin-NFAT signaling cascade	3/99	41/17910	0.00149957	0.00461782	0.00172371	GSK3B/MTOR/TNF	3	BP
GO:0050432	catecholamine secretion	3/99	41/17910	0.00149957	0.00461782	0.00172371	CNR1/ADRA2A/DRD2	3	BP
GO:0098927	vesicle-mediated transport between endosomal compartments	3/99	41/17910	0.00149957	0.00461782	0.00172371	SRC/MAPK1/MAP2K1	3	BP
GO:0030856	regulation of epithelial cell differentiation	5/99	151/17910	0.00150918	0.00464433	0.00173361	XDH/GSK3B/TNF/MMP9/VDR	5	BP
GO:0050851	antigen receptor-mediated signaling pathway	6/99	224/17910	0.00152505	0.00469006	0.00175067	PDE4D/PIK3CA/SYK/PTPN2/PIK3R1/MAPK1	6	BP
GO:0035710	CD4-positive, alpha-beta T cell activation	4/99	90/17910	0.00156011	0.0047947	0.00178973	MTOR/IL2/JAK3/PTGER4	4	BP
GO:0051117	ATPase binding	4/100	77/16967	0.00110572	0.00483966	0.00241737	ESR1/AR/PDE4D/NR1H2	4	MF
GO:0010638	positive regulation of organelle organization	10/99	591/17910	0.00158483	0.00486747	0.0018169	SRC/KDR/GSK3B/MTOR/TNF/MET/MMP9/MAPK8/MAPK1/PDGFRB	10	BP
GO:0035307	positive regulation of protein dephosphorylation	3/99	42/17910	0.00160849	0.00491042	0.00183293	MTOR/PDGFRB/PRKCD	3	BP
GO:0019371	cyclooxygenase pathway	2/99	11/17910	0.00161043	0.00491042	0.00183293	PTGS1/PTGS2	2	BP
GO:0019373	epoxygenase P450 pathway	2/99	11/17910	0.00161043	0.00491042	0.00183293	CYP2C19/CYP1B1	2	BP
GO:0031392	regulation of prostaglandin biosynthetic process	2/99	11/17910	0.00161043	0.00491042	0.00183293	PTGS2/FABP5	2	BP
GO:0033148	positive regulation of intracellular estrogen receptor signaling pathway	2/99	11/17910	0.00161043	0.00491042	0.00183293	AR/PARP1	2	BP
GO:0045793	positive regulation of cell size	2/99	11/17910	0.00161043	0.00491042	0.00183293	CDK4/RET	2	BP
GO:0048548	regulation of pinocytosis	2/99	11/17910	0.00161043	0.00491042	0.00183293	NR1H3/NR1H2	2	BP
GO:0051974	negative regulation of telomerase activity	2/99	11/17910	0.00161043	0.00491042	0.00183293	SRC/PPARG	2	BP
GO:0061365	positive regulation of triglyceride lipase activity	2/99	11/17910	0.00161043	0.00491042	0.00183293	NR1H3/NR1H2	2	BP
GO:0070673	response to interleukin-18	2/99	11/17910	0.00161043	0.00491042	0.00183293	ALOX5/AKT1	2	BP
GO:0072584	caveolin-mediated endocytosis	2/99	11/17910	0.00161043	0.00491042	0.00183293	SRC/MAPK1	2	BP
GO:0042169	SH2 domain binding	3/100	35/16967	0.00113379	0.00492461	0.0024598	SRC/SYK/FGFR1	3	MF
GO:0014909	smooth muscle cell migration	4/99	91/17910	0.00162499	0.00493543	0.00184227	TERT/SRC/PPARD/PDGFRB	4	BP
GO:0017158	regulation of calcium ion-dependent exocytosis	4/99	91/17910	0.00162499	0.00493543	0.00184227	GSK3B/CNR1/ADRA2A/DRD2	4	BP
GO:0042632	cholesterol homeostasis	4/99	91/17910	0.00162499	0.00493543	0.00184227	FABP4/NR1H3/HDAC9/NR1H2	4	BP
GO:0060337	type I interferon signaling pathway	4/99	91/17910	0.00162499	0.00493543	0.00184227	PTPN1/PTPN2/PTPN11/MMP12	4	BP
GO:0071357	cellular response to type I interferon	4/99	91/17910	0.00162499	0.00493543	0.00184227	PTPN1/PTPN2/PTPN11/MMP12	4	BP
GO:0090277	positive regulation of peptide hormone secretion	4/99	91/17910	0.00162499	0.00493543	0.00184227	EGFR/PPARD/NR1H4/DRD2	4	BP
GO:0000723	telomere maintenance	5/99	154/17910	0.00164586	0.00499231	0.0018635	TERT/SRC/PARP1/MAPK1/PRKDC	5	BP
GO:0008361	regulation of cell size	5/99	154/17910	0.00164586	0.00499231	0.0018635	CDK4/AKT1/GSK3B/MTOR/RET	5	BP
GO:0002429	immune response-activating cell surface receptor signaling pathway	8/99	399/17910	0.00165813	0.00502624	0.00187616	SRC/PDE4D/PIK3CA/SYK/PTPN2/PIK3R1/MAPK1/PRKCD	8	BP
GO:0032990	cell part morphogenesis	10/99	595/17910	0.00166579	0.00504617	0.0018836	EGFR/SRC/PIK3CA/GSK3B/PIK3R1/MAPK1/PTPN11/MAP2K1/RET/DRD2	10	BP
GO:0055092	sterol homeostasis	4/99	92/17910	0.00169173	0.00511809	0.00191045	FABP4/NR1H3/HDAC9/NR1H2	4	BP
GO:2001022	positive regulation of response to DNA damage stimulus	4/99	92/17910	0.00169173	0.00511809	0.00191045	EGFR/PARP1/PRKDC/PRKCD	4	BP
GO:0010613	positive regulation of cardiac muscle hypertrophy	3/99	43/17910	0.00172224	0.00519686	0.00193985	PARP1/MTOR/PDE5A	3	BP
GO:0034198	cellular response to amino acid starvation	3/99	43/17910	0.00172224	0.00519686	0.00193985	MTOR/MAPK8/MAPK1	3	BP
GO:0071364	cellular response to epidermal growth factor stimulus	3/99	43/17910	0.00172224	0.00519686	0.00193985	EGFR/AKT1/PTPN11	3	BP
GO:1904646	cellular response to amyloid-beta	3/99	43/17910	0.00172224	0.00519686	0.00193985	PARP1/GSK3B/IGF1R	3	BP
GO:0034655	nucleobase-containing compound catabolic process	10/99	598/17910	0.00172869	0.00521296	0.00194586	PPARA/XDH/AKT1/PDE4D/MTOR/CASP3/PDE5A/ERN1/MAPK14/PRKCD	10	BP
GO:0002702	positive regulation of production of molecular mediator of immune response	4/99	93/17910	0.00176035	0.00530157	0.00197894	MIF/IL2/MAPK14/TLR9	4	BP
GO:0046364	monosaccharide biosynthetic process	4/99	93/17910	0.00176035	0.00530157	0.00197894	AKR1B1/PPARA/G6PD/PTPN2	4	BP
GO:0005654	nucleoplasm	33/100	3427/18675	0.000314779	0.00536622	0.00339235	ESR2/ALOX5/ESR1/CDK4/AR/AKR1B1/PPARA/TERT/PPARG/PPARD/FABP5/AKT1/PARP1/MIF/NR3C1/GSK3B/NR1H3/MTOR/CASP3/NR1H4/FABP1/PTPN2/MAPK8/MCL1/VDR/MAPK14/MAPK1/PTPN11/AHR/HDAC9/PRKDC/PRKCD/NR1H2	33	CC
GO:0034774	secretory granule lumen	8/100	321/18675	0.000329966	0.00536944	0.00339439	ALOX5/MMP8/FABP5/MIF/MAPK14/ELANE/MAPK1/PRKCD	8	CC
GO:0048667	cell morphogenesis involved in neuron differentiation	9/99	500/17910	0.00179513	0.0054028	0.00201672	SRC/PIK3CA/GSK3B/PIK3R1/MAPK1/PTPN11/MAP2K1/RET/DRD2	9	BP
GO:1904018	positive regulation of vasculature development	6/99	232/17910	0.00182151	0.00547866	0.00204504	PTGS2/TERT/KDR/CYP1B1/FLT1/HDAC9	6	BP
GO:1990782	protein tyrosine kinase binding	4/100	80/16967	0.00127498	0.00549595	0.00274518	PTPN1/PTPN2/PIK3R1/PTPN11	4	MF
GO:0030316	osteoclast differentiation	4/99	94/17910	0.00183089	0.0054962	0.00205159	MTOR/TNF/MAPK14/PIK3R1	4	BP
GO:0032231	regulation of actin filament bundle assembly	4/99	94/17910	0.00183089	0.0054962	0.00205159	MTOR/MET/PIK3R1/PTGER4	4	BP
GO:0110020	regulation of actomyosin structure organization	4/99	94/17910	0.00183089	0.0054962	0.00205159	MTOR/MET/PIK3R1/PTGER4	4	BP
GO:0014742	positive regulation of muscle hypertrophy	3/99	44/17910	0.00184089	0.00550469	0.00205476	PARP1/MTOR/PDE5A	3	BP
GO:0030225	macrophage differentiation	3/99	44/17910	0.00184089	0.00550469	0.00205476	PARP1/MMP9/PTPN2	3	BP
GO:0032459	regulation of protein oligomerization	3/99	44/17910	0.00184089	0.00550469	0.00205476	MMP1/MMP3/SRC	3	BP
GO:0035196	production of miRNAs involved in gene silencing by miRNA	3/99	44/17910	0.00184089	0.00550469	0.00205476	EGFR/ESR1/MAP2K1	3	BP
GO:0072523	purine-containing compound catabolic process	3/99	44/17910	0.00184089	0.00550469	0.00205476	XDH/PDE4D/PDE5A	3	BP
GO:0097720	calcineurin-mediated signaling	3/99	44/17910	0.00184089	0.00550469	0.00205476	GSK3B/MTOR/TNF	3	BP
GO:0009408	response to heat	5/99	158/17910	0.001842	0.00550469	0.00205476	PTGS2/AKT1/GSK3B/MTOR/MAPK1	5	BP
GO:0016705	oxidoreductase activity, acting on paired donors, with incorporation or reduction of molecular oxygen	5/100	137/16967	0.0012999	0.00556121	0.00277778	PTGS1/PTGS2/NOS2/CYP1B1/SCD	5	MF
GO:0010721	negative regulation of cell development	7/99	317/17910	0.00188874	0.00564076	0.00210555	PPARA/TERT/GSK3B/TNF/SLC6A4/F2/G6PD	7	BP
GO:0055001	muscle cell development	5/99	159/17910	0.00189359	0.00565163	0.0021096	PPARA/MTOR/G6PD/PDGFRB/HDAC9	5	BP
GO:0032412	regulation of ion transmembrane transporter activity	6/99	234/17910	0.00190202	0.00566985	0.00211641	ABCB1/PDE4D/MMP9/ADRA2A/TLR9/DRD2	6	BP
GO:0008585	female gonad development	4/99	95/17910	0.00190335	0.00566985	0.00211641	ESR1/SRC/CASP3/MMP14	4	BP
GO:0034340	response to type I interferon	4/99	95/17910	0.00190335	0.00566985	0.00211641	PTPN1/PTPN2/PTPN11/MMP12	4	BP
GO:0002863	positive regulation of inflammatory response to antigenic stimulus	2/99	12/17910	0.00192556	0.0056995	0.00212747	TNF/CNR1	2	BP
GO:0002903	negative regulation of B cell apoptotic process	2/99	12/17910	0.00192556	0.0056995	0.00212747	MIF/IL2	2	BP
GO:0010889	regulation of sequestering of triglyceride	2/99	12/17910	0.00192556	0.0056995	0.00212747	PPARA/PPARG	2	BP
GO:0042368	vitamin D biosynthetic process	2/99	12/17910	0.00192556	0.0056995	0.00212747	TNF/VDR	2	BP
GO:0045579	positive regulation of B cell differentiation	2/99	12/17910	0.00192556	0.0056995	0.00212747	SYK/MMP14	2	BP
GO:0051549	positive regulation of keratinocyte migration	2/99	12/17910	0.00192556	0.0056995	0.00212747	MTOR/MMP9	2	BP
GO:0051873	killing by host of symbiont cells	2/99	12/17910	0.00192556	0.0056995	0.00212747	F2/ELANE	2	BP
GO:0060339	negative regulation of type I interferon-mediated signaling pathway	2/99	12/17910	0.00192556	0.0056995	0.00212747	PTPN2/MMP12	2	BP
GO:0090331	negative regulation of platelet aggregation	2/99	12/17910	0.00192556	0.0056995	0.00212747	ALOX12/PRKCD	2	BP
GO:2000341	regulation of chemokine (C-X-C motif) ligand 2 production	2/99	12/17910	0.00192556	0.0056995	0.00212747	MIF/TNF	2	BP
GO:0005978	glycogen biosynthetic process	3/99	45/17910	0.00196453	0.00578907	0.00216091	AKT1/GSK3B/MTOR	3	BP
GO:0009250	glucan biosynthetic process	3/99	45/17910	0.00196453	0.00578907	0.00216091	AKT1/GSK3B/MTOR	3	BP
GO:0022602	ovulation cycle process	3/99	45/17910	0.00196453	0.00578907	0.00216091	ESR1/SRC/CASP3	3	BP
GO:0045058	T cell selection	3/99	45/17910	0.00196453	0.00578907	0.00216091	MTOR/SYK/PTPN2	3	BP
GO:0045581	negative regulation of T cell differentiation	3/99	45/17910	0.00196453	0.00578907	0.00216091	IL2/PTPN2/JAK3	3	BP
GO:0046850	regulation of bone remodeling	3/99	45/17910	0.00196453	0.00578907	0.00216091	EGFR/SRC/SYK	3	BP
GO:0050922	negative regulation of chemotaxis	3/99	45/17910	0.00196453	0.00578907	0.00216091	MIF/PTPN2/ELANE	3	BP
GO:0072659	protein localization to plasma membrane	6/99	237/17910	0.00202782	0.00597182	0.00222912	EGFR/AR/AKT1/TNF/PIK3R1/MMP14	6	BP
GO:0016101	diterpenoid metabolic process	4/99	97/17910	0.00205421	0.00604187	0.00225527	EGFR/AKR1B1/PPARD/CYP1B1	4	BP
GO:1901989	positive regulation of cell cycle phase transition	4/99	97/17910	0.00205421	0.00604187	0.00225527	EGFR/CDK4/TERT/AKT1	4	BP
GO:0048568	embryonic organ development	8/99	413/17910	0.00205659	0.00604506	0.00225646	EGFR/AKT1/KDR/TNF/MMP14/FGFR1/MAPK1/MAP2K1	8	BP
GO:0031589	cell-substrate adhesion	7/99	322/17910	0.0020631	0.00606036	0.00226217	SRC/PPARD/KDR/GSK3B/PIK3R1/MMP14/MMP12	7	BP
GO:0006984	ER-nucleus signaling pathway	3/99	46/17910	0.00209322	0.00610643	0.00227937	PTPN1/GSK3B/PTPN2	3	BP
GO:0030857	negative regulation of epithelial cell differentiation	3/99	46/17910	0.00209322	0.00610643	0.00227937	XDH/GSK3B/MMP9	3	BP
GO:0032757	positive regulation of interleukin-8 production	3/99	46/17910	0.00209322	0.00610643	0.00227937	TNF/ELANE/TLR9	3	BP
GO:0048538	thymus development	3/99	46/17910	0.00209322	0.00610643	0.00227937	MAPK1/MAP2K1/PRKDC	3	BP
GO:0048806	genitalia development	3/99	46/17910	0.00209322	0.00610643	0.00227937	ESR1/AR/PTPN11	3	BP
GO:0060711	labyrinthine layer development	3/99	46/17910	0.00209322	0.00610643	0.00227937	AKT1/MAPK1/MAP2K1	3	BP
GO:1900015	regulation of cytokine production involved in inflammatory response	3/99	46/17910	0.00209322	0.00610643	0.00227937	NOS2/F2/MAPK14	3	BP
GO:1900087	positive regulation of G1/S transition of mitotic cell cycle	3/99	46/17910	0.00209322	0.00610643	0.00227937	EGFR/TERT/AKT1	3	BP
GO:1904036	negative regulation of epithelial cell apoptotic process	3/99	46/17910	0.00209322	0.00610643	0.00227937	TERT/KDR/MTOR	3	BP
GO:1990928	response to amino acid starvation	3/99	46/17910	0.00209322	0.00610643	0.00227937	MTOR/MAPK8/MAPK1	3	BP
GO:2000107	negative regulation of leukocyte apoptotic process	3/99	46/17910	0.00209322	0.00610643	0.00227937	MIF/IL2/JAK3	3	BP
GO:0097443	sorting endosome	2/100	6/18675	0.000419898	0.00615655	0.00389197	PTPN1/KDR	2	CC
GO:0061695	transferase complex, transferring phosphorus-containing groups	6/100	181/18675	0.000428032	0.00615655	0.00389197	CDK4/TERT/PIK3CG/PIK3CA/ERN1/PIK3R1	6	CC
GO:0005783	endoplasmic reticulum	21/100	1785/18675	0.000429927	0.00615655	0.00389197	PTPN1/HSD11B1/PTGS1/EGFR/PTGS2/HMGCR/XDH/KDR/HSD11B2/MTOR/F2/CYP2C19/PTPN2/ERN1/CYP1B1/SCD/PIK3R1/BCHE/TLR9/MAP2K1/PRKCD	21	CC
GO:0006886	intracellular protein transport	12/99	833/17910	0.00212556	0.00619689	0.00231313	PTPN1/PTGS2/AKT1/GSK3B/NOS2/SYK/MAPK14/PIK3R1/MAPK1/PTPN11/PRKCD/MMP12	12	BP
GO:0002377	immunoglobulin production	4/99	98/17910	0.00213265	0.00620978	0.00231795	TNF/IL2/TLR9/PRKDC	4	BP
GO:0007631	feeding behavior	4/99	98/17910	0.00213265	0.00620978	0.00231795	MTOR/CNR1/DRD2/CPT1A	4	BP
GO:0001655	urogenital system development	7/99	324/17910	0.00213624	0.00621633	0.00232039	ESR1/AR/AKR1B1/MMP9/FGFR1/PDGFRB/RET	7	BP
GO:0006937	regulation of muscle contraction	5/99	164/17910	0.00216761	0.00630367	0.00235299	PTGS2/PIK3CG/PDE4D/PDE5A/ADRA2A	5	BP
GO:0044085	cellular component biogenesis	28/99	2951/17910	0.00217152	0.00631112	0.00235577	ACHE/ESR1/AR/MMP1/HMGCR/MMP3/TERT/SRC/PARP1/MIF/KDR/GSK3B/MTOR/TNF/SLC6A4/MET/NR1H4/GPBAR1/PIK3R1/MMP14/PTPN11/IGF1R/PDGFRB/PTGER4/PRKCD/KIF11/DRD2/CPT1A	28	BP
GO:0004707	MAP kinase activity	2/100	10/16967	0.00150065	0.00637214	0.00318283	MAPK8/MAPK14	2	MF
GO:0060205	cytoplasmic vesicle lumen	8/100	338/18675	0.00046499	0.00640255	0.00404748	ALOX5/MMP8/FABP5/MIF/MAPK14/ELANE/MAPK1/PRKCD	8	CC
GO:1902106	negative regulation of leukocyte differentiation	4/99	99/17910	0.00221314	0.00642805	0.00239942	IL2/PTPN2/PIK3R1/JAK3	4	BP
GO:0008542	visual learning	3/99	47/17910	0.00222704	0.00645633	0.00240998	HMGCR/MTOR/DRD2	3	BP
GO:0014911	positive regulation of smooth muscle cell migration	3/99	47/17910	0.00222704	0.00645633	0.00240998	TERT/SRC/PDGFRB	3	BP
GO:0120163	negative regulation of cold-induced thermogenesis	3/99	47/17910	0.00222704	0.00645633	0.00240998	NR1H3/LNPEP/NR1H2	3	BP
GO:0022898	regulation of transmembrane transporter activity	6/99	242/17910	0.00225137	0.00649265	0.00242354	ABCB1/PDE4D/MMP9/ADRA2A/TLR9/DRD2	6	BP
GO:0006206	pyrimidine nucleobase metabolic process	2/99	13/17910	0.00226748	0.00649265	0.00242354	MTOR/MAPK1	2	BP
GO:0007494	midgut development	2/99	13/17910	0.00226748	0.00649265	0.00242354	EGFR/RET	2	BP
GO:0030656	regulation of vitamin metabolic process	2/99	13/17910	0.00226748	0.00649265	0.00242354	TNF/VDR	2	BP
GO:0032725	positive regulation of granulocyte macrophage colony-stimulating factor production	2/99	13/17910	0.00226748	0.00649265	0.00242354	SYK/TLR9	2	BP
GO:0033623	regulation of integrin activation	2/99	13/17910	0.00226748	0.00649265	0.00242354	SRC/PTGER4	2	BP
GO:0042635	positive regulation of hair cycle	2/99	13/17910	0.00226748	0.00649265	0.00242354	TERT/TNF	2	BP
GO:0042659	regulation of cell fate specification	2/99	13/17910	0.00226748	0.00649265	0.00242354	AR/FGFR1	2	BP
GO:0044130	negative regulation of growth of symbiont in host	2/99	13/17910	0.00226748	0.00649265	0.00242354	TNF/ELANE	2	BP
GO:0045073	regulation of chemokine biosynthetic process	2/99	13/17910	0.00226748	0.00649265	0.00242354	TNF/ELANE	2	BP
GO:0047484	regulation of response to osmotic stress	2/99	13/17910	0.00226748	0.00649265	0.00242354	PTGS2/ABCB1	2	BP
GO:0048308	organelle inheritance	2/99	13/17910	0.00226748	0.00649265	0.00242354	MAPK1/MAP2K1	2	BP
GO:0048313	Golgi inheritance	2/99	13/17910	0.00226748	0.00649265	0.00242354	MAPK1/MAP2K1	2	BP
GO:0050872	white fat cell differentiation	2/99	13/17910	0.00226748	0.00649265	0.00242354	PPARG/FABP4	2	BP
GO:0060123	regulation of growth hormone secretion	2/99	13/17910	0.00226748	0.00649265	0.00242354	PTPN11/DRD2	2	BP
GO:0060397	JAK-STAT cascade involved in growth hormone signaling pathway	2/99	13/17910	0.00226748	0.00649265	0.00242354	PTPN1/JAK3	2	BP
GO:0061052	negative regulation of cell growth involved in cardiac muscle cell development	2/99	13/17910	0.00226748	0.00649265	0.00242354	PPARA/G6PD	2	BP
GO:1902894	negative regulation of pri-miRNA transcription by RNA polymerase II	2/99	13/17910	0.00226748	0.00649265	0.00242354	PPARA/PPARD	2	BP
GO:1903960	negative regulation of anion transmembrane transport	2/99	13/17910	0.00226748	0.00649265	0.00242354	AKT1/MTOR	2	BP
GO:2001279	regulation of unsaturated fatty acid biosynthetic process	2/99	13/17910	0.00226748	0.00649265	0.00242354	PTGS2/FABP5	2	BP
GO:0046545	development of primary female sexual characteristics	4/99	100/17910	0.0022957	0.00656943	0.00245219	ESR1/SRC/CASP3/MMP14	4	BP
GO:0007346	regulation of mitotic cell cycle	10/99	622/17910	0.00230461	0.00659088	0.0024602	EGFR/CDK4/TERT/AKT1/TNF/FGFR1/PTPN11/PDGFRB/PRKDC/KIF11	10	BP
GO:0051962	positive regulation of nervous system development	9/99	519/17910	0.00231065	0.00660408	0.00246513	PPARG/MTOR/TNF/IL2/CNR1/FGFR1/MAP2K1/RET/DRD2	9	BP
GO:0030308	negative regulation of cell growth	5/99	167/17910	0.00234529	0.00669077	0.00249749	ESR2/PPARA/PPARG/PPARD/G6PD	5	BP
GO:0032200	telomere organization	5/99	167/17910	0.00234529	0.00669077	0.00249749	TERT/SRC/PARP1/MAPK1/PRKDC	5	BP
GO:0048469	cell maturation	5/99	167/17910	0.00234529	0.00669077	0.00249749	PPARG/MTOR/G6PD/FGFR1/RET	5	BP
GO:0120035	regulation of plasma membrane bounded cell projection organization	10/99	624/17910	0.00235886	0.00672115	0.00250883	SRC/AKT1/GSK3B/MTOR/IL2/CNR1/FGFR1/MAP2K1/RET/PRKCD	10	BP
GO:0002686	negative regulation of leukocyte migration	3/99	48/17910	0.00236605	0.00672115	0.00250883	AKT1/MIF/PTGER4	3	BP
GO:0032653	regulation of interleukin-10 production	3/99	48/17910	0.00236605	0.00672115	0.00250883	MMP8/TLR9/JAK3	3	BP
GO:0042220	response to cocaine	3/99	48/17910	0.00236605	0.00672115	0.00250883	MTOR/CNR1/DRD2	3	BP
GO:0051972	regulation of telomerase activity	3/99	48/17910	0.00236605	0.00672115	0.00250883	SRC/PPARG/MAPK1	3	BP
GO:0101023	vascular endothelial cell proliferation	3/99	48/17910	0.00236605	0.00672115	0.00250883	PPARG/FLT1/FGFR1	3	BP
GO:1905562	regulation of vascular endothelial cell proliferation	3/99	48/17910	0.00236605	0.00672115	0.00250883	PPARG/FLT1/FGFR1	3	BP
GO:0051213	dioxygenase activity	4/100	85/16967	0.00159608	0.00672716	0.00336016	ALOX5/PTGS1/PTGS2/ALOX12	4	MF
GO:0002042	cell migration involved in sprouting angiogenesis	4/99	101/17910	0.00238036	0.00674943	0.00251938	PTGS2/AKT1/KDR/HDAC9	4	BP
GO:0002367	cytokine production involved in immune response	4/99	101/17910	0.00238036	0.00674943	0.00251938	MIF/TNF/MAPK14/JAK3	4	BP
GO:0035335	peptidyl-tyrosine dephosphorylation	4/99	101/17910	0.00238036	0.00674943	0.00251938	PTPN1/PTPN2/ACP1/PTPN11	4	BP
GO:0007423	sensory organ development	9/99	522/17910	0.00240187	0.00680628	0.00254061	ACHE/EGFR/CDK4/CYP1B1/FGFR1/MAPK1/PTPN11/PDGFRB/RET	9	BP
GO:0030336	negative regulation of cell migration	7/99	332/17910	0.00244909	0.00693586	0.00258898	PPARG/PPARD/AKT1/MIF/CYP1B1/PTGER4/DRD2	7	BP
GO:1901342	regulation of vasculature development	8/99	425/17910	0.00245517	0.00694885	0.00259382	PTGS2/TERT/XDH/PPARG/KDR/CYP1B1/FLT1/HDAC9	8	BP
GO:0031623	receptor internalization	4/99	102/17910	0.00246715	0.0069785	0.00260489	ACHE/SYK/CXCR1/DRD2	4	BP
GO:0038095	Fc-epsilon receptor signaling pathway	5/99	169/17910	0.0024695	0.00698091	0.00260579	PIK3CA/SYK/MAPK8/PIK3R1/MAPK1	5	BP
GO:0002534	cytokine production involved in inflammatory response	3/99	49/17910	0.00251033	0.00707914	0.00264245	NOS2/F2/MAPK14	3	BP
GO:0030195	negative regulation of blood coagulation	3/99	49/17910	0.00251033	0.00707914	0.00264245	ALOX12/F2/PRKCD	3	BP
GO:0035272	exocrine system development	3/99	49/17910	0.00251033	0.00707914	0.00264245	EGFR/TNF/FGFR1	3	BP
GO:1903793	positive regulation of anion transport	3/99	49/17910	0.00251033	0.00707914	0.00264245	ABCB1/MIF/PRKCD	3	BP
GO:0006941	striated muscle contraction	5/99	170/17910	0.00253336	0.00713976	0.00266508	PIK3CG/PDE4D/PIK3CA/MTOR/PDE5A	5	BP
GO:1904813	ficolin-1-rich granule lumen	5/100	124/18675	0.000541685	0.00718235	0.00454044	ALOX5/MIF/MMP9/MAPK14/MAPK1	5	CC
GO:0014812	muscle cell migration	4/99	103/17910	0.00255608	0.00719507	0.00268573	TERT/SRC/PPARD/PDGFRB	4	BP
GO:0032526	response to retinoic acid	4/99	103/17910	0.00255608	0.00719507	0.00268573	PPARG/SLC6A4/PDGFRB/RET	4	BP
GO:0010921	regulation of phosphatase activity	5/99	171/17910	0.00259842	0.00730983	0.00272857	GSK3B/MTOR/TNF/PDGFRB/DRD2	5	BP
GO:0006837	serotonin transport	2/99	14/17910	0.00263588	0.00734416	0.00274138	SYK/SLC6A4	2	BP
GO:0009214	cyclic nucleotide catabolic process	2/99	14/17910	0.00263588	0.00734416	0.00274138	PDE4D/PDE5A	2	BP
GO:0010867	positive regulation of triglyceride biosynthetic process	2/99	14/17910	0.00263588	0.00734416	0.00274138	NR1H3/NR1H2	2	BP
GO:0032310	prostaglandin secretion	2/99	14/17910	0.00263588	0.00734416	0.00274138	MIF/NOS2	2	BP
GO:0042033	chemokine biosynthetic process	2/99	14/17910	0.00263588	0.00734416	0.00274138	TNF/ELANE	2	BP
GO:0044126	regulation of growth of symbiont in host	2/99	14/17910	0.00263588	0.00734416	0.00274138	TNF/ELANE	2	BP
GO:0044146	negative regulation of growth of symbiont involved in interaction with host	2/99	14/17910	0.00263588	0.00734416	0.00274138	TNF/ELANE	2	BP
GO:0050755	chemokine metabolic process	2/99	14/17910	0.00263588	0.00734416	0.00274138	TNF/ELANE	2	BP
GO:0051547	regulation of keratinocyte migration	2/99	14/17910	0.00263588	0.00734416	0.00274138	MTOR/MMP9	2	BP
GO:0051770	positive regulation of nitric-oxide synthase biosynthetic process	2/99	14/17910	0.00263588	0.00734416	0.00274138	KDR/TLR9	2	BP
GO:0051852	disruption by host of symbiont cells	2/99	14/17910	0.00263588	0.00734416	0.00274138	F2/ELANE	2	BP
GO:0071801	regulation of podosome assembly	2/99	14/17910	0.00263588	0.00734416	0.00274138	SRC/TNF	2	BP
GO:0072216	positive regulation of metanephros development	2/99	14/17910	0.00263588	0.00734416	0.00274138	PDGFRB/RET	2	BP
GO:0072567	chemokine (C-X-C motif) ligand 2 production	2/99	14/17910	0.00263588	0.00734416	0.00274138	MIF/TNF	2	BP
GO:1903729	regulation of plasma membrane organization	2/99	14/17910	0.00263588	0.00734416	0.00274138	AR/PRKCD	2	BP
GO:2001212	regulation of vasculogenesis	2/99	14/17910	0.00263588	0.00734416	0.00274138	XDH/KDR	2	BP
GO:0031344	regulation of cell projection organization	10/99	634/17910	0.00264576	0.00736727	0.00275001	SRC/AKT1/GSK3B/MTOR/IL2/CNR1/FGFR1/MAP2K1/RET/PRKCD	10	BP
GO:0014009	glial cell proliferation	3/99	50/17910	0.00265994	0.00738027	0.00275486	TERT/MTOR/TNF	3	BP
GO:0045661	regulation of myoblast differentiation	3/99	50/17910	0.00265994	0.00738027	0.00275486	PPARD/TNF/MAPK14	3	BP
GO:0060425	lung morphogenesis	3/99	50/17910	0.00265994	0.00738027	0.00275486	TNF/MAPK1/MAP2K1	3	BP
GO:1900047	negative regulation of hemostasis	3/99	50/17910	0.00265994	0.00738027	0.00275486	ALOX12/F2/PRKCD	3	BP
GO:1905517	macrophage migration	3/99	50/17910	0.00265994	0.00738027	0.00275486	MIF/MAPK14/MMP14	3	BP
GO:2000725	regulation of cardiac muscle cell differentiation	3/99	50/17910	0.00265994	0.00738027	0.00275486	PPARA/MTOR/G6PD	3	BP
GO:0035258	steroid hormone receptor binding	4/100	88/16967	0.00181361	0.00758781	0.00379005	ESR1/SRC/PPARG/PARP1	4	MF
GO:0035004	phosphatidylinositol 3-kinase activity	2/100	11/16967	0.00182708	0.0075884	0.00379034	PIK3CG/PIK3CA	2	MF
GO:0045446	endothelial cell differentiation	4/99	105/17910	0.00274053	0.00759932	0.00283663	XDH/PDE4D/TNF/MET	4	BP
GO:0042594	response to starvation	5/99	174/17910	0.00280088	0.00776205	0.00289737	PPARG/MTOR/MAPK8/COMT/MAPK1	5	BP
GO:0006584	catecholamine metabolic process	3/99	51/17910	0.00281495	0.00777788	0.00290328	AKR1B1/COMT/DRD2	3	BP
GO:0009712	catechol-containing compound metabolic process	3/99	51/17910	0.00281495	0.00777788	0.00290328	AKR1B1/COMT/DRD2	3	BP
GO:0045620	negative regulation of lymphocyte differentiation	3/99	51/17910	0.00281495	0.00777788	0.00290328	IL2/PTPN2/JAK3	3	BP
GO:0070228	regulation of lymphocyte apoptotic process	3/99	51/17910	0.00281495	0.00777788	0.00290328	MIF/IL2/JAK3	3	BP
GO:0097366	response to bronchodilator	3/99	51/17910	0.00281495	0.00777788	0.00290328	MMP3/HDAC9/DRD2	3	BP
GO:0021761	limbic system development	4/99	106/17910	0.00283608	0.00782698	0.00292161	GSK3B/CASP3/FGFR1/DRD2	4	BP
GO:2000278	regulation of DNA biosynthetic process	4/99	106/17910	0.00283608	0.00782698	0.00292161	SRC/PPARG/MAPK1/PDGFRB	4	BP
GO:0032970	regulation of actin filament-based process	7/99	341/17910	0.00284212	0.00783899	0.00292609	PDE4D/MTOR/MET/PIK3R1/PDGFRB/PTGER4/PRKCD	7	BP
GO:0046700	heterocycle catabolic process	10/99	641/17910	0.0028628	0.00789135	0.00294563	PPARA/XDH/AKT1/PDE4D/MTOR/CASP3/PDE5A/ERN1/MAPK14/PRKCD	10	BP
GO:0010821	regulation of mitochondrion organization	5/99	175/17910	0.00287083	0.00790882	0.00295215	AKT1/KDR/GSK3B/MMP9/MAPK8	5	BP
GO:0001701	in utero embryonic development	7/99	342/17910	0.00288861	0.00795309	0.00296868	EGFR/AR/AKT1/FGFR1/MAPK1/MAP2K1/EDNRA	7	BP
GO:0044270	cellular nitrogen compound catabolic process	10/99	642/17910	0.00289494	0.00796578	0.00297342	PPARA/XDH/AKT1/PDE4D/MTOR/CASP3/PDE5A/ERN1/MAPK14/PRKCD	10	BP
GO:0001938	positive regulation of endothelial cell proliferation	4/99	107/17910	0.0029339	0.00806345	0.00300987	AKT1/KDR/MTOR/FGFR1	4	BP
GO:0014902	myotube differentiation	4/99	107/17910	0.0029339	0.00806345	0.00300987	MTOR/MAPK14/MMP14/HDAC9	4	BP
GO:0007632	visual behavior	3/99	52/17910	0.00297541	0.00816791	0.00304886	HMGCR/MTOR/DRD2	3	BP
GO:0048016	inositol phosphate-mediated signaling	3/99	52/17910	0.00297541	0.00816791	0.00304886	GSK3B/MTOR/TNF	3	BP
GO:2000045	regulation of G1/S transition of mitotic cell cycle	5/99	177/17910	0.00301453	0.00825089	0.00307984	EGFR/CDK4/TERT/AKT1/PRKDC	5	BP
GO:0015732	prostaglandin transport	2/99	15/17910	0.00303047	0.00825089	0.00307984	MIF/NOS2	2	BP
GO:0032645	regulation of granulocyte macrophage colony-stimulating factor production	2/99	15/17910	0.00303047	0.00825089	0.00307984	SYK/TLR9	2	BP
GO:0034111	negative regulation of homotypic cell-cell adhesion	2/99	15/17910	0.00303047	0.00825089	0.00307984	ALOX12/PRKCD	2	BP
GO:0034349	glial cell apoptotic process	2/99	15/17910	0.00303047	0.00825089	0.00307984	CASP3/PRKCD	2	BP
GO:0035635	entry of bacterium into host cell	2/99	15/17910	0.00303047	0.00825089	0.00307984	SRC/MET	2	BP
GO:0042362	fat-soluble vitamin biosynthetic process	2/99	15/17910	0.00303047	0.00825089	0.00307984	TNF/VDR	2	BP
GO:0044144	modulation of growth of symbiont involved in interaction with host	2/99	15/17910	0.00303047	0.00825089	0.00307984	TNF/ELANE	2	BP
GO:0045414	regulation of interleukin-8 biosynthetic process	2/99	15/17910	0.00303047	0.00825089	0.00307984	TNF/ELANE	2	BP
GO:0051044	positive regulation of membrane protein ectodomain proteolysis	2/99	15/17910	0.00303047	0.00825089	0.00307984	TNF/ADRA2A	2	BP
GO:0051883	killing of cells in other organism involved in symbiotic interaction	2/99	15/17910	0.00303047	0.00825089	0.00307984	F2/ELANE	2	BP
GO:0071380	cellular response to prostaglandin E stimulus	2/99	15/17910	0.00303047	0.00825089	0.00307984	PPARG/AKT1	2	BP
GO:1902001	fatty acid transmembrane transport	2/99	15/17910	0.00303047	0.00825089	0.00307984	AKT1/CPT1A	2	BP
GO:1903358	regulation of Golgi organization	2/99	15/17910	0.00303047	0.00825089	0.00307984	MAPK1/MAP2K1	2	BP
GO:0007369	gastrulation	5/99	178/17910	0.0030883	0.00840342	0.00313677	MMP8/MMP2/MMP9/MMP14/FGFR1	5	BP
GO:0051186	cofactor metabolic process	9/99	543/17910	0.00312381	0.00849508	0.00317099	EGFR/PTGS2/AKR1B1/PPARA/HMGCR/MMP3/AKT1/G6PD/SCD	9	BP
GO:2000146	negative regulation of cell motility	7/99	347/17910	0.00312992	0.00850672	0.00317533	PPARG/PPARD/AKT1/MIF/CYP1B1/PTGER4/DRD2	7	BP
GO:0042303	molting cycle	4/99	109/17910	0.00313641	0.00850944	0.00317635	EGFR/PTGS2/TERT/TNF	4	BP
GO:0042633	hair cycle	4/99	109/17910	0.00313641	0.00850944	0.00317635	EGFR/PTGS2/TERT/TNF	4	BP
GO:0042737	drug catabolic process	4/99	109/17910	0.00313641	0.00850944	0.00317635	ACHE/CYP2C19/ALDH2/COMT	4	BP
GO:0032655	regulation of interleukin-12 production	3/99	53/17910	0.0031414	0.00851307	0.00317771	MAPK14/TLR9/JAK3	3	BP
GO:0050819	negative regulation of coagulation	3/99	53/17910	0.0031414	0.00851307	0.00317771	ALOX12/F2/PRKCD	3	BP
GO:0038061	NIK/NF-kappaB signaling	5/99	179/17910	0.00316336	0.00856758	0.00319805	EGFR/MMP8/AKT1/TNF/TLR9	5	BP
GO:0098805	whole membrane	19/100	1586/18675	0.000679392	0.00868652	0.00549133	EGFR/PTGS2/HMGCR/SRC/FABP5/KDR/MTOR/TNF/SLC6A4/CASP3/CNR1/LNPEP/MCL1/CXCR1/MAPK1/TLR9/RET/DRD2/CPT1A	19	CC
GO:0010952	positive regulation of peptidase activity	5/99	180/17910	0.00323973	0.00876297	0.00327099	XDH/PPARG/ALOX12/TNF/MAPK14	5	BP
GO:0050852	T cell receptor signaling pathway	5/99	180/17910	0.00323973	0.00876297	0.00327099	PDE4D/PIK3CA/PTPN2/PIK3R1/MAPK1	5	BP
GO:0042035	regulation of cytokine biosynthetic process	4/99	110/17910	0.00324115	0.00876297	0.00327099	TNF/SYK/ELANE/TLR9	4	BP
GO:0004725	protein tyrosine phosphatase activity	4/100	92/16967	0.00213454	0.00880111	0.00439608	PTPN1/PTPN2/ACP1/PTPN11	4	MF
GO:0042578	phosphoric ester hydrolase activity	7/100	305/16967	0.00217862	0.00881381	0.00440242	PTPN1/PDE4D/PDE5A/PTPN2/ACP1/PTPN11/EDNRA	7	MF
GO:0004953	icosanoid receptor activity	2/100	12/16967	0.00218409	0.00881381	0.00440242	PPARG/PTGER4	2	MF
GO:1901338	catecholamine binding	2/100	12/16967	0.00218409	0.00881381	0.00440242	ADRA2A/DRD2	2	MF
GO:0043933	protein-containing complex subunit organization	21/99	2032/17910	0.0032904	0.00889097	0.00331876	ACHE/ESR1/AR/MMP1/HMGCR/MMP3/TERT/SRC/PARP1/MIF/GSK3B/MTOR/TNF/SLC6A4/MET/CYP1B1/PTPN11/IGF1R/PTGER4/PRKCD/CPT1A	21	BP
GO:0009117	nucleotide metabolic process	10/99	654/17910	0.00330369	0.00892087	0.00332992	PTGS2/PPARA/HMGCR/XDH/PDE4D/PARP1/G6PD/PDE5A/SCD/MAPK1	10	BP
GO:0001541	ovarian follicle development	3/99	54/17910	0.00331297	0.00892087	0.00332992	ESR1/SRC/MMP14	3	BP
GO:0032715	negative regulation of interleukin-6 production	3/99	54/17910	0.00331297	0.00892087	0.00332992	TNF/NR1H4/TLR9	3	BP
GO:0051937	catecholamine transport	3/99	54/17910	0.00331297	0.00892087	0.00332992	CNR1/ADRA2A/DRD2	3	BP
GO:0061178	regulation of insulin secretion involved in cellular response to glucose stimulus	3/99	54/17910	0.00331297	0.00892087	0.00332992	HMGCR/NR1H4/ADRA2A	3	BP
GO:0097755	positive regulation of blood vessel diameter	3/99	54/17910	0.00331297	0.00892087	0.00332992	EGFR/PPARD/ALOX12	3	BP
GO:0021700	developmental maturation	6/99	262/17910	0.00333607	0.00897787	0.0033512	PPARG/MTOR/MMP2/G6PD/FGFR1/RET	6	BP
GO:1903708	positive regulation of hemopoiesis	5/99	182/17910	0.00339645	0.00913507	0.00340988	TNF/SYK/IL2/MAPK14/MMP14	5	BP
GO:0002739	regulation of cytokine secretion involved in immune response	2/99	16/17910	0.00345096	0.00918084	0.00342697	TNF/MAPK14	2	BP
GO:0010875	positive regulation of cholesterol efflux	2/99	16/17910	0.00345096	0.00918084	0.00342697	NR1H3/NR1H2	2	BP
GO:0030252	growth hormone secretion	2/99	16/17910	0.00345096	0.00918084	0.00342697	PTPN11/DRD2	2	BP
GO:0032604	granulocyte macrophage colony-stimulating factor production	2/99	16/17910	0.00345096	0.00918084	0.00342697	SYK/TLR9	2	BP
GO:0042228	interleukin-8 biosynthetic process	2/99	16/17910	0.00345096	0.00918084	0.00342697	TNF/ELANE	2	BP
GO:0044117	growth of symbiont in host	2/99	16/17910	0.00345096	0.00918084	0.00342697	TNF/ELANE	2	BP
GO:0045623	negative regulation of T-helper cell differentiation	2/99	16/17910	0.00345096	0.00918084	0.00342697	IL2/JAK3	2	BP
GO:0045722	positive regulation of gluconeogenesis	2/99	16/17910	0.00345096	0.00918084	0.00342697	PPARA/PTPN2	2	BP
GO:0045780	positive regulation of bone resorption	2/99	16/17910	0.00345096	0.00918084	0.00342697	EGFR/SYK	2	BP
GO:0046852	positive regulation of bone remodeling	2/99	16/17910	0.00345096	0.00918084	0.00342697	EGFR/SYK	2	BP
GO:0055119	relaxation of cardiac muscle	2/99	16/17910	0.00345096	0.00918084	0.00342697	PDE4D/PDE5A	2	BP
GO:0060965	negative regulation of gene silencing by miRNA	2/99	16/17910	0.00345096	0.00918084	0.00342697	ESR1/PPARG	2	BP
GO:0071880	adenylate cyclase-activating adrenergic receptor signaling pathway	2/99	16/17910	0.00345096	0.00918084	0.00342697	PDE4D/ADRA2A	2	BP
GO:0072224	metanephric glomerulus development	2/99	16/17910	0.00345096	0.00918084	0.00342697	PDGFRB/RET	2	BP
GO:0086103	G protein-coupled receptor signaling pathway involved in heart process	2/99	16/17910	0.00345096	0.00918084	0.00342697	SRC/PDE4D	2	BP
GO:0090153	regulation of sphingolipid biosynthetic process	2/99	16/17910	0.00345096	0.00918084	0.00342697	TNF/PRKCD	2	BP
GO:1905038	regulation of membrane lipid metabolic process	2/99	16/17910	0.00345096	0.00918084	0.00342697	TNF/PRKCD	2	BP
GO:2000303	regulation of ceramide biosynthetic process	2/99	16/17910	0.00345096	0.00918084	0.00342697	TNF/PRKCD	2	BP
GO:2001170	negative regulation of ATP biosynthetic process	2/99	16/17910	0.00345096	0.00918084	0.00342697	PPARA/PARP1	2	BP
GO:0030218	erythrocyte differentiation	4/99	112/17910	0.00345776	0.00918843	0.0034298	CASP3/G6PD/PTPN2/MAPK14	4	BP
GO:0030968	endoplasmic reticulum unfolded protein response	4/99	112/17910	0.00345776	0.00918843	0.0034298	PTPN1/PTPN2/ERN1/PIK3R1	4	BP
GO:0001885	endothelial cell development	3/99	55/17910	0.00349018	0.00925873	0.00345604	PDE4D/TNF/MET	3	BP
GO:0032722	positive regulation of chemokine production	3/99	55/17910	0.00349018	0.00925873	0.00345604	MIF/TNF/TLR9	3	BP
GO:0035306	positive regulation of dephosphorylation	3/99	55/17910	0.00349018	0.00925873	0.00345604	MTOR/PDGFRB/PRKCD	3	BP
GO:0042176	regulation of protein catabolic process	7/99	354/17910	0.00349336	0.00926188	0.00345721	EGFR/HMGCR/AKT1/GSK3B/NOS2/TNF/ADRA2A	7	BP
GO:0010976	positive regulation of neuron projection development	6/99	265/17910	0.00352745	0.00934694	0.00348897	MTOR/IL2/CNR1/FGFR1/MAP2K1/RET	6	BP
GO:0046717	acid secretion	4/99	113/17910	0.00356966	0.00944804	0.0035267	MIF/NOS2/SYK/DRD2	4	BP
GO:0060964	regulation of gene silencing by miRNA	4/99	113/17910	0.00356966	0.00944804	0.0035267	EGFR/ESR1/PPARG/MAP2K1	4	BP
GO:0008544	epidermis development	8/99	452/17910	0.00357396	0.00944865	0.00352693	EGFR/PPARA/PPARD/FABP5/TNF/VDR/FGFR1/MAP2K1	8	BP
GO:0034248	regulation of cellular amide metabolic process	8/99	452/17910	0.00357396	0.00944865	0.00352693	CDK4/AKT1/MTOR/TNF/CASP3/NR1H4/MAPK1/PRKCD	8	BP
GO:0000323	lytic vacuole	11/100	659/18675	0.000797464	0.0095164	0.00601596	AKR1B1/SRC/FABP5/PIK3CG/MTOR/LNPEP/ELANE/MAPK1/TLR9/PDGFRB/PRKCD	11	CC
GO:0005764	lysosome	11/100	659/18675	0.000797464	0.0095164	0.00601596	AKR1B1/SRC/FABP5/PIK3CG/MTOR/LNPEP/ELANE/MAPK1/TLR9/PDGFRB/PRKCD	11	CC
GO:0006753	nucleoside phosphate metabolic process	10/99	663/17910	0.00363953	0.00961654	0.0035896	PTGS2/PPARA/HMGCR/XDH/PDE4D/PARP1/G6PD/PDE5A/SCD/MAPK1	10	BP
GO:0033619	membrane protein proteolysis	3/99	56/17910	0.00367309	0.00968872	0.00361654	TNF/ADRA2A/RET	3	BP
GO:0061098	positive regulation of protein tyrosine kinase activity	3/99	56/17910	0.00367309	0.00968872	0.00361654	PTPN1/SRC/ADRA2A	3	BP
GO:1902808	positive regulation of cell cycle G1/S phase transition	3/99	56/17910	0.00367309	0.00968872	0.00361654	EGFR/TERT/AKT1	3	BP
GO:0046660	female sex differentiation	4/99	114/17910	0.00368401	0.00970652	0.00362319	ESR1/SRC/CASP3/MMP14	4	BP
GO:1901222	regulation of NIK/NF-kappaB signaling	4/99	114/17910	0.00368401	0.00970652	0.00362319	EGFR/MMP8/TNF/TLR9	4	BP
GO:0010822	positive regulation of mitochondrion organization	4/99	115/17910	0.00380082	0.0100086	0.00373595	KDR/GSK3B/MMP9/MAPK8	4	BP
GO:0017157	regulation of exocytosis	5/99	187/17910	0.00381205	0.0100325	0.00374487	GSK3B/SYK/CNR1/ADRA2A/DRD2	5	BP
GO:0005080	protein kinase C binding	3/100	46/16967	0.00250928	0.0100548	0.00502228	SRC/AKT1/HDAC9	3	MF
GO:0032890	regulation of organic acid transport	3/99	57/17910	0.00386175	0.0101404	0.00378513	AKT1/MIF/SYK	3	BP
GO:0043525	positive regulation of neuron apoptotic process	3/99	57/17910	0.00386175	0.0101404	0.00378513	TNF/CASP3/MCL1	3	BP
GO:0045453	bone resorption	3/99	57/17910	0.00386175	0.0101404	0.00378513	EGFR/SRC/SYK	3	BP
GO:0090183	regulation of kidney development	3/99	57/17910	0.00386175	0.0101404	0.00378513	MMP9/PDGFRB/RET	3	BP
GO:0010975	regulation of neuron projection development	8/99	458/17910	0.00386925	0.0101415	0.00378554	AKT1/GSK3B/MTOR/IL2/CNR1/FGFR1/MAP2K1/RET	8	BP
GO:0002902	regulation of B cell apoptotic process	2/99	17/17910	0.00389704	0.0101415	0.00378554	MIF/IL2	2	BP
GO:0006704	glucocorticoid biosynthetic process	2/99	17/17910	0.00389704	0.0101415	0.00378554	HSD11B1/HSD11B2	2	BP
GO:0032930	positive regulation of superoxide anion generation	2/99	17/17910	0.00389704	0.0101415	0.00378554	EGFR/PRKCD	2	BP
GO:0032966	negative regulation of collagen biosynthetic process	2/99	17/17910	0.00389704	0.0101415	0.00378554	PPARG/PPARD	2	BP
GO:0033145	positive regulation of intracellular steroid hormone receptor signaling pathway	2/99	17/17910	0.00389704	0.0101415	0.00378554	AR/PARP1	2	BP
GO:0035313	wound healing, spreading of epidermal cells	2/99	17/17910	0.00389704	0.0101415	0.00378554	MTOR/MMP12	2	BP
GO:0044110	growth involved in symbiotic interaction	2/99	17/17910	0.00389704	0.0101415	0.00378554	TNF/ELANE	2	BP
GO:0044116	growth of symbiont involved in interaction with host	2/99	17/17910	0.00389704	0.0101415	0.00378554	TNF/ELANE	2	BP
GO:0051818	disruption of cells of other organism involved in symbiotic interaction	2/99	17/17910	0.00389704	0.0101415	0.00378554	F2/ELANE	2	BP
GO:0060438	trachea development	2/99	17/17910	0.00389704	0.0101415	0.00378554	MAPK1/MAP2K1	2	BP
GO:0061298	retina vasculature development in camera-type eye	2/99	17/17910	0.00389704	0.0101415	0.00378554	CYP1B1/PDGFRB	2	BP
GO:0070885	negative regulation of calcineurin-NFAT signaling cascade	2/99	17/17910	0.00389704	0.0101415	0.00378554	GSK3B/MTOR	2	BP
GO:0106057	negative regulation of calcineurin-mediated signaling	2/99	17/17910	0.00389704	0.0101415	0.00378554	GSK3B/MTOR	2	BP
GO:1903209	positive regulation of oxidative stress-induced cell death	2/99	17/17910	0.00389704	0.0101415	0.00378554	MMP3/MCL1	2	BP
GO:1904996	positive regulation of leukocyte adhesion to vascular endothelial cell	2/99	17/17910	0.00389704	0.0101415	0.00378554	TNF/ELANE	2	BP
GO:0009986	cell surface	11/100	667/18675	0.000879985	0.0101624	0.00642434	ACHE/EGFR/ABCB1/MMP7/MIF/TNF/F2/MET/ELANE/GSR/PDGFRB	11	CC
GO:0002698	negative regulation of immune effector process	4/99	116/17910	0.00392012	0.0101901	0.00380371	TNF/IL2/JAK3/PRKDC	4	BP
GO:0072089	stem cell proliferation	4/99	116/17910	0.00392012	0.0101901	0.00380371	TERT/ABCB1/FGFR1/DRD2	4	BP
GO:0031346	positive regulation of cell projection organization	7/99	362/17910	0.00394727	0.010255	0.00382791	SRC/MTOR/IL2/CNR1/FGFR1/MAP2K1/RET	7	BP
GO:0009055	electron transfer activity	4/100	97/16967	0.00258832	0.010299	0.00514424	AKR1B1/XDH/ALDH2/GSR	4	MF
GO:0002761	regulation of myeloid leukocyte differentiation	4/99	117/17910	0.00404194	0.0104775	0.00391098	MTOR/TNF/PTPN2/PIK3R1	4	BP
GO:0034605	cellular response to heat	4/99	117/17910	0.00404194	0.0104775	0.00391098	PTGS2/GSK3B/MTOR/MAPK1	4	BP
GO:0034754	cellular hormone metabolic process	4/99	117/17910	0.00404194	0.0104775	0.00391098	ESR1/AKR1B1/CYP1B1/COMT	4	BP
GO:0045727	positive regulation of translation	4/99	117/17910	0.00404194	0.0104775	0.00391098	CDK4/MTOR/TNF/MAPK1	4	BP
GO:0048598	embryonic morphogenesis	9/99	565/17910	0.00405428	0.0105029	0.00392044	AR/MMP8/MMP2/MMP9/MMP14/FLT1/FGFR1/MAPK1/RET	9	BP
GO:0060043	regulation of cardiac muscle cell proliferation	3/99	58/17910	0.00405623	0.0105029	0.00392044	MAPK14/FGFR1/MAPK1	3	BP
GO:0051271	negative regulation of cellular component movement	7/99	365/17910	0.00412858	0.0106842	0.00398815	PPARG/PPARD/AKT1/MIF/CYP1B1/PTGER4/DRD2	7	BP
GO:0043280	positive regulation of cysteine-type endopeptidase activity involved in apoptotic process	4/99	118/17910	0.00416629	0.0107758	0.00402234	XDH/PPARG/ALOX12/TNF	4	BP
GO:0098590	plasma membrane region	15/100	1130/18675	0.000968442	0.0108185	0.00683909	EGFR/PTGS2/SRC/ABCB1/FABP5/PDE4D/SLC6A4/MET/CNR1/ADRA2A/COMT/MAPK1/TLR9/PDGFRB/DRD2	15	CC
GO:0005641	nuclear envelope lumen	2/100	9/18675	0.000997234	0.0108185	0.00683909	ALOX5/BCHE	2	CC
GO:0033692	cellular polysaccharide biosynthetic process	3/99	59/17910	0.00425656	0.0109849	0.00410038	AKT1/GSK3B/MTOR	3	BP
GO:0061900	glial cell activation	3/99	59/17910	0.00425656	0.0109849	0.00410038	EGFR/MMP8/TNF	3	BP
GO:0090342	regulation of cell aging	3/99	59/17910	0.00425656	0.0109849	0.00410038	TERT/MIF/PRKDC	3	BP
GO:2000351	regulation of endothelial cell apoptotic process	3/99	59/17910	0.00425656	0.0109849	0.00410038	TERT/KDR/TNF	3	BP
GO:0071897	DNA biosynthetic process	5/99	192/17910	0.00426295	0.0109953	0.00410425	TERT/SRC/PPARG/MAPK1/PDGFRB	5	BP
GO:0008637	apoptotic mitochondrial changes	4/99	119/17910	0.0042932	0.0110672	0.00413109	AKT1/GSK3B/MMP9/MAPK8	4	BP
GO:1990778	protein localization to cell periphery	6/99	276/17910	0.00429977	0.011078	0.00413511	EGFR/AR/AKT1/TNF/PIK3R1/MMP14	6	BP
GO:0007252	I-kappaB phosphorylation	2/99	18/17910	0.00436844	0.0111929	0.00417802	AKT1/TLR9	2	BP
GO:0010713	negative regulation of collagen metabolic process	2/99	18/17910	0.00436844	0.0111929	0.00417802	PPARG/PPARD	2	BP
GO:0030809	negative regulation of nucleotide biosynthetic process	2/99	18/17910	0.00436844	0.0111929	0.00417802	PPARA/PARP1	2	BP
GO:0032693	negative regulation of interleukin-10 production	2/99	18/17910	0.00436844	0.0111929	0.00417802	MMP8/JAK3	2	BP
GO:0051023	regulation of immunoglobulin secretion	2/99	18/17910	0.00436844	0.0111929	0.00417802	TNF/IL2	2	BP
GO:0051895	negative regulation of focal adhesion assembly	2/99	18/17910	0.00436844	0.0111929	0.00417802	SRC/MMP14	2	BP
GO:0060749	mammary gland alveolus development	2/99	18/17910	0.00436844	0.0111929	0.00417802	ESR1/AR	2	BP
GO:0061377	mammary gland lobule development	2/99	18/17910	0.00436844	0.0111929	0.00417802	ESR1/AR	2	BP
GO:0071800	podosome assembly	2/99	18/17910	0.00436844	0.0111929	0.00417802	SRC/TNF	2	BP
GO:1900372	negative regulation of purine nucleotide biosynthetic process	2/99	18/17910	0.00436844	0.0111929	0.00417802	PPARA/PARP1	2	BP
GO:0034330	cell junction organization	6/99	277/17910	0.00437571	0.0112054	0.00418267	SRC/KDR/TNF/NR1H4/GPBAR1/MMP14	6	BP
GO:0003014	renal system process	4/99	120/17910	0.0044227	0.011307	0.00422062	AKR1B1/HSD11B2/COMT/DRD2	4	BP
GO:0034101	erythrocyte homeostasis	4/99	120/17910	0.0044227	0.011307	0.00422062	CASP3/G6PD/PTPN2/MAPK14	4	BP
GO:0042089	cytokine biosynthetic process	4/99	120/17910	0.0044227	0.011307	0.00422062	TNF/SYK/ELANE/TLR9	4	BP
GO:0031099	regeneration	5/99	194/17910	0.00445355	0.0113721	0.00424491	EGFR/CDK4/PPARG/PPARD/MAP2K1	5	BP
GO:0030593	neutrophil chemotaxis	3/99	60/17910	0.00446281	0.0113721	0.00424491	PIK3CG/PDE4D/SYK	3	BP
GO:0031640	killing of cells of other organism	3/99	60/17910	0.00446281	0.0113721	0.00424491	NOS2/F2/ELANE	3	BP
[truncated: 1,419 more rows]
