# Supplementary material for: Uncovering the pharmacological mechanisms of Zizhu ointment against diabetic ulcer by integrating network analysis and experimental evaluation in vivo and in vitro
Source: Front Pharmacol. 2022 Dec 13;13:1027677. doi: 10.3389/fphar.2022.1027677 (PMC9793990; doi:10.3389/fphar.2022.1027677)
Supplement: Supplementary file 3 [file Table4.XLSX]

## Sheet: Sheet1
Description	GeneRatio	Bgratio	pvalue	p.adjust	q value	count	geng ID	other
Pathways in cancer	32/94	530/7914	2.84107e-15	6.56288e-13	3.02051e-13	32	ESR2/EGFR/PTGS2/ESR1/CDK4/AR/MMP1/TERT/PPARG/PPARD/AKT1/PIK3CA/GSK3B/NOS2/MTOR/MMP2/IL2/CASP3/F2/MET/MMP9/MAPK8/PIK3R1/FGFR1/MAPK1/JAK3/MAP2K1/IGF1R/PDGFRB/PTGER4/RET/EDNRA	Human Diseases
Endocrine resistance	16/94	98/7914	1.80972e-14	2.09022e-12	9.62007e-13	16	ESR2/EGFR/ESR1/CDK4/SRC/AKT1/PIK3CA/MTOR/MMP2/MMP9/MAPK8/MAPK14/PIK3R1/MAPK1/MAP2K1/IGF1R	Human Diseases
Proteoglycans in cancer	19/94	204/7914	1.85783e-12	1.43053e-10	6.58389e-11	19	EGFR/ESR1/SRC/AKT1/KDR/PIK3CA/MTOR/TNF/MMP2/CASP3/MET/MMP9/MAPK14/PIK3R1/FGFR1/MAPK1/PTPN11/MAP2K1/IGF1R	Human Diseases
Prostate cancer	14/94	97/7914	5.1566e-12	2.56831e-10	1.18204e-10	14	EGFR/AR/MMP3/AKT1/PIK3CA/GSK3B/MTOR/MMP9/PIK3R1/FGFR1/MAPK1/MAP2K1/IGF1R/PDGFRB	Human Diseases
EGFR tyrosine kinase inhibitor resistance	13/94	79/7914	5.55911e-12	2.56831e-10	1.18204e-10	13	EGFR/SRC/AKT1/KDR/PIK3CA/GSK3B/MTOR/MET/PIK3R1/MAPK1/MAP2K1/IGF1R/PDGFRB	Human Diseases
Central carbon metabolism in cancer	12/94	69/7914	1.94442e-11	7.486e-10	3.44537e-10	12	EGFR/AKT1/PIK3CA/MTOR/G6PD/MET/PIK3R1/FGFR1/MAPK1/MAP2K1/PDGFRB/RET	Human Diseases
Insulin resistance	14/94	108/7914	2.31945e-11	7.65419e-10	3.52277e-10	14	PTPN1/PPARA/AKT1/PIK3CA/GSK3B/NR1H3/MTOR/TNF/MAPK8/PIK3R1/PTPN11/PRKCD/CPT1A/NR1H2	Human Diseases
C-type lectin receptor signaling pathway	13/94	104/7914	2.02613e-10	5.85046e-09	2.69262e-09	13	PTGS2/SRC/AKT1/PIK3CA/TNF/SYK/IL2/MAPK8/MAPK14/PIK3R1/MAPK1/PTPN11/PRKCD	Organismal Systems
Relaxin signaling pathway	14/94	129/7914	2.64849e-10	6.79779e-09	3.12863e-09	14	EGFR/MMP1/SRC/AKT1/PIK3CA/NOS2/MMP2/MMP9/MAPK8/MAPK14/PIK3R1/MMP13/MAPK1/MAP2K1	Organismal Systems
Prolactin signaling pathway	11/94	70/7914	4.44577e-10	1.02697e-08	4.72656e-09	11	ESR2/ESR1/SRC/AKT1/PIK3CA/GSK3B/MAPK8/MAPK14/PIK3R1/MAPK1/MAP2K1	Organismal Systems
TNF signaling pathway	13/94	112/7914	5.21032e-10	1.09417e-08	5.03581e-09	13	PTGS2/MMP3/AKT1/PIK3CA/TNF/CASP3/MMP9/MAPK8/MAPK14/PIK3R1/MMP14/MAPK1/MAP2K1	Environmental Information Processing
Melanoma	11/94	72/7914	6.0902e-10	1.17236e-08	5.39571e-09	11	EGFR/CDK4/AKT1/PIK3CA/MET/PIK3R1/FGFR1/MAPK1/MAP2K1/IGF1R/PDGFRB	Human Diseases
PPAR signaling pathway	11/94	76/7914	1.11015e-09	1.97266e-08	9.07898e-09	11	PPARA/MMP1/PPARG/PPARD/FABP4/FABP5/NR1H3/FABP1/SCD/FABP2/CPT1A	Organismal Systems
Rap1 signaling pathway	16/94	210/7914	2.52178e-09	4.16094e-08	1.91504e-08	16	EGFR/SRC/AKT1/KDR/PIK3CA/MET/CNR1/MAPK14/PIK3R1/FLT1/FGFR1/MAPK1/MAP2K1/IGF1R/PDGFRB/DRD2	Environmental Information Processing
Kaposi sarcoma-associated herpesvirus infection	15/94	186/7914	3.84227e-09	5.65822e-08	2.60415e-08	15	PTGS2/CDK4/SRC/AKT1/PIK3CG/PIK3CA/GSK3B/MTOR/SYK/CASP3/MAPK8/MAPK14/PIK3R1/MAPK1/MAP2K1	Human Diseases
PI3K-Akt signaling pathway	20/94	354/7914	3.91911e-09	5.65822e-08	2.60415e-08	20	EGFR/CDK4/AKT1/PIK3CG/KDR/PIK3CA/GSK3B/MTOR/SYK/IL2/MET/MCL1/PIK3R1/FLT1/FGFR1/MAPK1/JAK3/MAP2K1/IGF1R/PDGFRB	Environmental Information Processing
Fc epsilon RI signaling pathway	10/94	68/7914	5.66574e-09	7.69874e-08	3.54328e-08	10	ALOX5/AKT1/PIK3CA/TNF/SYK/MAPK8/MAPK14/PIK3R1/MAPK1/MAP2K1	Organismal Systems
IL-17 signaling pathway	11/94	93/7914	1.00197e-08	1.28586e-07	5.91804e-08	11	PTGS2/MMP1/MMP3/GSK3B/TNF/CASP3/MMP9/MAPK8/MAPK14/MMP13/MAPK1	Organismal Systems
Glioma	10/94	75/7914	1.50898e-08	1.75937e-07	8.09733e-08	10	EGFR/CDK4/AKT1/PIK3CA/MTOR/PIK3R1/MAPK1/MAP2K1/IGF1R/PDGFRB	Human Diseases
Breast cancer	13/94	147/7914	1.52326e-08	1.75937e-07	8.09733e-08	13	ESR2/EGFR/ESR1/CDK4/AKT1/PIK3CA/GSK3B/MTOR/PIK3R1/FGFR1/MAPK1/MAP2K1/IGF1R	Human Diseases
Phospholipase D signaling pathway	13/94	148/7914	1.65391e-08	1.8193e-07	8.37318e-08	13	EGFR/AKT1/PIK3CG/PIK3CA/MTOR/SYK/F2/PIK3R1/CXCR1/MAPK1/PTPN11/MAP2K1/PDGFRB	Environmental Information Processing
Bladder cancer	8/94	41/7914	2.02974e-08	2.13123e-07	9.80878e-08	8	EGFR/CDK4/MMP1/SRC/MMP2/MMP9/MAPK1/MAP2K1	Human Diseases
AGE-RAGE signaling pathway in diabetic complications	11/94	100/7914	2.17481e-08	2.18427e-07	1.00529e-07	11	CDK4/AKT1/PIK3CA/TNF/MMP2/CASP3/MAPK8/MAPK14/PIK3R1/MAPK1/PRKCD	Human Diseases
VEGF signaling pathway	9/94	59/7914	2.46e-08	2.36775e-07	1.08974e-07	9	PTGS2/SRC/AKT1/KDR/PIK3CA/MAPK14/PIK3R1/MAPK1/MAP2K1	Environmental Information Processing
T cell receptor signaling pathway	11/94	104/7914	3.29448e-08	3.0441e-07	1.40102e-07	11	CDK4/AKT1/PIK3CA/GSK3B/TNF/IL2/MAPK8/MAPK14/PIK3R1/MAPK1/MAP2K1	Organismal Systems
Human cytomegalovirus infection	15/94	225/7914	5.09706e-08	4.42171e-07	2.03506e-07	15	EGFR/PTGS2/CDK4/SRC/AKT1/PIK3CA/GSK3B/MTOR/TNF/CASP3/MAPK14/PIK3R1/MAPK1/MAP2K1/PTGER4	Human Diseases
ErbB signaling pathway	10/94	85/7914	5.16823e-08	4.42171e-07	2.03506e-07	10	EGFR/SRC/AKT1/PIK3CA/GSK3B/MTOR/MAPK8/PIK3R1/MAPK1/MAP2K1	Environmental Information Processing
Colorectal cancer	10/94	86/7914	5.79164e-08	4.7781e-07	2.19908e-07	10	EGFR/AKT1/PIK3CA/GSK3B/MTOR/CASP3/MAPK8/PIK3R1/MAPK1/MAP2K1	Human Diseases
Estrogen signaling pathway	12/94	138/7914	6.88885e-08	5.48732e-07	2.52549e-07	12	ESR2/EGFR/ESR1/SRC/AKT1/PIK3CA/MMP2/MMP9/PIK3R1/MAPK1/MAP2K1/PRKCD	Organismal Systems
Focal adhesion	14/94	199/7914	7.60784e-08	5.85804e-07	2.69611e-07	14	EGFR/SRC/AKT1/KDR/PIK3CA/GSK3B/MET/MAPK8/PIK3R1/FLT1/MAPK1/MAP2K1/IGF1R/PDGFRB	Cellular Processes
PD-L1 expression and PD-1 checkpoint pathway in cancer	10/94	89/7914	8.07799e-08	6.01941e-07	2.77038e-07	10	EGFR/AKT1/PIK3CA/MTOR/MAPK14/PIK3R1/MAPK1/PTPN11/TLR9/MAP2K1	Human Diseases
Yersinia infection	11/94	120/7914	1.46756e-07	1.05939e-06	4.87577e-07	11	SRC/AKT1/PIK3CA/GSK3B/TNF/IL2/MAPK8/MAPK14/PIK3R1/MAPK1/MAP2K1	Human Diseases
Pancreatic cancer	9/94	75/7914	2.10431e-07	1.47301e-06	6.77943e-07	9	EGFR/CDK4/AKT1/PIK3CA/MTOR/MAPK8/PIK3R1/MAPK1/MAP2K1	Human Diseases
Hepatitis C	12/94	155/7914	2.48915e-07	1.69116e-06	7.78342e-07	12	EGFR/CDK4/PPARA/AKT1/PIK3CA/GSK3B/NR1H3/TNF/CASP3/PIK3R1/MAPK1/MAP2K1	Human Diseases
Chagas disease (American trypanosomiasis)	10/94	102/7914	2.98169e-07	1.96792e-06	9.05718e-07	10	AKT1/PIK3CA/NOS2/TNF/IL2/MAPK8/MAPK14/PIK3R1/MAPK1/TLR9	Human Diseases
Hepatitis B	12/94	162/7914	4.02866e-07	2.58506e-06	1.18975e-06	12	SRC/AKT1/PIK3CA/TNF/CASP3/MMP9/MAPK8/MAPK14/PIK3R1/MAPK1/JAK3/MAP2K1	Human Diseases
Ras signaling pathway	14/94	232/7914	5.07697e-07	3.16968e-06	1.45882e-06	14	EGFR/AKT1/KDR/PIK3CA/MET/MAPK8/PIK3R1/FLT1/FGFR1/MAPK1/PTPN11/MAP2K1/IGF1R/PDGFRB	Environmental Information Processing
Apoptosis	11/94	136/7914	5.26945e-07	3.20327e-06	1.47428e-06	11	AKT1/PARP1/PIK3CA/TNF/CASP3/ERN1/MAPK8/MCL1/PIK3R1/MAPK1/MAP2K1	Cellular Processes
HIF-1 signaling pathway	10/94	109/7914	5.57484e-07	3.30202e-06	1.51973e-06	10	EGFR/AKT1/PIK3CA/NOS2/MTOR/PIK3R1/FLT1/MAPK1/MAP2K1/IGF1R	Environmental Information Processing
Hepatocellular carcinoma	12/94	168/7914	5.97085e-07	3.44817e-06	1.58699e-06	12	EGFR/CDK4/TERT/AKT1/PIK3CA/GSK3B/MTOR/MET/PIK3R1/MAPK1/MAP2K1/IGF1R	Human Diseases
Non-small cell lung cancer	8/94	66/7914	9.57135e-07	5.37205e-06	2.47244e-06	8	EGFR/CDK4/AKT1/PIK3CA/PIK3R1/MAPK1/JAK3/MAP2K1	Human Diseases
Type II diabetes mellitus	7/94	46/7914	9.76737e-07	5.37205e-06	2.47244e-06	7	PIK3CA/MTOR/TNF/MAPK8/PIK3R1/MAPK1/PRKCD	Human Diseases
Neurotrophin signaling pathway	10/94	119/7914	1.26217e-06	6.78048e-06	3.12066e-06	10	AKT1/PIK3CA/GSK3B/MAPK8/MAPK14/PIK3R1/MAPK1/PTPN11/MAP2K1/PRKCD	Organismal Systems
Gastric cancer	11/94	149/7914	1.31551e-06	6.90645e-06	3.17864e-06	11	EGFR/TERT/ABCB1/AKT1/PIK3CA/GSK3B/MTOR/MET/PIK3R1/MAPK1/MAP2K1	Human Diseases
GnRH signaling pathway	9/94	93/7914	1.35258e-06	6.94325e-06	3.19557e-06	9	EGFR/SRC/MMP2/MAPK8/MAPK14/MMP14/MAPK1/MAP2K1/PRKCD	Organismal Systems
Epithelial cell signaling in Helicobacter pylori infection	8/94	70/7914	1.51327e-06	7.59925e-06	3.49749e-06	8	EGFR/SRC/CASP3/MET/MAPK8/MAPK14/CXCR1/PTPN11	Human Diseases
Adherens junction	8/94	71/7914	1.68896e-06	8.30105e-06	3.82049e-06	8	PTPN1/EGFR/SRC/MET/ACP1/FGFR1/MAPK1/IGF1R	Cellular Processes
Platelet activation	10/94	124/7914	1.84378e-06	8.8732e-06	4.08382e-06	10	PTGS1/SRC/AKT1/PIK3CG/PIK3CA/SYK/F2/MAPK14/PIK3R1/MAPK1	Organismal Systems
Choline metabolism in cancer	9/94	98/7914	2.10787e-06	9.9371e-06	4.57346e-06	9	EGFR/AKT1/PIK3CA/MTOR/MAPK8/PIK3R1/MAPK1/MAP2K1/PDGFRB	Human Diseases
Osteoclast differentiation	10/94	128/7914	2.46527e-06	1.13895e-05	5.24194e-06	10	PPARG/AKT1/PIK3CA/TNF/SYK/MAPK8/MAPK14/PIK3R1/MAPK1/MAP2K1	Organismal Systems
Jak-STAT signaling pathway	11/94	162/7914	3.0009e-06	1.35923e-05	6.25574e-06	11	EGFR/AKT1/PIK3CA/MTOR/IL2/PTPN2/MCL1/PIK3R1/PTPN11/JAK3/PDGFRB	Environmental Information Processing
Toll-like receptor signaling pathway	9/94	104/7914	3.47142e-06	1.54211e-05	7.09744e-06	9	AKT1/PIK3CA/TNF/MAPK8/MAPK14/PIK3R1/MAPK1/TLR9/MAP2K1	Organismal Systems
Autophagy - animal	10/94	137/7914	4.56501e-06	1.98966e-05	9.15723e-06	10	AKT1/PIK3CA/MTOR/ERN1/MAPK8/PIK3R1/MAPK1/MAP2K1/IGF1R/PRKCD	Cellular Processes
Measles	10/94	138/7914	4.87395e-06	2.0524e-05	9.44601e-06	10	CDK4/AKT1/PIK3CA/GSK3B/IL2/CASP3/MAPK8/PIK3R1/TLR9/JAK3	Human Diseases
Endometrial cancer	7/94	58/7914	4.88668e-06	2.0524e-05	9.44601e-06	7	EGFR/AKT1/PIK3CA/GSK3B/PIK3R1/MAPK1/MAP2K1	Human Diseases
Fluid shear stress and atherosclerosis	10/94	139/7914	5.20088e-06	2.14536e-05	9.87385e-06	10	SRC/AKT1/KDR/PIK3CA/TNF/MMP2/MMP9/MAPK8/MAPK14/PIK3R1	Human Diseases
Signaling pathways regulating pluripotency of stem cells	10/94	140/7914	5.54666e-06	2.24786e-05	1.03456e-05	10	AKT1/PIK3CA/GSK3B/MAPK14/PIK3R1/FGFR1/MAPK1/JAK3/MAP2K1/IGF1R	Cellular Processes
Toxoplasmosis	9/94	112/7914	6.42241e-06	2.55789e-05	1.17725e-05	9	ALOX5/AKT1/PIK3CG/NOS2/TNF/CASP3/MAPK8/MAPK14/MAPK1	Human Diseases
Human papillomavirus infection	15/94	330/7914	6.77654e-06	2.65319e-05	1.22111e-05	15	EGFR/PTGS2/CDK4/TERT/AKT1/PIK3CA/GSK3B/MTOR/TNF/CASP3/PIK3R1/MAPK1/MAP2K1/PDGFRB/PTGER4	Human Diseases
Tuberculosis	11/94	179/7914	7.88325e-06	3.02312e-05	1.39136e-05	11	SRC/AKT1/NOS2/TNF/SYK/CASP3/MAPK8/VDR/MAPK14/MAPK1/TLR9	Human Diseases
Serotonergic synapse	9/94	115/7914	7.98312e-06	3.02312e-05	1.39136e-05	9	ALOX5/PTGS1/PTGS2/ALOX12/SLC6A4/CASP3/CYP2C19/MAPK1/MAP2K1	Organismal Systems
MAPK signaling pathway	14/94	295/7914	8.70292e-06	3.24254e-05	1.49235e-05	14	EGFR/AKT1/KDR/TNF/CASP3/MET/MAPK8/MAPK14/FLT1/FGFR1/MAPK1/MAP2K1/IGF1R/PDGFRB	Environmental Information Processing
Human T-cell leukemia virus 1 infection	12/94	219/7914	9.63566e-06	3.48975e-05	1.60613e-05	12	CDK4/TERT/AKT1/MMP7/PIK3CA/TNF/IL2/MAPK8/PIK3R1/MAPK1/JAK3/MAP2K1	Human Diseases
Non-alcoholic fatty liver disease (NAFLD)	10/94	149/7914	9.66858e-06	3.48975e-05	1.60613e-05	10	PPARA/AKT1/PIK3CA/GSK3B/NR1H3/TNF/CASP3/ERN1/MAPK8/PIK3R1	Human Diseases
Thyroid hormone signaling pathway	9/94	119/7914	1.05612e-05	3.7533e-05	1.72743e-05	9	ESR1/SRC/AKT1/PIK3CA/GSK3B/MTOR/PIK3R1/MAPK1/MAP2K1	Organismal Systems
AMPK signaling pathway	9/94	120/7914	1.1307e-05	3.95745e-05	1.82138e-05	9	HMGCR/PPARG/AKT1/PIK3CA/MTOR/SCD/PIK3R1/IGF1R/CPT1A	Environmental Information Processing
Acute myeloid leukemia	7/94	67/7914	1.29585e-05	4.46779e-05	2.05626e-05	7	PPARD/AKT1/PIK3CA/MTOR/PIK3R1/MAPK1/MAP2K1	Human Diseases
Chemokine signaling pathway	11/94	189/7914	1.32267e-05	4.49317e-05	2.06794e-05	11	SRC/AKT1/PIK3CG/PIK3CA/GSK3B/PIK3R1/CXCR1/MAPK1/JAK3/MAP2K1/PRKCD	Organismal Systems
MicroRNAs in cancer	14/94	310/7914	1.53049e-05	5.1238e-05	2.35819e-05	14	EGFR/PTGS2/ABCB1/PIK3CA/MTOR/CASP3/MET/MMP9/MCL1/CYP1B1/PIK3R1/MAPK1/MAP2K1/PDGFRB	Human Diseases
Adipocytokine signaling pathway	7/94	69/7914	1.57694e-05	5.13061e-05	2.36132e-05	7	PPARA/AKT1/MTOR/TNF/MAPK8/PTPN11/CPT1A	Organismal Systems
Renal cell carcinoma	7/94	69/7914	1.57694e-05	5.13061e-05	2.36132e-05	7	AKT1/PIK3CA/MET/PIK3R1/MAPK1/PTPN11/MAP2K1	Human Diseases
Progesterone-mediated oocyte maturation	8/94	98/7914	1.92243e-05	6.16778e-05	2.83867e-05	8	AKT1/PIK3CA/MAPK8/MAPK14/PIK3R1/MAPK1/MAP2K1/IGF1R	Organismal Systems
Inflammatory mediator regulation of TRP channels	8/94	100/7914	2.22962e-05	7.05538e-05	3.24718e-05	8	SRC/ALOX12/PIK3CA/MAPK8/MAPK14/PIK3R1/PTGER4/PRKCD	Organismal Systems
FoxO signaling pathway	9/94	131/7914	2.29687e-05	7.16996e-05	3.29992e-05	9	EGFR/AKT1/PIK3CA/MAPK8/MAPK14/PIK3R1/MAPK1/MAP2K1/IGF1R	Environmental Information Processing
Chronic myeloid leukemia	7/94	76/7914	2.98686e-05	9.19953e-05	4.234e-05	7	CDK4/AKT1/PIK3CA/PIK3R1/MAPK1/PTPN11/MAP2K1	Human Diseases
Insulin signaling pathway	9/94	137/7914	3.28312e-05	9.97896e-05	4.59273e-05	9	PTPN1/AKT1/PIK3CA/GSK3B/MTOR/MAPK8/PIK3R1/MAPK1/MAP2K1	Organismal Systems
Parathyroid hormone synthesis, secretion and action	8/94	106/7914	3.40915e-05	0.000102274	4.7071e-05	8	EGFR/PDE4D/VDR/MMP14/FGFR1/MMP13/MAPK1/MAP2K1	Organismal Systems
Regulation of lipolysis in adipocytes	6/94	55/7914	4.338e-05	0.000128472	5.91279e-05	6	PTGS1/PTGS2/FABP4/AKT1/PIK3CA/PIK3R1	Organismal Systems
B cell receptor signaling pathway	7/94	82/7914	4.90231e-05	0.000143346	6.59738e-05	7	AKT1/PIK3CA/GSK3B/SYK/PIK3R1/MAPK1/MAP2K1	Organismal Systems
mTOR signaling pathway	9/94	153/7914	7.81358e-05	0.00022289	0.000102583	9	AKT1/PIK3CA/GSK3B/MTOR/TNF/PIK3R1/MAPK1/MAP2K1/IGF1R	Environmental Information Processing
Sphingolipid signaling pathway	8/94	119/7914	7.81563e-05	0.00022289	0.000102583	8	AKT1/PIK3CA/TNF/MAPK8/MAPK14/PIK3R1/MAPK1/MAP2K1	Environmental Information Processing
Small cell lung cancer	7/94	92/7914	0.000102594	0.000286574	0.000131893	7	PTGS2/CDK4/AKT1/PIK3CA/NOS2/CASP3/PIK3R1	Human Diseases
GnRH secretion New!	6/94	64/7914	0.000102968	0.000286574	0.000131893	6	ESR2/AKT1/PIK3CA/PIK3R1/MAPK1/MAP2K1	Organismal Systems
Fc gamma R-mediated phagocytosis	7/94	93/7914	0.000109881	0.000302173	0.000139073	7	AKT1/PIK3CA/SYK/PIK3R1/MAPK1/MAP2K1/PRKCD	Organismal Systems
Epstein-Barr virus infection	10/94	201/7914	0.000126086	0.000342658	0.000157706	10	CDK4/AKT1/PIK3CA/TNF/SYK/CASP3/MAPK8/MAPK14/PIK3R1/JAK3	Human Diseases
Natural killer cell mediated cytotoxicity	8/94	131/7914	0.000153467	0.00041222	0.000189721	8	PIK3CA/TNF/SYK/CASP3/PIK3R1/MAPK1/PTPN11/MAP2K1	Organismal Systems
Human immunodeficiency virus 1 infection	10/94	212/7914	0.000195307	0.000518574	0.000238669	10	AKT1/PIK3CA/MTOR/TNF/CASP3/MAPK8/MAPK14/PIK3R1/MAPK1/MAP2K1	Human Diseases
cAMP signaling pathway	10/94	216/7914	0.000227367	0.000596839	0.00027469	10	PPARA/AKT1/PDE4D/PIK3CA/MAPK8/PIK3R1/MAPK1/MAP2K1/EDNRA/DRD2	Environmental Information Processing
Th17 cell differentiation	7/94	107/7914	0.000264329	0.000686068	0.000315757	7	MTOR/IL2/MAPK8/MAPK14/MAPK1/JAK3/AHR	Organismal Systems
Pertussis	6/94	76/7914	0.000267833	0.000687439	0.000316388	6	NOS2/TNF/CASP3/MAPK8/MAPK14/MAPK1	Human Diseases
Cholinergic synapse	7/94	112/7914	0.000350001	0.000888464	0.000408908	7	ACHE/AKT1/PIK3CG/PIK3CA/PIK3R1/MAPK1/MAP2K1	Organismal Systems
Gap junction	6/94	88/7914	0.000592356	0.00148403	0.000683014	6	EGFR/SRC/MAPK1/MAP2K1/PDGFRB/DRD2	Cellular Processes
Cellular senescence	8/94	160/7914	0.000597468	0.00148403	0.000683014	8	CDK4/AKT1/PIK3CA/MTOR/MAPK14/PIK3R1/MAPK1/MAP2K1	Cellular Processes
Viral carcinogenesis	9/94	201/7914	0.000605255	0.00148738	0.000684554	9	CDK4/SRC/PIK3CA/SYK/CASP3/PIK3R1/MAPK1/JAK3/HDAC9	Human Diseases
Longevity regulating pathway	6/94	89/7914	0.000629173	0.00152988	0.000704116	6	PPARG/AKT1/PIK3CA/MTOR/PIK3R1/IGF1R	Organismal Systems
Longevity regulating pathway - multiple species	5/94	62/7914	0.000805626	0.00193854	0.000892196	5	AKT1/PIK3CA/MTOR/PIK3R1/IGF1R	Organismal Systems
Arachidonic acid metabolism	5/94	63/7914	0.000866955	0.0020646	0.000950217	5	ALOX5/PTGS1/PTGS2/ALOX12/CYP2C19	Metabolism
Influenza A	8/94	170/7914	0.00089034	0.00209774	0.000965469	8	CDK4/AKT1/PIK3CA/TNF/CASP3/PIK3R1/MAPK1/MAP2K1	Human Diseases
Aldosterone-regulated sodium reabsorption	4/94	37/7914	0.00091323	0.00209774	0.000965469	4	HSD11B2/PIK3CA/PIK3R1/MAPK1	Organismal Systems
Thyroid cancer	4/94	37/7914	0.00091323	0.00209774	0.000965469	4	PPARG/MAPK1/MAP2K1/RET	Human Diseases
Regulation of actin cytoskeleton	9/94	213/7914	0.000917195	0.00209774	0.000965469	9	EGFR/SRC/PIK3CA/F2/PIK3R1/FGFR1/MAPK1/MAP2K1/PDGFRB	Cellular Processes
Platinum drug resistance	5/94	73/7914	0.00168789	0.00382257	0.00175931	5	AKT1/PIK3CA/CASP3/PIK3R1/MAPK1	Human Diseases
Leishmaniasis	5/94	76/7914	0.00201896	0.00452795	0.00208395	5	PTGS2/NOS2/TNF/MAPK14/MAPK1	Human Diseases
Leukocyte transendothelial migration	6/94	112/7914	0.00208274	0.0046261	0.00212912	6	PIK3CA/MMP2/MMP9/MAPK14/PIK3R1/PTPN11	Organismal Systems
Ovarian steroidogenesis	4/94	49/7914	0.00262853	0.00578276	0.00266146	4	ALOX5/PTGS2/CYP1B1/IGF1R	Organismal Systems
cGMP-PKG signaling pathway	7/94	167/7914	0.00360764	0.00786194	0.00361839	7	AKT1/PIK3CG/PDE5A/ADRA2A/MAPK1/MAP2K1/EDNRA	Environmental Information Processing
Dopaminergic synapse	6/94	131/7914	0.00454626	0.00981482	0.00451719	6	AKT1/GSK3B/MAPK8/MAPK14/COMT/DRD2	Organismal Systems
Th1 and Th2 cell differentiation	5/94	92/7914	0.00463249	0.00990839	0.00456025	5	IL2/MAPK8/MAPK14/MAPK1/JAK3	Organismal Systems
Steroid hormone biosynthesis	4/94	60/7914	0.00547902	0.0116115	0.0053441	4	HSD11B1/HSD11B2/CYP1B1/COMT	Metabolism
Axon guidance	7/94	181/7914	0.00559999	0.0117569	0.00541102	7	SRC/PIK3CA/GSK3B/MET/PIK3R1/MAPK1/PTPN11	Organismal Systems
Apelin signaling pathway	6/94	137/7914	0.00564943	0.0117569	0.00541102	6	AKT1/PIK3CG/NOS2/MTOR/MAPK1/MAP2K1	Environmental Information Processing
Antifolate resistance	3/94	31/7914	0.0057338	0.011826	0.0054428	3	ABCG2/ALOX12/TNF	Human Diseases
Transcriptional misregulation in cancer	7/94	186/7914	0.00648165	0.0132501	0.00609824	7	MMP3/PPARG/MET/MMP9/ELANE/FLT1/IGF1R	Human Diseases
Amoebiasis	5/94	102/7914	0.00715257	0.0144934	0.00667045	5	PIK3CA/NOS2/TNF/CASP3/PIK3R1	Human Diseases
Shigellosis	4/94	67/7914	0.0080875	0.0162453	0.00747677	4	SRC/MAPK8/MAPK14/MAPK1	Human Diseases
Oxytocin signaling pathway	6/94	153/7914	0.00953873	0.0189952	0.0087424	6	EGFR/PTGS2/SRC/PIK3CG/MAPK1/MAP2K1	Organismal Systems
Pathogenic Escherichia coli infection	7/94	201/7914	0.00975204	0.019254	0.0088615	7	TNF/CASP3/F2/MAPK8/MAPK14/MAPK1/PTPN11	Human Diseases
Cushing syndrome	6/94	155/7914	0.0101328	0.0198361	0.00912942	6	EGFR/CDK4/GSK3B/MAPK1/MAP2K1/AHR	Human Diseases
Bile secretion	4/94	72/7914	0.0103797	0.0201488	0.00927331	4	HMGCR/ABCB1/ABCG2/NR1H4	Organismal Systems
Bacterial invasion of epithelial cells	4/94	73/7914	0.0108836	0.0209508	0.00964245	4	SRC/PIK3CA/MET/PIK3R1	Human Diseases
Salmonella infection	4/94	80/7914	0.0148556	0.0283607	0.0130528	4	NOS2/MAPK8/MAPK14/MAPK1	Human Diseases
Chemical carcinogenesis	4/94	82/7914	0.0161381	0.0305567	0.0140634	4	HSD11B1/PTGS2/CYP2C19/CYP1B1	Human Diseases
Oocyte meiosis	5/94	127/7914	0.0173394	0.0325642	0.0149874	5	AR/MAPK14/MAPK1/MAP2K1/IGF1R	Cellular Processes
Carbohydrate digestion and absorption	3/94	47/7914	0.0180511	0.0336274	0.0154767	3	AKT1/PIK3CA/PIK3R1	Organismal Systems
Malaria	3/94	49/7914	0.0201658	0.0372664	0.0171515	3	TNF/MET/TLR9	Human Diseases
Amyotrophic lateral sclerosis (ALS)	3/94	51/7914	0.0224115	0.0410877	0.0189103	3	TNF/CASP3/MAPK14	Human Diseases
Rheumatoid arthritis	4/94	93/7914	0.0244268	0.0444299	0.0204485	4	MMP1/MMP3/TNF/FLT1	Human Diseases
Retrograde endocannabinoid signaling	5/94	148/7914	0.0310979	0.056122	0.0258297	5	PTGS2/CNR1/MAPK8/MAPK14/MAPK1	Organismal Systems
NF-kappa B signaling pathway	4/94	102/7914	0.0328251	0.0587798	0.0270529	4	PTGS2/PARP1/TNF/SYK	Environmental Information Processing
Long-term depression	3/94	60/7914	0.0341358	0.0606566	0.0279167	3	MAPK1/MAP2K1/IGF1R	Organismal Systems
RIG-I-like receptor signaling pathway	3/94	70/7914	0.0502131	0.0885438	0.0407515	3	TNF/MAPK8/MAPK14	Organismal Systems
Alzheimer disease	5/94	171/7914	0.052417	0.0917298	0.0422179	5	GSK3B/TNF/CASP3/ERN1/MAPK1	Human Diseases
Apoptosis - multiple species	2/94	32/7914	0.054991	0.0955106	0.0439579	2	CASP3/MAPK8	Cellular Processes
Thermogenesis	6/94	231/7914	0.05642	0.0972613	0.0447637	6	PPARG/MTOR/CNR1/MAPK14/FGFR1/CPT1A	Organismal Systems
Caffeine metabolism	1/94	5/7914	0.0580086	0.0992592	0.0456832	1	XDH	Metabolism
NOD-like receptor signaling pathway	5/94	181/7914	0.0638204	0.108401	0.0498905	5	TNF/MAPK8/MAPK14/MAPK1/PRKCD	Organismal Systems
Prion diseases	2/94	35/7914	0.0644874	0.108734	0.050044	2	MAPK1/MAP2K1	Human Diseases
Herpes simplex virus 1 infection	10/94	491/7914	0.0653069	0.109318	0.0503127	10	SRC/AKT1/PIK3CA/MTOR/TNF/SYK/CASP3/PIK3R1/PTPN11/TLR9	Human Diseases
Tyrosine metabolism	2/94	36/7914	0.0677674	0.112621	0.0518327	2	MIF/COMT	Metabolism
African trypanosomiasis	2/94	37/7914	0.0711017	0.117318	0.0539945	2	TNF/TLR9	Human Diseases
Vascular smooth muscle contraction	4/94	132/7914	0.0716769	0.117428	0.0540453	4	MAPK1/MAP2K1/PRKCD/EDNRA	Organismal Systems
Allograft rejection	2/94	38/7914	0.0744886	0.121175	0.0557698	2	TNF/IL2	Human Diseases
Fat digestion and absorption	2/94	41/7914	0.0849482	0.136271	0.0627176	2	FABP1/FABP2	Organismal Systems
Graft-versus-host disease	2/94	41/7914	0.0849482	0.136271	0.0627176	2	TNF/IL2	Human Diseases
Tryptophan metabolism	2/94	42/7914	0.0885289	0.141036	0.0649105	2	ALDH2/CYP1B1	Metabolism
Riboflavin metabolism	1/94	8/7914	0.0912024	0.1443	0.0664127	1	ACP1	Metabolism
Type I diabetes mellitus	2/94	43/7914	0.0921541	0.144814	0.0666492	2	TNF/IL2	Human Diseases
Fatty acid degradation	2/94	44/7914	0.0958222	0.14956	0.0688339	2	ALDH2/CPT1A	Metabolism
ABC transporters	2/94	45/7914	0.0995318	0.154308	0.0710188	2	ABCB1/ABCG2	Environmental Information Processing
Adrenergic signaling in cardiomyocytes	4/94	149/7914	0.100878	0.155352	0.0714993	4	AKT1/PIK3CG/MAPK14/MAPK1	Organismal Systems
Neuroactive ligand-receptor interaction	7/94	340/7914	0.108846	0.166513	0.0766362	7	NR3C1/F2/CNR1/ADRA2A/PTGER4/EDNRA/DRD2	Environmental Information Processing
Viral protein interaction with cytokine and cytokine receptor	3/94	100/7914	0.115689	0.175817	0.0809181	3	TNF/IL2/CXCR1	Environmental Information Processing
Melanogenesis	3/94	101/7914	0.118256	0.177975	0.0819117	3	GSK3B/MAPK1/MAP2K1	Organismal Systems
Arginine and proline metabolism	2/94	50/7914	0.11865	0.177975	0.0819117	2	NOS2/ALDH2	Metabolism
Metabolic pathways	22/94	1439/7914	0.119595	0.178235	0.0820314	22	HSD11B1/ALOX5/PTGS1/PTGS2/AKR1B1/HMGCR/XDH/PIK3CG/PDE4D/MIF/HSD11B2/ALOX12/PIK3CA/NOS2/G6PD/PDE5A/CYP2C19/ACP1/ALDH2/SCD/COMT/GSR	Metabolism
Wnt signaling pathway	4/94	160/7914	0.12229	0.181083	0.0833419	4	PPARD/MMP7/GSK3B/MAPK8	Environmental Information Processing
Necroptosis	4/94	162/7914	0.12638	0.185947	0.0855805	4	PARP1/TNF/MAPK8/JAK3	Cellular Processes
Endocrine and other factor-regulated calcium reabsorption	2/94	53/7914	0.130528	0.190836	0.0878306	2	ESR1/VDR	Organismal Systems
Glucagon signaling pathway	3/94	106/7914	0.131407	0.190912	0.0878658	3	PPARA/AKT1/CPT1A	Organismal Systems
Glutathione metabolism	2/94	56/7914	0.142669	0.204699	0.0942109	2	G6PD/GSR	Metabolism
Legionellosis	2/94	56/7914	0.142669	0.204699	0.0942109	2	TNF/CASP3	Human Diseases
Non-homologous end-joining	1/94	13/7914	0.143973	0.205294	0.0944849	1	PRKDC	Genetic Information Processing
Fatty acid metabolism	2/94	57/7914	0.146768	0.207997	0.0957288	2	SCD/CPT1A	Metabolism
Glycerolipid metabolism	2/94	61/7914	0.163398	0.230152	0.105926	2	AKR1B1/ALDH2	Metabolism
Thiamine metabolism	1/94	16/7914	0.174167	0.243412	0.112028	1	ACP1	Metabolism
Alcoholism	4/94	184/7914	0.17492	0.243412	0.112028	4	MAPK1/MAP2K1/HDAC9/DRD2	Human Diseases
Mitophagy - animal	2/94	65/7914	0.180348	0.247978	0.11413	2	SRC/MAPK8	Cellular Processes
Inflammatory bowel disease (IBD)	2/94	65/7914	0.180348	0.247978	0.11413	2	TNF/IL2	Human Diseases
Cell cycle	3/94	124/7914	0.182504	0.249458	0.114811	3	CDK4/GSK3B/PRKDC	Cellular Processes
Phenylalanine metabolism	1/94	17/7914	0.183996	0.250018	0.115069	1	MIF	Metabolism
Long-term potentiation	2/94	67/7914	0.188921	0.25521	0.117458	2	MAPK1/MAP2K1	Organismal Systems
Calcium signaling pathway	4/94	193/7914	0.196416	0.263782	0.121403	4	EGFR/NOS2/PDGFRB/EDNRA	Environmental Information Processing
Renin secretion	2/94	69/7914	0.197551	0.263782	0.121403	2	PTGER4/EDNRA	Organismal Systems
Purine metabolism	3/94	130/7914	0.200602	0.266316	0.12257	3	XDH/PDE4D/PDE5A	Metabolism
p53 signaling pathway	2/94	72/7914	0.210584	0.277971	0.127934	2	CDK4/CASP3	Cellular Processes
Inositol phosphate metabolism	2/94	74/7914	0.219322	0.28786	0.132485	2	PIK3CG/PIK3CA	Metabolism
Arginine biosynthesis	1/94	21/7914	0.222168	0.289947	0.133446	1	NOS2	Metabolism
Metabolism of xenobiotics by cytochrome P450	2/94	76/7914	0.228092	0.296007	0.136235	2	HSD11B1/CYP1B1	Metabolism
Terpenoid backbone biosynthesis	1/94	22/7914	0.231431	0.298662	0.137457	1	HMGCR	Metabolism
Histidine metabolism	1/94	23/7914	0.240585	0.307045	0.141315	1	ALDH2	Metabolism
Renin-angiotensin system	1/94	23/7914	0.240585	0.307045	0.141315	1	LNPEP	Organismal Systems
Peroxisome	2/94	83/7914	0.258945	0.328661	0.151263	2	XDH/NOS2	Cellular Processes
Folate biosynthesis	1/94	26/7914	0.267406	0.337545	0.155352	1	AKR1B1	Metabolism
Ascorbate and aldarate metabolism	1/94	27/7914	0.276136	0.344797	0.15869	1	ALDH2	Metabolism
Biosynthesis of unsaturated fatty acids	1/94	27/7914	0.276136	0.344797	0.15869	1	SCD	Metabolism
Linoleic acid metabolism	1/94	29/7914	0.293289	0.364246	0.167641	1	CYP2C19	Metabolism
Pentose phosphate pathway	1/94	30/7914	0.301714	0.372705	0.171534	1	G6PD	Metabolism
TGF-beta signaling pathway	2/94	94/7914	0.307487	0.376942	0.173485	2	TNF/MAPK1	Environmental Information Processing
Galactose metabolism	1/94	31/7914	0.310039	0.376942	0.173485	1	AKR1B1	Metabolism
Asthma	1/94	31/7914	0.310039	0.376942	0.173485	1	TNF	Human Diseases
Autophagy - other	1/94	32/7914	0.318267	0.384919	0.177156	1	MTOR	Cellular Processes
Tight junction	3/94	169/7914	0.325292	0.385028	0.177206	3	CDK4/SRC/MAPK8	Cellular Processes
Fructose and mannose metabolism	1/94	33/7914	0.326397	0.385028	0.177206	1	AKR1B1	Metabolism
beta-Alanine metabolism	1/94	33/7914	0.326397	0.385028	0.177206	1	ALDH2	Metabolism
Base excision repair	1/94	33/7914	0.326397	0.385028	0.177206	1	PARP1	Genetic Information Processing
Endocytosis	4/94	243/7914	0.326691	0.385028	0.177206	4	EGFR/SRC/CXCR1/IGF1R	Cellular Processes
Phosphatidylinositol signaling system	2/94	99/7914	0.329395	0.386245	0.177766	2	PIK3CA/PIK3R1	Environmental Information Processing
Pentose and glucuronate interconversions	1/94	34/7914	0.334431	0.39017	0.179572	1	AKR1B1	Metabolism
Primary immunodeficiency	1/94	38/7914	0.365631	0.424426	0.195339	1	JAK3	Human Diseases
Pyruvate metabolism	1/94	39/7914	0.373203	0.431049	0.198387	1	ALDH2	Metabolism
Valine, leucine and isoleucine degradation	1/94	48/7914	0.437443	0.502733	0.231378	1	ALDH2	Metabolism
Intestinal immune network for IgA production	1/94	49/7914	0.444165	0.505429	0.23262	1	IL2	Organismal Systems
Cocaine addiction	1/94	49/7914	0.444165	0.505429	0.23262	1	DRD2	Human Diseases
Hedgehog signaling pathway	1/94	50/7914	0.450808	0.510474	0.234941	1	GSK3B	Environmental Information Processing
Autoimmune thyroid disease	1/94	53/7914	0.47027	0.528385	0.243185	1	IL2	Human Diseases
Systemic lupus erythematosus	2/94	133/7914	0.471201	0.528385	0.243185	2	TNF/ELANE	Human Diseases
Mineral absorption	1/94	58/7914	0.501201	0.559312	0.257418	1	VDR	Organismal Systems
Parkinson disease	2/94	142/7914	0.505793	0.561722	0.258528	2	CASP3/DRD2	Human Diseases
Viral myocarditis	1/94	60/7914	0.513067	0.567074	0.260991	1	CASP3	Human Diseases
Lysine degradation	1/94	61/7914	0.518895	0.570785	0.262699	1	ALDH2	Metabolism
Basal cell carcinoma	1/94	63/7914	0.530345	0.580614	0.267223	1	GSK3B	Human Diseases
Glycolysis / Gluconeogenesis	1/94	68/7914	0.557802	0.607794	0.279732	1	ALDH2	Metabolism
Drug metabolism - cytochrome P450	1/94	72/7914	0.578619	0.627517	0.288809	1	CYP2C19	Metabolism
Thyroid hormone synthesis	1/94	74/7914	0.588661	0.63464	0.292088	1	GSR	Organismal Systems
Protein processing in endoplasmic reticulum	2/94	166/7914	0.590682	0.63464	0.292088	2	ERN1/MAPK8	Genetic Information Processing
Antigen processing and presentation	1/94	78/7914	0.608041	0.646317	0.297462	1	TNF	Organismal Systems
Synaptic vesicle cycle	1/94	78/7914	0.608041	0.646317	0.297462	1	SLC6A4	Organismal Systems
Drug metabolism - other enzymes	1/94	79/7914	0.612742	0.646317	0.297462	1	XDH	Metabolism
Complement and coagulation cascades	1/94	79/7914	0.612742	0.646317	0.297462	1	F2	Organismal Systems
GABAergic synapse	1/94	89/7914	0.656798	0.689638	0.3174	1	SRC	Organismal Systems
Hypertrophic cardiomyopathy (HCM)	1/94	90/7914	0.66092	0.690826	0.317947	1	TNF	Human Diseases
Morphine addiction	1/94	91/7914	0.664994	0.691954	0.318466	1	PDE4D	Human Diseases
Huntington disease	2/94	193/7914	0.672851	0.696989	0.320783	2	PPARG/CASP3	Human Diseases
Cytokine-cytokine receptor interaction	3/94	294/7914	0.684555	0.700571	0.322432	3	TNF/IL2/CXCR1	Environmental Information Processing
Dilated cardiomyopathy (DCM)	1/94	96/7914	0.684648	0.700571	0.322432	1	TNF	Human Diseases
Glycerophospholipid metabolism	1/94	97/7914	0.68844	0.700571	0.322432	1	ACHE	Metabolism
Circadian entrainment	1/94	97/7914	0.68844	0.700571	0.322432	1	MAPK1	Organismal Systems
Hematopoietic cell lineage	1/94	98/7914	0.692186	0.701294	0.322765	1	TNF	Organismal Systems
Glutamatergic synapse	1/94	114/7914	0.746411	0.75293	0.34653	1	MAPK1	Organismal Systems
Carbon metabolism	1/94	117/7914	0.75547	0.758755	0.349211	1	G6PD	Metabolism
Hippo signaling pathway	1/94	154/7914	0.844054	0.844054	0.388469	1	GSK3B	Environmental Information Processing
