# Supplementary material for: Uncovering the pharmacological mechanisms of Zizhu ointment against diabetic ulcer by integrating network analysis and experimental evaluation in vivo and in vitro
Source: Front Pharmacol. 2022 Dec 13;13:1027677. doi: 10.3389/fphar.2022.1027677 (PMC9793990; doi:10.3389/fphar.2022.1027677)
Supplement: Supplementary file 4 [file Table1.XLSX]

## Sheet: Sheet1
Medicine	Mol ID	Molecule Name
ZC	MOL001492	Ethyl icosanoate
	MOL001494	Mandenol
	MOL001498	Ethyl stearate
	MOL001499	Ethyl tetracosanate
	MOL002372	(6Z,10E,14E,18E)-2,6,10,15,19,23-hexamethyltetracosa-2,6,10,14,18,22-hexaene
	MOL000263	oleanolic acid
	MOL002883	Ethyl oleate (NF)
	MOL000359	sitosterol
	MOL003616	Isobutyryl shikonin
	MOL003619	[(1R)-1-(5,8-dihydroxy-1,4-dioxo-2-naphthyl)-4-methyl-pent-3-enyl] 3-methylbutanoate
	MOL000511	ursolic acid
	MOL005796	Lignocerol
	MOL005855	Tormentic acid
	MOL000663	lignoceric acid
	MOL007060	Lithospermic acid B
	MOL007714	1-methoxyacetylshikonin
	MOL007715	[(1R)-1-(5,8-dihydroxy-1,4-dioxo-2-naphthyl)-4-methyl-pent-3-enyl] propanoate
	MOL007716	acetylshikonin
	MOL007717	Alkannin beta,beta-dimethylacrylate
	MOL007718	Methyl nervonate
	MOL007721	Totarol
	MOL007722	Isoarnebin 4
	MOL007726	ETHYL DOCOSANOATE
	MOL007728	lithospermidin A
	MOL007729	shikonofuran C
	MOL007730	shikonofuran B
	MOL007732	arnebinone
	MOL007734	5-[(E)-5-(3-furyl)-2-methyl-pent-2-enyl]-2,3-dimethoxy-p-benzoquinone
	MOL007735	Des-O-methyllasiodiplodin
	MOL007736	Lithospermidin B
	MOL007737	alpha-methyl-n-butylshikonin
	MOL007738	beta-acetoxyisovalerylshikonin
	MOL007739	[(1R)-1-(5,8-dihydroxy-1,4-dioxo-2-naphthyl)-4-methyl-pent-3-enyl] 3-hydroxy-3-methyl-butanoate
	MOL007740	[(1R)-1-(5,8-dihydroxy-1,4-dioxo-2-naphthyl)-4-methyl-pent-3-enyl] 2-methylpropanoate
	MOL000861	Healip
		Beta '- Dimethyl Acryloyl Aqua
	MOL007719	Deoxyshikonin
		Shikonin
HQ	MOL000211	Mairin
	MOL001955	Heriguard
	MOL000239	Jaranol
	MOL000251	Rhamnocitrin
	MOL000295	alexandrin
	MOL000296	hederagenin
	MOL000033	(3S,8S,9S,10R,13R,14S,17R)-10,13-dimethyl-17-[(2R,5S)-5-propan-2-yloctan-2-yl]-2,3,4,7,8,9,11,12,14,15,16,17-dodecahydro-1H-cyclopenta[a]phenanthren-3-ol
	MOL000354	isorhamnetin
	MOL000356	lupeol
	MOL000371	3,9-di-O-methylnissolin
	MOL000373	(2S)-4-methoxy-7-methyl-2-[1-methyl-1-[(2S,3R,4S,5S,6R)-3,4,5-trihydroxy-6-methylol-tetrahydropyran-2-yl]oxy-ethyl]-2,3-dihydrofuro[3,2-g]chromen-5-one
	MOL000374	5'-hydroxyiso-muronulatol-2',5'-di-O-glucoside
	MOL000375	5'-hydroxyiso-muronulatol-2',5'-di-O-glucoside_qt
	MOL000376	7,2'-dihydroxy-3',4'-dimethoxyisoflavone-7-O-β-D-glucoside
	MOL000377	7-hydroxy-3-(2-hydroxy-3,4-dimethoxy-phenyl)chromone
	MOL000378	7-O-methylisomucronulatol
	MOL000379	9,10-dimethoxypterocarpan-3-O-β-D-glucoside
	MOL000380	(6aR,11aR)-9,10-dimethoxy-6a,11a-dihydro-6H-benzofurano[3,2-c]chromen-3-ol
	MOL000387	Bifendate
	MOL000390	daidzein
	MOL000391	Ononin
	MOL000392	formononetin
	MOL000396	(+)-Syringaresinol
	MOL000398	isoflavanone
	MOL000399	Docosanoate
	MOL000400	Flavaxin
	MOL000402	astragalosideI_qt
	MOL000404	astragalosideII_qt
	MOL000406	astragalosideⅢ_qt
	MOL000408	astragalosideⅣ_qt
	MOL000411	Astraisoflavanin
	MOL000412	Mucronulatol
	MOL000415	rutin
	MOL000416	Lariciresinol
	MOL000417	Calycosin
	MOL000418	3'-Hydroxy-4'-methoxyisoflavone-7-O-beta-D-glucoside
	MOL000422	kaempferol
	MOL000423	rhamnocitrin-3-O-glucoside
	MOL000433	FA
	MOL000437	Hirsutrin
	MOL000438	(3R)-3-(2-hydroxy-3,4-dimethoxyphenyl)chroman-7-ol
	MOL000439	isomucronulatol-7,2'-di-O-glucosiole
	MOL000440	isomucronulatol-7,2'-di-O-glucosiole_qt
	MOL000441	LUPENONE
	MOL000442	1,7-Dihydroxy-3,9-dimethoxy pterocarpene
	MOL000098	quercetin
		Caffeic Acid
		Daidzein
		Formononetin
		Choline
		Nicotinic Acid
		Betaine
	MOL000561	Astragalin
		Raffinose
		Astragalus Armour Glycosides
		Calycosin Separately Glycosidase
		Kaempferitrin
		Sinapic Acid
		Nicotiflorin
	SMIT01594	Rhamnocitrin
	SMIT21934	7,2-Dihydroxy-3,4-Dimethoxyisoflavan
BP	MOL006862	bronyl acetate
	MOL006861	asiatic acid
	MOL000263	oleanolic acid
	MOL006091	Erythrodiol
	MOL006865	dipterocarpol
ZS		Alkaloids
		Lead
		Mercuric Sulfide
		Mercury
		Realgar
EJ		Alanine
		Glycine
		L - Proline
		L Once Proline
XJ		Dragon'S Blood,
		Loureirin A
